# Supplementary material for: Differential Wnt/β-catenin signaling via TCF7L2/LEF1 binding specificity shapes cellular and tumor phenotypes
Source: Proc Natl Acad Sci U S A. 2026 Jun 10;123(24):e2528450123. doi: 10.1073/pnas.2528450123 (PMC13273282; doi:10.1073/pnas.2528450123)
Supplement: Supplementary file 5 — Dataset S04 (XLSX) [file pnas.2528450123.sd04.xlsx]

## Sheet: 200bpAllWntPeaks
PeakID (cmd=annotatePeaks.pl WntAll_norepeat.bed hg38 -m Figure5/Nomismatch_TCFLEF.motif Figure5/TCF7L2Helper.motif Figure5/Helper.motif -size 200)	Chr	Start	End	Annotation	Distance to TSS	Gene Name	Gene Type	CpG%	GC%	WRE Motif Distance From Peak(sequence,strand,conservation)	TCF7L2 Helper Distance From Peak(sequence,strand,conservation)	Short Helper Distance From Peak(sequence,strand,conservation)
452	chr15	36814900	36815100	intron (NR_027320, intron 2 of 3)	3506	CSNK1A1P1	pseudo	0.005	0.38806	-72(CTTTGATC,+,0.00)		-99(AGGC,-,0.00),-97(GCCA,+,0.00),-89(CAGC,-,0.00),-82(GCAG,+,0.00),-81(CAGC,-,0.00),-75(AGGC,-,0.00),-51(AGGC,-,0.00),-49(GCAG,+,0.00),-48(CAGT,-,0.00),-40(ACAG,+,0.00),-32(GCCA,+,0.00),-14(CTGC,-,0.00),-7(GGGC,-,0.00),-5(GCCA,+,0.00),7(CAGT,-,0.00),41(ACAG,+,0.00),52(ACCT,+,0.00),54(CTGT,-,0.00),60(ATCG,+,0.00),62(CGGC,-,0.00),64(GCCT,+,0.00)
884	chr20	64189075	64189275	intron (NM_004535, intron 1 of 22)	24723	MYT1	protein-coding	0.02	0.487562			-100(AGGC,-,0.00),-96(ACAG,+,0.00),-93(GGGC,-,0.00),-91(GCTG,+,0.00),-90(CTGC,-,0.00),-88(GCCT,+,0.00),-83(GGGC,-,0.00),-81(GCCA,+,0.00),-73(TGGC,-,0.00),-71(GCCA,+,0.00),-65(ACCC,+,0.00),-4(GGGT,-,0.00),6(AGCG,+,0.00),11(GCCT,+,0.00),16(CGGC,-,0.00),18(GCAG,+,0.00),40(AGGC,-,0.00),47(GCCA,+,0.00),51(GGGC,-,0.00),53(GCCC,+,0.00),77(CTGT,-,0.00),89(TGGT,-,0.00)
58	chr1	155069475	155069675	TTS (NM_005227)	-5584	DCST1-AS1	ncRNA	0	0.517413			-94(GCCA,+,0.00),-92(CAGT,-,0.00),-66(ACCA,+,0.00),-61(ACCT,+,0.00),-50(ACCA,+,0.00),-32(GCCC,+,0.00),-18(ACTG,+,0.00),-17(CTGC,-,0.00),-15(GCCC,+,0.00),-9(AGGC,-,0.00),-7(GCCA,+,0.00),8(GCAG,+,0.00),18(CTGT,-,0.00),21(TGGC,-,0.00),23(GCCT,+,0.00),27(GGGC,-,0.00),34(CAGC,-,0.00),44(TGGC,-,0.00),46(GCCT,+,0.00),51(ACCT,+,0.00),59(GCCA,+,0.00),61(CAGC,-,0.00),63(GCTG,+,0.00),64(CTGT,-,0.00),72(AGGC…
823	chr20	23232325	23232525	Intergenic	-99789	LINC00656	ncRNA	0.015	0.58209			-31(GCCA,+,0.00),-28(ACCA,+,0.00),-25(AGGT,-,0.00),-15(ACCA,+,0.00),-13(CAGC,-,0.00),-11(GCCG,+,0.00),-10(CCGT,-,0.00),-6(ACAG,+,0.00),0(AGGC,-,0.00),2(GCCC,+,0.00),13(GCAG,+,0.00),29(GCCT,+,0.00),33(CTGC,-,0.00),35(GCCA,+,0.00),42(GCCA,+,0.00),45(ACCT,+,0.00),55(GCCT,+,0.00),62(AGCG,+,0.00),63(GCGG,+,0.00),64(CGGA,-,0.00),77(ACCT,+,0.00),88(ACTG,+,0.00),89(CTGC,-,0.00),91(GCAG,+,0.00),92(CAGC,-,…
581	chr17	73483600	73483800	intron (NM_001144952, intron 2 of 44)	-29983	LOC101928251	ncRNA	0.01	0.298507			33(GGGT,-,0.00),40(ACCA,+,0.00),44(CGTT,-,0.00),47(TGGC,-,0.00),49(GCCA,+,0.00),52(AGGC,-,0.00),54(GCTG,+,0.00),56(TGGT,-,0.00),70(TGGC,-,0.00),72(GCCT,+,0.00),86(ACCT,+,0.00),88(CTGC,-,0.00),90(GCCT,+,0.00),94(CGGT,-,0.00)
1393	chrY	56685775	56685975	Intergenic	-268380	SPRY3	protein-coding	0.015	0.38806			-92(ATCG,+,0.00),-32(AACG,+,0.00),-10(GCAG,+,0.00),-9(CAGT,-,0.00),18(AGCG,+,0.00),87(ACAG,+,0.00),89(AGGC,-,0.00),91(GCCT,+,0.00)
426	chr14	53979600	53979800	Intergenic	-22809	BMP4	protein-coding	0.01	0.363184	-35(CTTTGATG,+,0.00)		-94(GGGT,-,0.00),-89(TGGT,-,0.00),-77(AGGC,-,0.00),-75(GCTG,+,0.00),-74(CTGC,-,0.00),-72(GCTG,+,0.00),-71(CTGC,-,0.00),-66(AGGC,-,0.00),-64(GCCA,+,0.00),-51(GCCA,+,0.00),-24(ACTG,+,0.00),-20(GGGT,-,0.00),25(TCCG,+,0.00),26(CCGT,-,0.00),69(CGCT,-,0.00)
1266	chr8	37695775	37695975	promoter-TSS (NM_025069)	93	ZNF703	protein-coding	0.14	0.781095			-100(AGGC,-,0.00),-99(GGCG,+,0.00),-94(AGGT,-,0.00),-77(GCCG,+,0.00),-75(CGGG,-,0.00),-73(GGGC,-,0.00),-71(GCCA,+,0.00),-69(CAGC,-,0.00),-68(AGCG,+,0.00),-67(GCGG,+,0.00),-66(CGGC,-,0.00),-65(GGCG,+,0.00),-64(GCGG,+,0.00),-63(CGGT,-,0.00),-60(TGGC,-,0.00),-59(GGCG,+,0.00),-58(GCGG,+,0.00),-57(CGGC,-,0.00),-56(GGCG,+,0.00),-55(GCGG,+,0.00),-54(CGGC,-,0.00),-53(GGCG,+,0.00),-52(GCGG,+,0.00),-51(CGG…
1166	chr6	151120200	151120400	Intergenic	17625	MIR12131	ncRNA	0.04	0.527363	-27(CTACAAAG,-,0.00)		-98(ACTG,+,0.00),-89(GCCC,+,0.00),-87(CCCG,+,0.00),-82(GCCC,+,0.00),-81(CCCG,+,0.00),-80(CCGT,-,0.00),-71(CAGC,-,0.00),-69(GCCG,+,0.00),-68(CCGC,-,0.00),-67(CGCT,-,0.00),-66(GCTG,+,0.00),-65(CTGC,-,0.00),-60(CAGC,-,0.00),-58(GCCC,+,0.00),-55(CTGC,-,0.00),-53(GCAG,+,0.00),-52(CAGC,-,0.00),-50(GCAG,+,0.00),-1(AGCG,+,0.00),1(CGAT,-,0.00),7(GCCC,+,0.00),21(ACCT,+,0.00),30(CAGC,-,0.00),41(GCCG,+,0.00)…
351	chr12	128652250	128652450	intron (NM_001136103, intron 4 of 8)	171608	SLC15A4	protein-coding	0.03	0.552239	57(CAACAAAG,-,0.00)		-93(TGGC,-,0.00),-91(GCTG,+,0.00),-90(CTGT,-,0.00),-85(GGGC,-,0.00),-84(GGCG,+,0.00),-83(GCGG,+,0.00),-82(CGGG,-,0.00),-80(GGGT,-,0.00),-78(GTCG,+,0.00),-76(CGGT,-,0.00),-72(GCCA,+,0.00),-65(GCAG,+,0.00),-60(GCTG,+,0.00),-59(CTGC,-,0.00),-55(ACAG,+,0.00),-48(ACCT,+,0.00),-46(CTGC,-,0.00),-23(TCCG,+,0.00),-21(CGGG,-,0.00),-2(CGTC,-,0.00),1(CAGC,-,0.00),3(GCCC,+,0.00),24(CTGT,-,0.00),46(GACG,+,0.00…
296	chr12	54830400	54830600	Intergenic	-24016	MUCL1	protein-coding	0	0.422886	88(CTTTGTTC,+,0.00)		-88(CAGT,-,0.00),-84(TGGC,-,0.00),-82(GCTG,+,0.00),-57(ACTG,+,0.00),-41(ACCA,+,0.00),-35(CTGT,-,0.00),-29(ACCT,+,0.00),-20(CTGT,-,0.00),-16(TGGC,-,0.00),-4(GCAG,+,0.00),52(ACTG,+,0.00),54(TGGC,-,0.00),60(CTGT,-,0.00),65(AGGC,-,0.00),67(GCCT,+,0.00)
123	chr1	234724325	234724525	intron (NR_038856, intron 1 of 2)	383	LINC01132	ncRNA	0.04	0.517413	-44(CTTTGTTC,+,0.00)		-95(ACCA,+,0.00),-86(GGGT,-,0.00),-82(GCCA,+,0.00),-68(GCCG,+,0.00),-67(CCGC,-,0.00),-66(CGCC,-,0.00),-65(GCCA,+,0.00),-52(ACTG,+,0.00),-48(ACAG,+,0.00),-47(CAGC,-,0.00),-27(TGGC,-,0.00),-25(GCTG,+,0.00),-24(CTGC,-,0.00),-22(GCCC,+,0.00),-21(CCCG,+,0.00),-20(CCGC,-,0.00),-19(CGCC,-,0.00),-18(GCCA,+,0.00),-13(AGGC,-,0.00),-11(GCCT,+,0.00),-2(CAGC,-,0.00),3(CTGC,-,0.00),5(GCGG,+,0.00),6(CGGC,-,0.00…
1126	chr6	37169225	37169425	promoter-TSS (NM_002648)	-827	PIM1	protein-coding	0.07	0.606965			-82(CGCT,-,0.00),-81(GCTG,+,0.00),-79(TGGT,-,0.00),-50(CCCG,+,0.00),-49(CCGT,-,0.00),-46(TGGC,-,0.00),-44(GCTG,+,0.00),-32(GCCG,+,0.00),-30(CGGC,-,0.00),-28(GCCG,+,0.00),-26(CGGA,-,0.00),-23(AACG,+,0.00),-21(CGAC,-,0.00),-19(ACTG,+,0.00),-14(GGGC,-,0.00),-12(GCTG,+,0.00),-11(CTGC,-,0.00),1(CCCG,+,0.00),2(CCGC,-,0.00),4(GCAG,+,0.00),9(AGCG,+,0.00),10(GCGG,+,0.00),11(CGGG,-,0.00),13(GGGC,-,0.00),18…
1160	chr6	134853400	134853600	Intergenic	96601	ALDH8A1	protein-coding	0.005	0.442786			-78(CAGC,-,0.00),-76(GCCC,+,0.00),-59(ACCC,+,0.00),-56(CAGT,-,0.00),-25(TGGT,-,0.00),-21(ACTG,+,0.00),-17(AGGC,-,0.00),-15(GCTG,+,0.00),-8(GCAG,+,0.00),-7(CAGT,-,0.00),-2(AGGT,-,0.00),4(CGTT,-,0.00),11(ACCC,+,0.00),14(CAGC,-,0.00),18(ACAG,+,0.00),19(CAGT,-,0.00),37(AGGC,-,0.00),39(GCCT,+,0.00),43(ACTG,+,0.00),44(CTGT,-,0.00),52(ACTG,+,0.00),53(CTGT,-,0.00),57(ACCT,+,0.00),70(GCTG,+,0.00),73(GGGT,…
1339	chr9	107239575	107239775	Intergenic	-43604	RAD23B	protein-coding	0.005	0.442786	-87(CTTTGTAG,+,0.00),70(GTTCAAAG,-,0.00)		-80(GGGT,-,0.00),-67(CAGT,-,0.00),-48(GCAG,+,0.00),-47(CAGC,-,0.00),-45(GCCT,+,0.00),-43(CTGT,-,0.00),-21(GCAG,+,0.00),-20(CAGT,-,0.00),-9(TGGC,-,0.00),14(GGGC,-,0.00),16(GCAG,+,0.00),17(CAGC,-,0.00),25(ACCA,+,0.00),27(CAGC,-,0.00),48(ACCT,+,0.00),55(CGGC,-,0.00),57(GCCC,+,0.00),78(AGGT,-,0.00),87(TGGC,-,0.00)
65	chr1	172532600	172532800	promoter-TSS (NM_001282751)	351	SUCO	protein-coding	0.05	0.502488			-93(ACTG,+,0.00),-92(CTGT,-,0.00),-73(ACAG,+,0.00),-72(CAGT,-,0.00),-65(ACAG,+,0.00),-64(CAGT,-,0.00),-54(GCTG,+,0.00),-48(CAGT,-,0.00),-40(TGGT,-,0.00),-34(GCAG,+,0.00),-33(CAGC,-,0.00),-32(AGCG,+,0.00),-5(ACCA,+,0.00),14(ACTG,+,0.00),29(AACG,+,0.00),42(AGGC,-,0.00),62(AGGC,-,0.00),64(GCCC,+,0.00),72(GCGG,+,0.00),73(CGGA,-,0.00),79(CAGC,-,0.00),80(AGCG,+,0.00),91(GACG,+,0.00),97(GGGC,-,0.00)
412	chr13	109937400	109937600	Intergenic	-115785	LINC00396	ncRNA	0	0.20398			53(ACAG,+,0.00),69(ACTG,+,0.00),71(TGGC,-,0.00),79(GCAG,+,0.00),80(CAGT,-,0.00),89(GGGC,-,0.00),91(GCTG,+,0.00)
350	chr12	128342450	128342650	intron (NM_001136103, intron 1 of 8)	48458	MIR3612	ncRNA	0.005	0.452736	55(CTTTGAAG,+,0.00)		-79(ACCT,+,0.00),-77(CTGT,-,0.00),-69(ACAG,+,0.00),-56(GCTG,+,0.00),-45(GCCC,+,0.00),-40(CAGT,-,0.00),-32(GCCC,+,0.00),-27(TGGC,-,0.00),-25(GCCG,+,0.00),-21(AGGT,-,0.00),-1(ACAG,+,0.00),0(CAGT,-,0.00),40(CTGT,-,0.00),45(CTGT,-,0.00),74(GCCT,+,0.00)
774	chr2	226619050	226619250	Intergenic	39643	MIR5702	ncRNA	0	0.348259			-80(CAGT,-,0.00),-63(GCAG,+,0.00),-62(CAGC,-,0.00),-35(GCAG,+,0.00),-34(CAGC,-,0.00),-13(GCAG,+,0.00),11(ACCT,+,0.00),17(AGGT,-,0.00),33(ACCC,+,0.00),55(AGGC,-,0.00),57(GCAG,+,0.00),96(ACCT,+,0.00)
627	chr19	1490675	1490875	promoter-TSS (NM_138393)	-325	PCSK4	protein-coding	0.085	0.59204			-85(CAGC,-,0.00),-83(GCCC,+,0.00),-82(CCCG,+,0.00),-80(CGGC,-,0.00),-78(GCCT,+,0.00),-73(CTGT,-,0.00),-70(TCCG,+,0.00),-68(CGGC,-,0.00),-66(GCCT,+,0.00),-37(CCCG,+,0.00),-36(CCGC,-,0.00),-35(CGCC,-,0.00),-34(GCCT,+,0.00),-28(TCCG,+,0.00),-26(CGAT,-,0.00),-20(GCCT,+,0.00),-16(CGCC,-,0.00),-15(GCCC,+,0.00),-13(CCCG,+,0.00),-12(CCGT,-,0.00),-11(CGTT,-,0.00),-7(CCCG,+,0.00),-6(CCGC,-,0.00),-5(CGCC,-,…
1291	chr8	96261650	96261850	promoter-TSS (NM_001290225)	-137	MTERF3	protein-coding	0.075	0.631841			-96(GGGC,-,0.00),-95(GGCG,+,0.00),-89(ACCA,+,0.00),-82(GCCG,+,0.00),-80(CGGG,-,0.00),-79(GGGT,-,0.00),-72(GCGG,+,0.00),-71(CGGG,-,0.00),-64(ACAG,+,0.00),-63(CAGC,-,0.00),-62(AGCG,+,0.00),-61(GCGG,+,0.00),-60(CGGG,-,0.00),-59(GGGC,-,0.00),-38(GCCA,+,0.00),-36(CAGC,-,0.00),-34(GCCA,+,0.00),-29(GGGC,-,0.00),-27(GCCC,+,0.00),-25(CCCG,+,0.00),-23(CGGC,-,0.00),-18(ACCC,+,0.00),-11(TCCG,+,0.00),-9(CGGC,…
640	chr19	16030350	16030550	Intergenic	-3263	LINC00905	ncRNA	0.03	0.452736	0(GATCAAAG,-,0.00),50(CTTCAAAG,-,0.00)		-85(ACAG,+,0.00),-80(GGGC,-,0.00),-78(GCCC,+,0.00),-65(AGGT,-,0.00),-61(AGCG,+,0.00),-60(GCGG,+,0.00),-59(CGGA,-,0.00),-54(GCAG,+,0.00),-44(AACG,+,0.00),-41(GCAG,+,0.00),-40(CAGC,-,0.00),-30(CAGC,-,0.00),-29(AGCG,+,0.00),-27(CGTT,-,0.00),32(ACCG,+,0.00),33(CCGC,-,0.00),34(CGCT,-,0.00),35(GCTG,+,0.00),36(CTGT,-,0.00),62(ACCA,+,0.00),71(ACGG,+,0.00),72(CGGG,-,0.00)
1200	chr7	45251950	45252150	Intergenic	94259	RAMP3	protein-coding	0.035	0.467662			-94(ACCG,+,0.00),-92(CGGT,-,0.00),-85(ACCC,+,0.00),-79(ACTG,+,0.00),-78(CTGT,-,0.00),-72(ACCC,+,0.00),-65(ACAG,+,0.00),-63(AGGC,-,0.00),-45(AGGT,-,0.00),-21(CGGC,-,0.00),-10(ACCC,+,0.00),-8(CCCG,+,0.00),-7(CCGC,-,0.00),-6(CGCC,-,0.00),-5(GCCT,+,0.00),-3(CTGT,-,0.00),3(ACCA,+,0.00),15(ACCT,+,0.00),27(ACCA,+,0.00),29(CAGT,-,0.00),38(AGGC,-,0.00),42(ACCG,+,0.00),43(CCGC,-,0.00),44(CGCC,-,0.00),45(GC…
52	chr1	124462475	124462675	Intergenic	2943463	EMBP1	pseudo	0.025	0.40796			-94(CTGC,-,0.00),-76(ACCA,+,0.00),-67(AGGC,-,0.00),-65(GCCT,+,0.00),-60(CGTT,-,0.00),-53(AACG,+,0.00),-52(ACGG,+,0.00),-51(CGGG,-,0.00),-50(GGGT,-,0.00),-34(AGGC,-,0.00),-27(ACAG,+,0.00),-14(CAGT,-,0.00),19(ACAG,+,0.00),28(AACG,+,0.00),30(CGAT,-,0.00),41(ACAG,+,0.00),46(GCAG,+,0.00),91(CAGC,-,0.00),93(GCCG,+,0.00),94(CCGC,-,0.00),95(CGCT,-,0.00)
273	chr12	25753025	25753225	Intergenic	-104547	LMNTD1	protein-coding	0	0.457711	-20(CATCAAAG,-,0.00),-8(CTTTGAAG,+,0.00)		-98(ACAG,+,0.00),-87(AGGT,-,0.00),-83(CAGC,-,0.00),-81(GCCA,+,0.00),-77(ACCA,+,0.00),-66(AGGC,-,0.00),-55(ACCA,+,0.00),-52(AGGT,-,0.00),-14(AGGC,-,0.00),-12(GCAG,+,0.00),-11(CAGC,-,0.00),20(CAGC,-,0.00),22(GCCT,+,0.00),31(GCTG,+,0.00),32(CTGT,-,0.00),38(ACCT,+,0.00),49(GCAG,+,0.00),50(CAGT,-,0.00),61(TGGC,-,0.00),63(GCAG,+,0.00),64(CAGT,-,0.00)
1020	chr4	108360425	108360625	Intergenic	188405	LEF1-AS1	ncRNA	0.02	0.502488		-14(GGCCCTTACCA,+,0.00)	-96(TGGT,-,0.00),-87(TGGT,-,0.00),-78(TGGC,-,0.00),-76(GCAG,+,0.00),-75(CAGT,-,0.00),-64(AGGT,-,0.00),-49(ACAG,+,0.00),-47(AGGT,-,0.00),-32(TGGT,-,0.00),-23(CGTC,-,0.00),-15(GGGC,-,0.00),-13(GCCC,+,0.00),-7(ACCA,+,0.00),9(CGCC,-,0.00),10(GCCT,+,0.00),35(ACAG,+,0.00),36(CAGT,-,0.00),44(ACCC,+,0.00),58(CGCT,-,0.00),59(GCTG,+,0.00),60(CTGC,-,0.00),62(GCTG,+,0.00),63(CTGT,-,0.00),65(GTCG,+,0.00),88(T…
1356	chrX	37092575	37092775	Intergenic	-48883	FTH1P18	protein-coding	0	0.378109			-97(CTGT,-,0.00),-72(GCCA,+,0.00),-70(CAGT,-,0.00),-41(GCTG,+,0.00),-40(CTGT,-,0.00),-35(GGGC,-,0.00),-23(ACTG,+,0.00),-22(CTGT,-,0.00),-5(TGGT,-,0.00),22(ACCA,+,0.00),56(ACCC,+,0.00),61(ACTG,+,0.00),63(TGGC,-,0.00),65(GCCT,+,0.00)
1341	chr9	108111550	108111750	Intergenic	-621881	KLF4	protein-coding	0.005	0.383085	46(GTTCAAAG,-,0.00)		-94(GCCT,+,0.00),-76(ACAG,+,0.00),-52(CTGT,-,0.00),-39(ACCC,+,0.00),-10(TGGT,-,0.00),-4(ACAG,+,0.00),6(ACCT,+,0.00),8(CTGC,-,0.00),10(GCAG,+,0.00),37(CAGT,-,0.00),64(ACTG,+,0.00),68(ACAG,+,0.00),73(GCCA,+,0.00)
1235	chr7	151058200	151058400	promoter-TSS (NM_001164410)	100	SLC4A2	protein-coding	0.075	0.626866			-86(CAGC,-,0.00),-84(GCCC,+,0.00),-71(GGGC,-,0.00),-69(GCCG,+,0.00),-68(CCGC,-,0.00),-67(CGCT,-,0.00),-64(TCCG,+,0.00),-62(CGGG,-,0.00),-52(CGTT,-,0.00),-41(GCAG,+,0.00),-40(CAGC,-,0.00),-39(AGCG,+,0.00),-38(GCGG,+,0.00),-37(CGGA,-,0.00),-28(GGGC,-,0.00),-27(GGCG,+,0.00),-26(GCGG,+,0.00),-25(CGGA,-,0.00),-22(AGCG,+,0.00),-20(CGCT,-,0.00),-14(CGGT,-,0.00),-7(GGGT,-,0.00),0(GGGT,-,0.00),5(TGGC,-,0.…
1342	chr9	108445325	108445525	Intergenic	410561	ACTL7B	protein-coding	0.01	0.378109	52(CATCAAAG,-,0.00),85(GTTCAAAG,-,0.00)		-63(GCCA,+,0.00),-56(TGGC,-,0.00),-47(ACCC,+,0.00),-44(CCCG,+,0.00),-43(CCGC,-,0.00),-42(CGCT,-,0.00),-26(GGGT,-,0.00),-14(GCCT,+,0.00),-10(TGGT,-,0.00),9(GGGT,-,0.00),23(GGGT,-,0.00),47(ACTG,+,0.00),75(ACCA,+,0.00),80(ACCT,+,0.00),92(GTCG,+,0.00)
1136	chr6	49897850	49898050	Intergenic	-20854	CRISP1	protein-coding	0	0.0199
1030	chr4	148837550	148837750	Intergenic	104728	LOC105377480	ncRNA	0.005	0.348259	-93(CTTCAAAG,-,0.00)		-21(ACCT,+,0.00),-19(CTGT,-,0.00),3(CTGC,-,0.00),9(GCCG,+,0.00),10(CCGT,-,0.00),60(GCCT,+,0.00),72(GCCC,+,0.00),88(ACTG,+,0.00),90(TGGT,-,0.00)
299	chr12	58487250	58487450	Intergenic	-104352	LOC100506869	ncRNA	0.005	0.318408			-91(AGGC,-,0.00),-83(GCCT,+,0.00),-53(ACCC,+,0.00),-43(GCTG,+,0.00),-30(TGGC,-,0.00),14(AACG,+,0.00),25(TGGT,-,0.00),30(TGGT,-,0.00),79(ACCA,+,0.00),84(CTGT,-,0.00),89(ACCT,+,0.00)
463	chr15	67946175	67946375	Intergenic	-106230	RNU6-9	snRNA	0.01	0.522388			-86(ACAG,+,0.00),-84(AGGT,-,0.00),-57(GGGC,-,0.00),-51(ACTG,+,0.00),-50(CTGC,-,0.00),-48(GCAG,+,0.00),2(ACAG,+,0.00),17(GCCA,+,0.00),28(AGGC,-,0.00),30(GCCT,+,0.00),39(ACCG,+,0.00),40(CCGC,-,0.00),41(CGCC,-,0.00),42(GCCG,+,0.00),43(CCGC,-,0.00),44(CGCT,-,0.00),48(CTGC,-,0.00),59(GGGT,-,0.00),64(CAGT,-,0.00),82(GCAG,+,0.00),85(GGGT,-,0.00),91(ACCT,+,0.00)
905	chr21	44723400	44723600	Intergenic	-11928	TSPEAR	protein-coding	0.06	0.567164			-92(ACAG,+,0.00),-84(ACCC,+,0.00),-68(ACCC,+,0.00),-67(CCCG,+,0.00),-65(CGGT,-,0.00),-59(AGGC,-,0.00),-54(AACG,+,0.00),-52(CGCT,-,0.00),-39(ACTG,+,0.00),-38(CTGT,-,0.00),-32(GCTG,+,0.00),-31(CTGC,-,0.00),-28(CGTT,-,0.00),-17(ACCC,+,0.00),-12(AACG,+,0.00),-10(CGAC,-,0.00),-8(ACCT,+,0.00),-6(CTGT,-,0.00),5(ACCA,+,0.00),22(ACCA,+,0.00),24(CAGC,-,0.00),26(GCCG,+,0.00),27(CCGT,-,0.00),28(CGTC,-,0.00),…
454	chr15	41961400	41961600	intron (NM_139265, intron 1 of 5)	11057	EHD4	protein-coding	0.01	0.368159	-44(CTTTGATC,+,0.00),46(CTTTGAAC,+,0.00)		-65(ACAG,+,0.00),-56(AGGT,-,0.00),-29(ACTG,+,0.00),-28(CTGT,-,0.00),-22(ATCG,+,0.00),-20(CGTC,-,0.00),-10(AGGT,-,0.00),2(ACAG,+,0.00),3(CAGC,-,0.00),33(ACCC,+,0.00),75(ACTG,+,0.00),76(CTGC,-,0.00),85(ACAG,+,0.00),94(AGGT,-,0.00)
120	chr1	232950300	232950500	promoter-TSS (NR_138027)	-211	NTPCR	protein-coding	0.055	0.532338			-99(CAGC,-,0.00),-91(AGGT,-,0.00),-88(TCCG,+,0.00),-86(CGGA,-,0.00),-76(GGGC,-,0.00),-74(GCAG,+,0.00),-65(GGGT,-,0.00),-59(TGGC,-,0.00),-58(GGCG,+,0.00),-56(CGCT,-,0.00),-55(GCTG,+,0.00),-44(GCAG,+,0.00),-43(CAGC,-,0.00),-27(ACTG,+,0.00),-24(GACG,+,0.00),-22(CGTT,-,0.00),-3(CTGC,-,0.00),5(ACCC,+,0.00),16(GCCC,+,0.00),23(ACCC,+,0.00),44(ACCG,+,0.00),45(CCGT,-,0.00),52(ACCC,+,0.00),53(CCCG,+,0.00),…
1183	chr7	7938300	7938500	Intergenic	30352	LOC100505921	ncRNA	0.015	0.373134			-51(ACCG,+,0.00),-47(AACG,+,0.00),-45(CGAT,-,0.00),-37(GCAG,+,0.00),-36(CAGT,-,0.00),-7(ACCA,+,0.00),23(AGGC,-,0.00),74(ACCA,+,0.00),94(GCCC,+,0.00)
1271	chr8	42571625	42571825	Intergenic	-29771	SLC20A2	protein-coding	0	0.432836			-100(ACTG,+,0.00),-92(AGGT,-,0.00),-88(GCCA,+,0.00),-86(CAGC,-,0.00),-84(GCCT,+,0.00),-81(TGGC,-,0.00),-72(ACAG,+,0.00),-57(ACCC,+,0.00),-45(GCAG,+,0.00),-44(CAGT,-,0.00),-38(GGGC,-,0.00),-28(CAGC,-,0.00),35(CAGC,-,0.00),75(ACAG,+,0.00),82(ACTG,+,0.00),89(ACTG,+,0.00),92(GGGT,-,0.00)
1202	chr7	47558225	47558425	intron (NM_022748, intron 1 of 30)	23786	TNS3	protein-coding	0.02	0.527363	-62(GATCAAAG,-,0.00)		-84(ACAG,+,0.00),-83(CAGC,-,0.00),-77(GCCG,+,0.00),-75(CGGT,-,0.00),-71(GCCG,+,0.00),-54(AGGC,-,0.00),-52(GCTG,+,0.00),-51(CTGC,-,0.00),-48(CGCC,-,0.00),-47(GCCA,+,0.00),-44(ACCT,+,0.00),-24(CGGC,-,0.00),-22(GCCT,+,0.00),-20(CTGC,-,0.00),6(ACCC,+,0.00),12(GGGC,-,0.00),31(CAGT,-,0.00),35(CTGT,-,0.00),39(GCCT,+,0.00),49(AGGC,-,0.00),65(TGGC,-,0.00),67(GCAG,+,0.00),72(GGGT,-,0.00),81(ACCC,+,0.00)
385	chr13	22107825	22108025	Intergenic	-102360	LINC00540	ncRNA	0	0.38806			-99(GGGT,-,0.00),-93(GGGT,-,0.00),-82(ACAG,+,0.00),-55(GCAG,+,0.00),-36(ACCA,+,0.00),0(ACTG,+,0.00),1(CTGT,-,0.00),17(ACTG,+,0.00),18(CTGC,-,0.00),20(GCCT,+,0.00),43(GGGT,-,0.00),47(GCAG,+,0.00),57(GCCC,+,0.00),62(CAGT,-,0.00),69(TGGC,-,0.00),71(GCAG,+,0.00),72(CAGT,-,0.00),89(CTGT,-,0.00),96(TGGT,-,0.00)
276	chr12	30508575	30508775	Intergenic	168569	IPO8	protein-coding	0.005	0.427861	50(CTTTGATC,+,0.00)		-88(CGCT,-,0.00),-87(GCTG,+,0.00),-83(ACCA,+,0.00),-66(TGGC,-,0.00),-64(GCTG,+,0.00),-60(ACCA,+,0.00),-58(CAGC,-,0.00),-56(GCCT,+,0.00),-45(ACAG,+,0.00),-44(CAGC,-,0.00),-37(ACAG,+,0.00),-36(CAGC,-,0.00),-32(ACCT,+,0.00),-30(CTGC,-,0.00),-28(GCAG,+,0.00),-23(AGGC,-,0.00),-21(GCCA,+,0.00),-18(ACAG,+,0.00),-7(ACCA,+,0.00),13(ACTG,+,0.00),14(CTGC,-,0.00),16(GCCT,+,0.00),18(CTGC,-,0.00),20(GCCT,+,0.0…
550	chr17	48971100	48971300	Intergenic	-2604	GIP	protein-coding	0.03	0.517413			-94(GACG,+,0.00),-93(ACGG,+,0.00),-92(CGGA,-,0.00),-80(CTGT,-,0.00),-69(GCTG,+,0.00),-61(GCAG,+,0.00),-60(CAGT,-,0.00),-52(CGAT,-,0.00),-46(CAGC,-,0.00),-40(ACTG,+,0.00),-39(CTGC,-,0.00),-34(ACCT,+,0.00),-28(ACCT,+,0.00),-25(TCCG,+,0.00),-23(CGGT,-,0.00),-7(CCCG,+,0.00),-6(CCGC,-,0.00),-5(CGCC,-,0.00),-4(GCCT,+,0.00),0(CAGC,-,0.00),2(GCCT,+,0.00),6(CCCG,+,0.00),14(GCTG,+,0.00),23(ACAG,+,0.00),25(…
1277	chr8	63039700	63039900	promoter-TSS (NM_003878)	-994	GGH	protein-coding	0.02	0.363184			-93(ACCT,+,0.00),-91(CTGC,-,0.00),-75(CAGT,-,0.00),-66(GGGT,-,0.00),-59(AACG,+,0.00),-47(ACAG,+,0.00),-46(CAGT,-,0.00),-30(AGGT,-,0.00),-19(CAGT,-,0.00),-6(AGGC,-,0.00),-4(GCAG,+,0.00),2(AGCG,+,0.00),21(ACAG,+,0.00),58(GCAG,+,0.00),59(CAGT,-,0.00),71(TGGT,-,0.00),88(AACG,+,0.00),90(CGCT,-,0.00),95(CTGT,-,0.00)
950	chr3	31377250	31377450	Intergenic	-155575	STT3B	protein-coding	0.005	0.457711	-51(CTTTGAAG,+,0.00)		-88(TGGT,-,0.00),-85(TGGC,-,0.00),-83(GCAG,+,0.00),-76(AGGT,-,0.00),-70(ACAG,+,0.00),-68(AGGT,-,0.00),-62(CTGT,-,0.00),-56(GCAG,+,0.00),-55(CAGC,-,0.00),-53(GCCT,+,0.00),-40(GCCA,+,0.00),-22(AGGT,-,0.00),-4(GCCG,+,0.00),-3(CCGT,-,0.00),7(TGGT,-,0.00),16(CAGT,-,0.00),20(TGGT,-,0.00),26(ACTG,+,0.00),27(CTGT,-,0.00),40(GCCT,+,0.00),44(GGGC,-,0.00),50(TGGT,-,0.00),81(ACCA,+,0.00),93(GGGT,-,0.00)
182	chr10	102502850	102503050	promoter-TSS (NM_005736)	-238	ACTR1A	protein-coding	0.03	0.477612	8(CTTTGAAG,+,0.00)		-95(GTCG,+,0.00),-79(GCAG,+,0.00),-78(CAGT,-,0.00),-74(ACCC,+,0.00),-61(TGGT,-,0.00),-44(ACAG,+,0.00),-43(CAGC,-,0.00),-41(GCCA,+,0.00),-32(ACAG,+,0.00),-30(AGGT,-,0.00),-23(TGGT,-,0.00),-9(GCCT,+,0.00),-1(CTGT,-,0.00),22(GCAG,+,0.00),23(CAGT,-,0.00),31(GCTG,+,0.00),35(AGGT,-,0.00),62(CTGT,-,0.00),70(CGGT,-,0.00),80(TGGT,-,0.00),82(GTCG,+,0.00)
1268	chr8	38557625	38557825	Intergenic	-29063	C8orf86	protein-coding	0.02	0.477612			-99(AGGT,-,0.00),-94(AGGC,-,0.00),-86(TGGT,-,0.00),-79(CTGC,-,0.00),-77(GCCC,+,0.00),-75(CCCG,+,0.00),-74(CCGC,-,0.00),-73(CGCC,-,0.00),-72(GCCT,+,0.00),-70(CTGC,-,0.00),-68(GCTG,+,0.00),-66(TGGC,-,0.00),-65(GGCG,+,0.00),-64(GCGG,+,0.00),-63(CGGA,-,0.00),-60(AGGC,-,0.00),-58(GCAG,+,0.00),-57(CAGC,-,0.00),-44(TGGT,-,0.00),-39(ACAG,+,0.00),-15(GCAG,+,0.00),-14(CAGC,-,0.00),1(TGGT,-,0.00),40(TGGC,-,…
1260	chr8	31342000	31342200	Intergenic	-297652	NRG1	protein-coding	0	0.363184	-40(CTTTGATC,+,0.00)		-100(ACCT,+,0.00),-95(ACTG,+,0.00),-69(AGGT,-,0.00),-43(CTGC,-,0.00),-24(ACCA,+,0.00),-18(CTGT,-,0.00),5(GCCA,+,0.00),21(ACAG,+,0.00),31(TGGC,-,0.00),33(GCCT,+,0.00),60(CTGC,-,0.00),62(GCCA,+,0.00),64(CAGT,-,0.00)
1060	chr5	91280700	91280900	Intergenic	33602	LUCAT1	ncRNA	0.08	0.666667			-100(TCCG,+,0.00),-99(CCGC,-,0.00),-98(CGCC,-,0.00),-97(GCCG,+,0.00),-96(CCGC,-,0.00),-95(CGCT,-,0.00),-82(ACCC,+,0.00),-75(CTGC,-,0.00),-72(CGCC,-,0.00),-71(GCCT,+,0.00),-59(GGGC,-,0.00),-58(GGCG,+,0.00),-57(GCGG,+,0.00),-56(CGGC,-,0.00),-55(GGCG,+,0.00),-53(CGTC,-,0.00),-52(GTCG,+,0.00),-50(CGCC,-,0.00),-49(GCCT,+,0.00),-40(CGCC,-,0.00),-39(GCCG,+,0.00),-38(CCGC,-,0.00),-37(CGCC,-,0.00),-36(GCC…
489	chr16	27203700	27203900	promoter-TSS (NM_001145348)	-175	KDM8	protein-coding	0.11	0.631841			-97(AGGC,-,0.00),-89(ACCG,+,0.00),-88(CCGC,-,0.00),-84(GCAG,+,0.00),-82(AGGC,-,0.00),-81(GGCG,+,0.00),-79(CGTC,-,0.00),-68(GCAG,+,0.00),-67(CAGC,-,0.00),-65(GCCA,+,0.00),-60(GCCC,+,0.00),-59(CCCG,+,0.00),-57(CGGC,-,0.00),-55(GCCT,+,0.00),-43(CGCC,-,0.00),-42(GCCT,+,0.00),-32(ACCC,+,0.00),-30(CCCG,+,0.00),-25(GGGT,-,0.00),-22(TGGC,-,0.00),-11(GCCG,+,0.00),-10(CCGC,-,0.00),-3(CGCT,-,0.00),20(CGTC,-…
547	chr17	43671275	43671475	Intergenic	-9453	MEOX1	protein-coding	0.01	0.373134			-95(GGGT,-,0.00),-85(ACCC,+,0.00),-74(CAGT,-,0.00),-59(AACG,+,0.00),-57(CGTC,-,0.00),-53(AGGC,-,0.00),-37(ACAG,+,0.00),-36(CAGC,-,0.00),1(ACCA,+,0.00),23(GGGT,-,0.00),29(ACTG,+,0.00),70(AGGT,-,0.00),88(GCAG,+,0.00)
527	chr17	17972425	17972625	promoter-TSS (NM_001288789)	-125	TOM1L2	protein-coding	0.085	0.681592			-100(AACG,+,0.00),-98(CGCC,-,0.00),-97(GCCG,+,0.00),-87(GGGC,-,0.00),-85(GCCT,+,0.00),-80(TGGC,-,0.00),-78(GCCC,+,0.00),-76(CCCG,+,0.00),-75(CCGC,-,0.00),-74(CGCC,-,0.00),-73(GCCC,+,0.00),-65(GCCG,+,0.00),-64(CCGC,-,0.00),-61(CGTC,-,0.00),-44(ACCT,+,0.00),-35(GCCC,+,0.00),-34(CCCG,+,0.00),-33(CCGC,-,0.00),-32(CGCC,-,0.00),-31(GCCT,+,0.00),-22(TGGT,-,0.00),-20(GTCG,+,0.00),-18(CGTT,-,0.00),-12(ACC…
91	chr1	204566275	204566475	Intergenic	49969	MDM4	protein-coding	0.015	0.452736	16(CTTTGATG,+,0.00)		-82(CTGT,-,0.00),-77(ACCT,+,0.00),-53(CAGT,-,0.00),-45(ACCT,+,0.00),-38(GCAG,+,0.00),-37(CAGT,-,0.00),-22(TGGT,-,0.00),-6(ACTG,+,0.00),-1(ACTG,+,0.00),0(CTGC,-,0.00),2(GCTG,+,0.00),3(CTGT,-,0.00),28(ACCT,+,0.00),32(CCCG,+,0.00),33(CCGC,-,0.00),34(CGCC,-,0.00),35(GCCT,+,0.00),43(GCCT,+,0.00),47(ATCG,+,0.00),49(CGGG,-,0.00),50(GGGC,-,0.00),52(GCCA,+,0.00),54(CAGC,-,0.00),56(GCCT,+,0.00),66(CAGC,-,0…
451	chr15	36579275	36579475	promoter-TSS (NM_001321757)	-251	C15orf41	protein-coding	0.08	0.606965	59(GTACAAAG,-,0.00),82(CTTTGATC,+,0.00)		-98(TCCG,+,0.00),-91(AGCG,+,0.00),-89(CGCT,-,0.00),-82(ACTG,+,0.00),-80(TGGC,-,0.00),-79(GGCG,+,0.00),-75(CGTT,-,0.00),-56(ATCG,+,0.00),-50(CGCT,-,0.00),-45(TGGC,-,0.00),-43(GCAG,+,0.00),-39(GGGC,-,0.00),-32(CGGG,-,0.00),-29(GGGC,-,0.00),-22(CGCT,-,0.00),-21(GCTG,+,0.00),-13(ATCG,+,0.00),-10(GCGG,+,0.00),-9(CGGG,-,0.00),-7(GGGC,-,0.00),6(ACCT,+,0.00),8(CTGC,-,0.00),10(GCCG,+,0.00),11(CCGC,-,0.00)…
1312	chr8	136104900	136105100	Intergenic	-425798	LINC02055	ncRNA	0.005	0.378109			-92(AGGC,-,0.00),-39(GCCT,+,0.00),-10(GGGT,-,0.00),12(GCAG,+,0.00),13(CAGT,-,0.00),26(ACCT,+,0.00),31(ACGG,+,0.00),32(CGGT,-,0.00),38(GGGC,-,0.00),40(GCAG,+,0.00),71(GCTG,+,0.00),72(CTGT,-,0.00),93(ACCA,+,0.00)
1042	chr5	40651700	40651900	Intergenic	-28115	PTGER4	protein-coding	0	0.079602			92(AGGT,-,0.00)
323	chr12	106302525	106302725	promoter-TSS (NM_001286262)	-108	TCP11L2	protein-coding	0.1	0.646766		-92(GGACCGCACCA,+,0.00)	-99(GCAG,+,0.00),-98(CAGC,-,0.00),-96(GCCC,+,0.00),-95(CCCG,+,0.00),-93(CGGA,-,0.00),-90(ACCG,+,0.00),-89(CCGC,-,0.00),-85(ACCA,+,0.00),-79(CGCC,-,0.00),-78(GCCG,+,0.00),-77(CCGC,-,0.00),-73(GCGG,+,0.00),-72(CGGG,-,0.00),-65(ACCG,+,0.00),-64(CCGT,-,0.00),-60(GCCC,+,0.00),-49(TCCG,+,0.00),-41(ACCC,+,0.00),-32(TCCG,+,0.00),-27(GCTG,+,0.00),-26(CTGT,-,0.00),-19(CGGC,-,0.00),-17(GCCT,+,0.00),-10(TGGT…
524	chr17	9681325	9681525	intron (NM_001267576, intron 6 of 14)	35888	USP43	protein-coding	0	0.059701			91(TGGT,-,0.00)
504	chr16	68132175	68132375	intron (NM_004555, intron 3 of 10)	46905	NFATC3	protein-coding	0	0.412935	-25(CTTTGATC,+,0.00),-11(CTTCAAAG,-,0.00)		-75(ACAG,+,0.00),-74(CAGC,-,0.00),-72(GCCA,+,0.00),-59(GGGT,-,0.00),-52(ACCC,+,0.00),-1(TGGT,-,0.00),16(GGGT,-,0.00),21(GGGT,-,0.00),26(GGGT,-,0.00),34(ACTG,+,0.00),35(CTGT,-,0.00),55(TGGT,-,0.00),69(GCAG,+,0.00),74(GCTG,+,0.00),75(CTGC,-,0.00),81(ACCC,+,0.00)
559	chr17	58391525	58391725	intron (NM_001305544, intron 2 of 9)	11096	RNF43	protein-coding	0.035	0.492537			-100(ACAG,+,0.00),-99(CAGT,-,0.00),-93(GGGC,-,0.00),-91(GCCA,+,0.00),-88(AACG,+,0.00),-86(CGCT,-,0.00),-85(GCTG,+,0.00),-81(GACG,+,0.00),-79(CGCC,-,0.00),-78(GCCC,+,0.00),-74(TGGC,-,0.00),-50(AGGC,-,0.00),-30(ACTG,+,0.00),-27(GACG,+,0.00),-26(ACGG,+,0.00),-25(CGGC,-,0.00),-23(GCCT,+,0.00),-17(CAGT,-,0.00),-13(GTCG,+,0.00),-11(CGTT,-,0.00),-4(ACTG,+,0.00),-3(CTGT,-,0.00),3(ACAG,+,0.00),5(AGGC,-,0.…
1251	chr8	14038475	14038675	Intergenic	408885	LOC102725080	ncRNA	0.005	0.288557			-25(ACCA,+,0.00),-23(CAGT,-,0.00),-12(CGTC,-,0.00),6(GCCA,+,0.00),14(GGGC,-,0.00),16(GCAG,+,0.00),18(AGGT,-,0.00),24(AGGT,-,0.00),58(GCTG,+,0.00),67(AGGT,-,0.00),79(ACAG,+,0.00)
548	chr17	45148025	45148225	5' UTR (NM_006460, exon 1 of 1)	808	HEXIM1	protein-coding	0.055	0.447761		47(TGGTACGGTCC,-,0.00)	-98(CGTT,-,0.00),-85(AGGT,-,0.00),-76(ACCT,+,0.00),-71(CGGA,-,0.00),-67(ACCC,+,0.00),-62(TCCG,+,0.00),-61(CCGC,-,0.00),-60(CGCT,-,0.00),-59(GCTG,+,0.00),-44(CGAT,-,0.00),-36(GCCT,+,0.00),-28(AACG,+,0.00),-23(ACCT,+,0.00),-4(CTGT,-,0.00),12(AGGC,-,0.00),14(GCCA,+,0.00),17(ATCG,+,0.00),41(ACAG,+,0.00),47(TGGT,-,0.00),51(ACGG,+,0.00),52(CGGT,-,0.00),61(ACCC,+,0.00),62(CCCG,+,0.00),63(CCGC,-,0.00),64…
594	chr18	572550	572750	Intergenic	-7730	CETN1	protein-coding	0	0.432836	41(CTTTGATG,+,0.00)		-82(CTGC,-,0.00),-80(GCCT,+,0.00),-70(ACCC,+,0.00),-46(GCAG,+,0.00),-38(GGGC,-,0.00),-36(GCTG,+,0.00),-35(CTGT,-,0.00),4(GCTG,+,0.00),5(CTGC,-,0.00),19(ACTG,+,0.00),28(ACCT,+,0.00),57(GCTG,+,0.00),66(ACTG,+,0.00),67(CTGC,-,0.00),69(GCTG,+,0.00),84(GCAG,+,0.00),85(CAGT,-,0.00)
1102	chr6	7414950	7415150	intron (NM_001348194, intron 16 of 16)	25221	RIOK1	protein-coding	0.015	0.427861			-100(CTGT,-,0.00),-98(GTCG,+,0.00),-96(CGAC,-,0.00),-85(ACCC,+,0.00),-84(CCCG,+,0.00),-83(CCGT,-,0.00),-82(CGTT,-,0.00),-66(GCCT,+,0.00),-59(TGGC,-,0.00),-52(CAGT,-,0.00),-47(CAGC,-,0.00),-45(GCTG,+,0.00),-44(CTGC,-,0.00),-42(GCTG,+,0.00),-41(CTGT,-,0.00),-30(TGGT,-,0.00),-11(ACCC,+,0.00),11(ACCG,+,0.00),12(CCGT,-,0.00),21(ACAG,+,0.00),46(AGGT,-,0.00),63(GCCA,+,0.00),90(AGGT,-,0.00),95(ACCA,+,0.0…
964	chr3	91168700	91168900	Intergenic	2061179	EPHA3	protein-coding	0.01	0.358209			-85(CGTT,-,0.00),-75(ACTG,+,0.00),-65(ACCT,+,0.00),-49(ACCA,+,0.00),-47(CAGT,-,0.00),-19(CTGC,-,0.00),7(AGGC,-,0.00),9(GCCT,+,0.00),21(AACG,+,0.00),22(ACGG,+,0.00),23(CGGG,-,0.00),41(ACCT,+,0.00),47(ACAG,+,0.00)
1079	chr5	150905025	150905225	promoter-TSS (NM_001172832)	-142	ZNF300	protein-coding	0.035	0.497512			-100(ACCA,+,0.00),-97(ACAG,+,0.00),-96(CAGC,-,0.00),-95(AGCG,+,0.00),-94(GCGG,+,0.00),-93(CGGC,-,0.00),-91(GCAG,+,0.00),-90(CAGC,-,0.00),-89(AGCG,+,0.00),-74(AGGC,-,0.00),-73(GGCG,+,0.00),-71(CGAC,-,0.00),-70(GACG,+,0.00),-69(ACGG,+,0.00),-68(CGGA,-,0.00),-60(AGGC,-,0.00),-58(GCCT,+,0.00),-56(CTGC,-,0.00),-25(GCAG,+,0.00),19(ACCT,+,0.00),46(GACG,+,0.00),69(TGGT,-,0.00),73(ACCA,+,0.00),79(GACG,+,0…
22	chr1	38747150	38747350	Intergenic	112522	RRAGC	protein-coding	0.025	0.532338	-35(CTTTGATG,+,0.00)		-93(CTGC,-,0.00),-80(GCCC,+,0.00),-67(CAGC,-,0.00),-65(GCTG,+,0.00),-57(GGGC,-,0.00),-55(GCTG,+,0.00),-53(TGGC,-,0.00),-51(GCCG,+,0.00),-50(CCGT,-,0.00),-47(TGGC,-,0.00),-45(GCAG,+,0.00),-39(AGGC,-,0.00),-37(GCCT,+,0.00),-21(ACTG,+,0.00),-7(GCTG,+,0.00),-5(TGGC,-,0.00),-4(GGCG,+,0.00),-1(GCGG,+,0.00),0(CGGA,-,0.00),3(AGGC,-,0.00),10(CTGT,-,0.00),15(GCAG,+,0.00),17(AGGC,-,0.00),19(GCTG,+,0.00),24(…
665	chr19	48714125	48714325	intron (NM_001297753, intron 4 of 6)	2732	MAMSTR	protein-coding	0.06	0.59204			-84(CGAC,-,0.00),-82(ACCC,+,0.00),-76(CGCT,-,0.00),-67(ACCC,+,0.00),-60(TGGC,-,0.00),-58(GCCT,+,0.00),-54(CGCC,-,0.00),-53(GCCC,+,0.00),-36(TGGC,-,0.00),-16(TCCG,+,0.00),-15(CCGC,-,0.00),-14(CGCC,-,0.00),-13(GCCC,+,0.00),-8(CTGT,-,0.00),4(ACCA,+,0.00),8(CGTC,-,0.00),16(CGCC,-,0.00),17(GCCT,+,0.00),24(AGGC,-,0.00),33(ACCG,+,0.00),34(CCGC,-,0.00),35(CGCT,-,0.00),36(GCTG,+,0.00),38(TGGT,-,0.00),45(C…
1293	chr8	97232150	97232350	intron (NR_125390, intron 2 of 2)	45678	TSPYL5	protein-coding	0.01	0.497512			-97(GCCC,+,0.00),-93(ACCC,+,0.00),-76(TGGT,-,0.00),-68(AGCG,+,0.00),-66(CGAC,-,0.00),-44(ATCG,+,0.00),-42(CGCT,-,0.00),-41(GCTG,+,0.00),-35(ACCA,+,0.00),-27(ACCT,+,0.00),-12(CTGT,-,0.00),0(AGGC,-,0.00),9(GGGT,-,0.00),14(ACCT,+,0.00),17(TGGC,-,0.00),19(GCAG,+,0.00),44(ACTG,+,0.00),50(AGGC,-,0.00),62(ACTG,+,0.00),63(CTGC,-,0.00),65(GCCA,+,0.00),75(GCTG,+,0.00),76(CTGT,-,0.00),95(ACAG,+,0.00),96(CAG…
60	chr1	156021050	156021250	promoter-TSS (NM_003145)	-199	SSR2	protein-coding	0.03	0.472637			-100(CGCC,-,0.00),-99(GCCT,+,0.00),-97(CTGC,-,0.00),-95(GCCT,+,0.00),-88(AGGC,-,0.00),-86(GCTG,+,0.00),-85(CTGT,-,0.00),-80(AGCG,+,0.00),-78(CGCT,-,0.00),-68(AGGT,-,0.00),-59(CGTT,-,0.00),-51(AGGC,-,0.00),-39(CGGC,-,0.00),-37(GCCC,+,0.00),-25(GGGC,-,0.00),-14(GCTG,+,0.00),0(ACTG,+,0.00),1(CTGT,-,0.00),10(ACCC,+,0.00),11(CCCG,+,0.00),12(CCGC,-,0.00),16(ACCT,+,0.00),24(AGGT,-,0.00),46(ACCT,+,0.00),…
485	chr16	14974750	14974950	promoter-TSS (NM_001285450).2	47	PDXDC1	protein-coding	0.04	0.532338			-95(GCCG,+,0.00),-93(CGGC,-,0.00),-92(GGCG,+,0.00),-91(GCGG,+,0.00),-90(CGGG,-,0.00),-86(AGGT,-,0.00),-81(AGGC,-,0.00),-80(GGCG,+,0.00),-79(GCGG,+,0.00),-78(CGGG,-,0.00),-64(GCCT,+,0.00),-60(GGGC,-,0.00),-58(GCCC,+,0.00),-57(CCCG,+,0.00),-55(CGGA,-,0.00),-47(AGGT,-,0.00),-42(CGTC,-,0.00),-27(CAGC,-,0.00),-25(GCCT,+,0.00),18(ACCT,+,0.00),33(ACAG,+,0.00),35(AGGC,-,0.00),37(GCTG,+,0.00),38(CTGC,-,0.…
755	chr2	195657075	195657275	promoter-TSS (NM_020342)	-51	SLC39A10	protein-coding	0.105	0.626866			-99(CGCC,-,0.00),-98(GCCC,+,0.00),-92(AGCG,+,0.00),-84(ACCC,+,0.00),-78(AGGC,-,0.00),-77(GGCG,+,0.00),-76(GCGG,+,0.00),-75(CGGA,-,0.00),-73(GACG,+,0.00),-72(ACGG,+,0.00),-71(CGGG,-,0.00),-69(GGGT,-,0.00),-65(GCGG,+,0.00),-64(CGGC,-,0.00),-62(GCTG,+,0.00),-61(CTGC,-,0.00),-57(GCAG,+,0.00),-50(GCTG,+,0.00),-41(ACCT,+,0.00),-33(CGCC,-,0.00),-32(GCCG,+,0.00),-31(CCGC,-,0.00),-26(AGCG,+,0.00),-20(GCAG…
69	chr1	178625900	178626100	Intergenic	-51749	MIR4424	ncRNA	0	0.452736	-83(CTTTGATC,+,0.00)		-100(AGGC,-,0.00),-98(GCAG,+,0.00),-87(AGGC,-,0.00),-85(GCCT,+,0.00),-72(ACAG,+,0.00),-63(CTGT,-,0.00),-57(AGGC,-,0.00),-55(GCCC,+,0.00),-37(ACTG,+,0.00),-26(ACCC,+,0.00),-10(ACCT,+,0.00),-6(GGGT,-,0.00),10(GCCT,+,0.00),14(CTGC,-,0.00),16(GCCC,+,0.00),46(ACCC,+,0.00),72(ACTG,+,0.00),73(CTGT,-,0.00)
142	chr10	29082950	29083150	Intergenic	-206020	LYZL1	protein-coding	0.01	0.402985	65(CTTTGATC,+,0.00)		-100(CAGT,-,0.00),-95(AGGC,-,0.00),-66(CAGC,-,0.00),-65(AGCG,+,0.00),-64(GCGG,+,0.00),-63(CGGT,-,0.00),-53(GCTG,+,0.00),-52(CTGC,-,0.00),-50(GCCA,+,0.00),-48(CAGC,-,0.00),-46(GCAG,+,0.00),-31(GCCT,+,0.00),-25(ACCG,+,0.00),-24(CCGT,-,0.00),-23(CGTC,-,0.00),-3(TGGT,-,0.00),7(ACCT,+,0.00),33(ACCA,+,0.00),36(ACCT,+,0.00),41(ACCA,+,0.00),55(CAGT,-,0.00),62(AGGC,-,0.00)
62	chr1	164625675	164625875	intron (NM_001204963, intron 2 of 8)	66053	PBX1	protein-coding	0	0.338308			-24(GCCA,+,0.00),-14(TGGT,-,0.00),-6(CTGC,-,0.00),60(ACCT,+,0.00),87(ACCC,+,0.00),96(CTGC,-,0.00)
165	chr10	74150775	74150975	promoter-TSS (NM_006721)	-47	AP3M1	protein-coding	0.06	0.492537	-2(CTTCAAAG,-,0.00)		-94(CGGC,-,0.00),-93(GGCG,+,0.00),-91(CGCC,-,0.00),-90(GCCG,+,0.00),-88(CGGA,-,0.00),-75(ACCG,+,0.00),-69(GCTG,+,0.00),-60(GCCG,+,0.00),-53(AGGC,-,0.00),-51(GCCG,+,0.00),-50(CCGC,-,0.00),-42(ACCC,+,0.00),-41(CCCG,+,0.00),-40(CCGC,-,0.00),-38(GCAG,+,0.00),-37(CAGC,-,0.00),-35(GCTG,+,0.00),-27(GCCC,+,0.00),-15(GCCT,+,0.00),-6(ACAG,+,0.00),-5(CAGC,-,0.00),8(ACCG,+,0.00),10(CGAC,-,0.00),15(CTGT,-,0.0…
683	chr2	17579875	17580075	intron (NM_001366806, intron 1 of 3)	39279	VSNL1	protein-coding	0.005	0.477612			-94(AGGC,-,0.00),-73(GGGT,-,0.00),-41(ACCC,+,0.00),-35(AGGT,-,0.00),-24(CAGC,-,0.00),-20(ACCT,+,0.00),-3(ATCG,+,0.00),-1(CGGG,-,0.00),7(ACAG,+,0.00),8(CAGT,-,0.00),12(GCTG,+,0.00),32(ACCA,+,0.00),43(CTGC,-,0.00),53(ACCA,+,0.00),58(ACCT,+,0.00),67(AGGC,-,0.00),72(CAGT,-,0.00),84(CTGT,-,0.00)
1018	chr4	106037050	106037250	Intergenic	-14672	LOC101929577	ncRNA	0.005	0.427861	-48(CTTTGAAG,+,0.00)		-100(GCTG,+,0.00),-99(CTGC,-,0.00),-82(ACCA,+,0.00),-70(CTGC,-,0.00),-60(ACCA,+,0.00),-52(ACTG,+,0.00),-51(CTGC,-,0.00),-30(AGGT,-,0.00),-5(ACCG,+,0.00),6(GGGT,-,0.00),32(CTGC,-,0.00),34(GCCA,+,0.00),41(AGGT,-,0.00),57(TGGC,-,0.00),64(ACTG,+,0.00),69(ACCT,+,0.00),71(CTGC,-,0.00),73(GCCA,+,0.00),76(AGGT,-,0.00)
971	chr3	139654675	139654875	intron (NM_178177, intron 1 of 4)	23197	NMNAT3	protein-coding	0	0.402985			-100(ACCC,+,0.00),-94(GCAG,+,0.00),-93(CAGC,-,0.00),-91(GCCC,+,0.00),-86(ACTG,+,0.00),-84(TGGC,-,0.00),-82(GCTG,+,0.00),-81(CTGT,-,0.00),-33(ACTG,+,0.00),-32(CTGT,-,0.00),-4(TGGT,-,0.00),13(ACTG,+,0.00),14(CTGC,-,0.00),16(GCCA,+,0.00),37(CAGC,-,0.00),50(ACAG,+,0.00),51(CAGC,-,0.00),53(GCAG,+,0.00),54(CAGC,-,0.00),66(AGGC,-,0.00),68(GCAG,+,0.00),69(CAGT,-,0.00),75(GCCA,+,0.00)
1111	chr6	21393800	21394000	Intergenic	117992	LINC00581	ncRNA	0.01	0.437811	24(GATCAAAG,-,0.00),48(CTTTGATC,+,0.00)		-77(GCAG,+,0.00),-76(CAGT,-,0.00),-30(GGGC,-,0.00),-28(GCTG,+,0.00),-27(CTGC,-,0.00),-25(GCCC,+,0.00),-24(CCCG,+,0.00),-23(CCGC,-,0.00),-22(CGCC,-,0.00),-21(GCCC,+,0.00),-16(AGGC,-,0.00),-12(ACAG,+,0.00),-11(CAGC,-,0.00),-9(GCCA,+,0.00),12(TGGT,-,0.00),33(ACCA,+,0.00),89(GACG,+,0.00),91(CGCT,-,0.00),92(GCTG,+,0.00),93(CTGC,-,0.00)
531	chr17	26566850	26567050	Intergenic	522291	LOC105371703	ncRNA	0.005	0.402985			-100(GGGC,-,0.00),-92(AGGT,-,0.00),-9(ACCT,+,0.00),-4(ACAG,+,0.00),23(GCAG,+,0.00),24(CAGT,-,0.00),70(AGCG,+,0.00),72(CGCT,-,0.00),79(AGGT,-,0.00),86(TGGT,-,0.00)
406	chr13	75760525	75760725	promoter-TSS (NM_015842)	-36	LMO7	protein-coding	0.02	0.462687	-9(CATCAAAG,-,0.00)		-96(CAGT,-,0.00),-91(GCTG,+,0.00),-67(AGGT,-,0.00),-62(AGGC,-,0.00),-56(GCCG,+,0.00),-55(CCGT,-,0.00),-46(GCTG,+,0.00),-36(GGGC,-,0.00),-35(GGCG,+,0.00),-33(CGTT,-,0.00),-24(GCAG,+,0.00),-19(GCAG,+,0.00),-14(GCTG,+,0.00),7(ACTG,+,0.00),8(CTGC,-,0.00),13(CAGT,-,0.00),16(TGGC,-,0.00),21(AGGC,-,0.00),32(CTGT,-,0.00),37(ACAG,+,0.00),39(AGGT,-,0.00),50(AACG,+,0.00),55(GCCA,+,0.00),57(CAGT,-,0.00),71(A…
740	chr2	172330100	172330300	Intergenic	-97136	ITGA6	protein-coding	0.015	0.502488	10(CATCAAAG,-,0.00)		-99(GCCT,+,0.00),-96(TGGC,-,0.00),-86(ACTG,+,0.00),-81(AGGC,-,0.00),-79(GCCT,+,0.00),-75(GGGT,-,0.00),-60(TGGC,-,0.00),-54(ACTG,+,0.00),-48(GCCC,+,0.00),-34(GGGC,-,0.00),-32(GCAG,+,0.00),-28(GGGC,-,0.00),-13(AGGC,-,0.00),-11(GCCG,+,0.00),-10(CCGT,-,0.00),-9(CGTC,-,0.00),-8(GTCG,+,0.00),-2(ACAG,+,0.00),-1(CAGC,-,0.00),20(ACCC,+,0.00),31(ACCG,+,0.00),32(CCGC,-,0.00),33(CGCT,-,0.00),38(CAGT,-,0.00),…
87	chr1	203996375	203996575	Intergenic	44789	LINC00303	ncRNA	0	0.437811			-97(GCCC,+,0.00),-93(TGGT,-,0.00),-76(GCTG,+,0.00),-73(GGGC,-,0.00),-59(GGGT,-,0.00),-16(ACTG,+,0.00),-11(ACCA,+,0.00),-4(ACCT,+,0.00),48(ACCC,+,0.00),68(ACCT,+,0.00),81(ACCA,+,0.00),95(TGGC,-,0.00),97(GCCT,+,0.00)
714	chr2	103293125	103293325	Intergenic	-308796	LINC01935	ncRNA	0.015	0.522388	37(CTTCAAAG,-,0.00),88(GTTCAAAG,-,0.00)		-95(ACCT,+,0.00),-93(CTGC,-,0.00),-88(AGGC,-,0.00),-86(GCTG,+,0.00),-85(CTGC,-,0.00),-77(CAGC,-,0.00),-75(GCCT,+,0.00),-73(CTGT,-,0.00),-69(GGGC,-,0.00),-67(GCCC,+,0.00),-59(CGGA,-,0.00),-54(GCCA,+,0.00),-49(GCAG,+,0.00),-47(AGGT,-,0.00),-38(GCAG,+,0.00),-37(CAGC,-,0.00),-36(AGCG,+,0.00),-30(AGCG,+,0.00),-28(CGCT,-,0.00),-15(GCCA,+,0.00),-13(CAGC,-,0.00),-2(GCCA,+,0.00),1(ACCC,+,0.00),24(ACCT,+,0…
1226	chr7	138396475	138396675	Intergenic	-63684	TRIM24	protein-coding	0.005	0.447761	-18(CTTTGAAG,+,0.00),12(CTTTGAAG,+,0.00)		-100(ACCT,+,0.00),-91(TCCG,+,0.00),-90(CCGC,-,0.00),-89(CGCT,-,0.00),-79(GCTG,+,0.00),-72(AGGT,-,0.00),-63(TGGC,-,0.00),-58(ACCA,+,0.00),-56(CAGC,-,0.00),-20(GCCT,+,0.00),-7(GCCC,+,0.00),8(CAGC,-,0.00),10(GCCT,+,0.00),20(TGGT,-,0.00),46(ACCT,+,0.00),54(ACTG,+,0.00),56(TGGC,-,0.00),58(GCCT,+,0.00),63(GCAG,+,0.00),76(ACCC,+,0.00),87(ACCT,+,0.00),92(GGGC,-,0.00)
564	chr17	61461550	61461750	intron (NM_001321120, intron 3 of 8)	5162	TBX4	protein-coding	0.015	0.41791			-99(AGGC,-,0.00),-98(GGCG,+,0.00),-96(CGCC,-,0.00),-95(GCCT,+,0.00),-93(CTGT,-,0.00),-61(ACCT,+,0.00),-32(ACAG,+,0.00),-20(ACAG,+,0.00),-18(AGGT,-,0.00),-9(GGGT,-,0.00),-5(GCAG,+,0.00),-4(CAGC,-,0.00),3(ACAG,+,0.00),35(ACCT,+,0.00),65(ACCA,+,0.00),68(ACCA,+,0.00),71(ACCG,+,0.00),72(CCGC,-,0.00),73(CGCC,-,0.00),74(GCCC,+,0.00),95(GCCT,+,0.00),97(CTGC,-,0.00)
586	chr17	77002325	77002525	Intergenic	-33226	LOC105371899	ncRNA	0.045	0.527363	-65(GAACAAAG,-,0.00)		-94(ACTG,+,0.00),-93(CTGT,-,0.00),-89(GCCC,+,0.00),-85(TGGC,-,0.00),-83(GCCT,+,0.00),-80(TGGT,-,0.00),-76(TGGC,-,0.00),-74(GCTG,+,0.00),-73(CTGC,-,0.00),-71(GCGG,+,0.00),-70(CGGA,-,0.00),-58(GACG,+,0.00),-57(ACGG,+,0.00),-56(CGGG,-,0.00),-52(AACG,+,0.00),-39(ACCA,+,0.00),-34(GCCA,+,0.00),-23(CCCG,+,0.00),-21(CGGA,-,0.00),-16(ACCT,+,0.00),-9(AGGT,-,0.00),-1(GACG,+,0.00),1(CGCC,-,0.00),2(GCCT,+,0.0…
623	chr18	58605625	58605825	intron (NM_052947, intron 3 of 12)	5105	SNORA108	snoRNA	0.015	0.492537			-90(ACCC,+,0.00),-84(GGGT,-,0.00),-68(ACCT,+,0.00),-66(CTGT,-,0.00),-60(ACCT,+,0.00),-55(ACAG,+,0.00),-54(CAGC,-,0.00),-52(GCTG,+,0.00),-50(TGGT,-,0.00),-40(GCTG,+,0.00),-25(GACG,+,0.00),-10(ACCT,+,0.00),-6(CGAC,-,0.00),-1(AGGT,-,0.00),27(AGGT,-,0.00),33(TGGT,-,0.00),40(GGGC,-,0.00),42(GCCA,+,0.00),44(CAGC,-,0.00),52(GCCA,+,0.00),57(TCCG,+,0.00),59(CGGC,-,0.00),61(GCTG,+,0.00),62(CTGT,-,0.00),77(…
1090	chr5	174337875	174338075	intron (NR_125806, intron 1 of 5)	1621	LINC01411	ncRNA	0.035	0.552239	90(GATCAAAG,-,0.00)		-99(GGGT,-,0.00),-85(CTGC,-,0.00),-83(GCCC,+,0.00),-82(CCCG,+,0.00),-80(CGAT,-,0.00),-77(TGGT,-,0.00),-62(GGGC,-,0.00),-60(GCAG,+,0.00),-59(CAGC,-,0.00),-57(GCCG,+,0.00),-52(ACTG,+,0.00),-50(TGGT,-,0.00),-40(AGGT,-,0.00),-31(TGGC,-,0.00),-29(GCTG,+,0.00),-28(CTGC,-,0.00),-25(CGAT,-,0.00),-20(ACAG,+,0.00),-18(AGGC,-,0.00),-16(GCCT,+,0.00),-11(CAGC,-,0.00),-9(GCAG,+,0.00),-7(AGGC,-,0.00),-3(ACTG,+,…
438	chr14	76397100	76397300	intron (NM_004452, intron 1 of 10)	25853	ESRRB	protein-coding	0.015	0.557214	-64(CATCAAAG,-,0.00)		-86(ACCA,+,0.00),-73(GTCG,+,0.00),-71(CGGG,-,0.00),-50(CGCC,-,0.00),-49(GCCT,+,0.00),-46(TGGT,-,0.00),-19(TGGC,-,0.00),-17(GCAG,+,0.00),-14(GGGC,-,0.00),-12(GCCT,+,0.00),-7(CGGA,-,0.00),0(AGGT,-,0.00),5(ACAG,+,0.00),19(ACCT,+,0.00),27(AGGC,-,0.00),29(GCTG,+,0.00),30(CTGC,-,0.00),32(GCCT,+,0.00),34(CTGT,-,0.00),39(GGGC,-,0.00),41(GCCT,+,0.00),47(GCCC,+,0.00),59(ACAG,+,0.00),65(GCCT,+,0.00),76(GGGC…
772	chr2	221474625	221474825	intron (NM_001363748, intron 5 of 17)	97579	EPHA4	protein-coding	0.02	0.353234	-47(CTTTGTTG,+,0.00),87(GATCAAAG,-,0.00)		-95(ACTG,+,0.00),-78(AACG,+,0.00),-76(CGTT,-,0.00),-71(CAGC,-,0.00),-58(CAGT,-,0.00),-38(CTGT,-,0.00),12(CGAT,-,0.00),25(ACCA,+,0.00),57(GGGT,-,0.00),75(CGAT,-,0.00),81(ACTG,+,0.00),93(AGGC,-,0.00)
781	chr2	234147625	234147825	Intergenic	97023	SPP2	protein-coding	0.005	0.41791	-5(GATCAAAG,-,0.00)		-84(CAGT,-,0.00),-68(AGGC,-,0.00),-59(ACCA,+,0.00),-52(ACTG,+,0.00),-51(CTGT,-,0.00),-37(TGGC,-,0.00),-33(ACCC,+,0.00),1(AGGC,-,0.00),5(ACAG,+,0.00),27(ATCG,+,0.00),29(CGCT,-,0.00),46(AGGT,-,0.00),81(ACAG,+,0.00),82(CAGT,-,0.00),90(CTGC,-,0.00),92(GCCC,+,0.00)
1244	chr8	8428900	8429100	Intergenic	-42561	PRAG1	protein-coding	0.005	0.353234			-98(AGGT,-,0.00),-93(CGCT,-,0.00),-56(TGGT,-,0.00),-43(TGGT,-,0.00),2(CTGT,-,0.00),44(CTGT,-,0.00),49(TGGT,-,0.00),54(CAGT,-,0.00),61(GCCA,+,0.00),65(ACTG,+,0.00)
1325	chr9	25780225	25780425	intron (NR_121604, intron 1 of 5)	269	LINC01241	ncRNA	0	0.373134			-98(GCCC,+,0.00),-91(GCCT,+,0.00),-50(CTGT,-,0.00),-46(CTGT,-,0.00),-30(GCCC,+,0.00),-15(ACAG,+,0.00),8(AGGT,-,0.00),14(TGGC,-,0.00),38(ACAG,+,0.00),42(GGGC,-,0.00),51(GCCT,+,0.00),53(CTGT,-,0.00),94(GCCA,+,0.00)
736	chr2	170371250	170371450	intron (NM_001083615, intron 9 of 33)	-20407	MYO3B-AS1	ncRNA	0	0.363184	-21(CTTTGATG,+,0.00),63(CTTTGAAC,+,0.00)		-90(ACCA,+,0.00),-72(ACCA,+,0.00),-70(CAGC,-,0.00),-68(GCCT,+,0.00),-7(GCCT,+,0.00),1(TGGT,-,0.00),4(TGGC,-,0.00),10(AGGC,-,0.00),19(ACAG,+,0.00),22(GGGT,-,0.00),48(CAGT,-,0.00),51(TGGT,-,0.00),91(ACCT,+,0.00)
635	chr19	12333725	12333925	promoter-TSS (NM_001363608)	-192	ZNF563	protein-coding	0.035	0.587065			-98(CGAC,-,0.00),-96(ACCC,+,0.00),-94(CCCG,+,0.00),-93(CCGC,-,0.00),-92(CGCC,-,0.00),-91(GCCC,+,0.00),-69(GGGC,-,0.00),-62(AGGT,-,0.00),-58(CCCG,+,0.00),-57(CCGC,-,0.00),-56(CGCC,-,0.00),-55(GCCC,+,0.00),-48(GGGC,-,0.00),-44(ACTG,+,0.00),-36(ACAG,+,0.00),-28(AGCG,+,0.00),-26(CGAT,-,0.00),-19(ACAG,+,0.00),-18(CAGT,-,0.00),-14(GCTG,+,0.00),-9(GTCG,+,0.00),-5(AGCG,+,0.00),-4(GCGG,+,0.00),-3(CGGG,-,0…
773	chr2	224678400	224678600	Intergenic	-93103	CUL3	protein-coding	0.01	0.38806			-97(GGGT,-,0.00),-81(GCCA,+,0.00),-45(TGGC,-,0.00),-14(GGGT,-,0.00),9(CAGT,-,0.00),22(GCTG,+,0.00),23(CTGC,-,0.00),55(AACG,+,0.00),57(CGCC,-,0.00),58(GCCT,+,0.00),60(CTGC,-,0.00),62(GCAG,+,0.00),63(CAGT,-,0.00),75(ACCC,+,0.00),78(CAGC,-,0.00),80(GCCT,+,0.00),94(ACAG,+,0.00)
577	chr17	66777350	66777550	intron (NM_002737, intron 14 of 16)	-9622	MIR634	ncRNA	0.015	0.432836			-80(TGGT,-,0.00),-72(AGGC,-,0.00),-65(ACTG,+,0.00),-49(TGGT,-,0.00),-17(ACCC,+,0.00),7(AGGC,-,0.00),9(GCCA,+,0.00),17(CGTC,-,0.00),19(TCCG,+,0.00),21(CGGG,-,0.00),22(GGGT,-,0.00),32(ACAG,+,0.00),38(AGGC,-,0.00),40(GCAG,+,0.00),41(CAGT,-,0.00),51(ACAG,+,0.00),52(CAGT,-,0.00),57(ACCA,+,0.00),62(CAGT,-,0.00),73(TGGC,-,0.00),75(GCTG,+,0.00),84(ACAG,+,0.00),95(CTGC,-,0.00)
1127	chr6	37172000	37172200	intron (NM_001243186, intron 4 of 5)	1948	PIM1	protein-coding	0.025	0.482587	54(GATCAAAG,-,0.00)		-56(CTGT,-,0.00),-54(GTCG,+,0.00),-52(CGCT,-,0.00),-51(GCTG,+,0.00),-49(TGGT,-,0.00),-32(GGGT,-,0.00),-25(TCCG,+,0.00),-24(CCGC,-,0.00),-22(GCAG,+,0.00),-7(ACCT,+,0.00),8(GGGC,-,0.00),16(AGCG,+,0.00),17(GCGG,+,0.00),18(CGGG,-,0.00),19(GGGT,-,0.00),48(GCCT,+,0.00),61(GCTG,+,0.00),62(CTGC,-,0.00),64(GCGG,+,0.00),65(CGGA,-,0.00),69(GGGT,-,0.00),73(GGGT,-,0.00),86(AGCG,+,0.00),87(GCGG,+,0.00),88(CGGC…
479	chr15	89088150	89088350	promoter-TSS (NM_152924)	-206	ABHD2	protein-coding	0.055	0.597015			-99(GCCC,+,0.00),-83(CCCG,+,0.00),-82(CCGC,-,0.00),-81(CGCC,-,0.00),-80(GCCC,+,0.00),-74(TCCG,+,0.00),-72(CGGG,-,0.00),-71(GGGC,-,0.00),-69(GCTG,+,0.00),-67(TGGC,-,0.00),-65(GCCT,+,0.00),-57(CAGT,-,0.00),-53(AGCG,+,0.00),-51(CGTC,-,0.00),-46(GGGT,-,0.00),-30(GCCG,+,0.00),-29(CCGT,-,0.00),-28(CGTC,-,0.00),-17(ACCA,+,0.00),-10(GCTG,+,0.00),14(CCCG,+,0.00),15(CCGC,-,0.00),16(CGCC,-,0.00),17(GCCT,+,0…
319	chr12	101608150	101608350	intron (NM_001254722, intron 1 of 27)	13279	MYBPC1	protein-coding	0.005	0.38806	-44(GATCAAAG,-,0.00)		-89(CAGT,-,0.00),-85(GCTG,+,0.00),-84(CTGC,-,0.00),-82(GCAG,+,0.00),-65(CTGT,-,0.00),-35(ACAG,+,0.00),-34(CAGC,-,0.00),-32(GCCG,+,0.00),-31(CCGC,-,0.00),-30(CGCC,-,0.00),-29(GCCC,+,0.00),-23(GCCC,+,0.00),-9(GGGC,-,0.00),8(TGGT,-,0.00),32(AGGT,-,0.00),57(GGGC,-,0.00)
477	chr15	84350150	84350350	Intergenic	-72269	LOC103171574	ncRNA	0.03	0.572139			-89(GGGC,-,0.00),-88(GGCG,+,0.00),-87(GCGG,+,0.00),-86(CGGG,-,0.00),-81(ACAG,+,0.00),-80(CAGC,-,0.00),-79(AGCG,+,0.00),-78(GCGG,+,0.00),-77(CGGT,-,0.00),-68(GGGC,-,0.00),-66(GCAG,+,0.00),-65(CAGC,-,0.00),-49(GCCA,+,0.00),-46(ACAG,+,0.00),-44(AGGT,-,0.00),-28(GCTG,+,0.00),-27(CTGC,-,0.00),-25(GCTG,+,0.00),-24(CTGC,-,0.00),-22(GCCT,+,0.00),-19(TGGC,-,0.00),-17(GCCA,+,0.00),-13(CGCC,-,0.00),-12(GCCT…
344	chr12	121800150	121800350	intron (NR_152740, intron 2 of 3)	2696	LINC01089	ncRNA	0.085	0.766169			-95(AGGC,-,0.00),-93(GCCC,+,0.00),-92(CCCG,+,0.00),-91(CCGC,-,0.00),-90(CGCC,-,0.00),-89(GCCC,+,0.00),-87(CCCG,+,0.00),-86(CCGC,-,0.00),-85(CGCC,-,0.00),-84(GCCC,+,0.00),-83(CCCG,+,0.00),-82(CCGC,-,0.00),-78(ACCC,+,0.00),-72(CCCG,+,0.00),-70(CGGG,-,0.00),-64(GGGC,-,0.00),-62(GCCG,+,0.00),-60(CGGA,-,0.00),-50(AGGC,-,0.00),-44(CGCC,-,0.00),-43(GCCG,+,0.00),-41(CGGG,-,0.00),-36(GCCC,+,0.00),-34(CCCG…
187	chr10	112261525	112261725	Intergenic	-21775	TECTB	protein-coding	0.01	0.442786	-41(CATCAAAG,-,0.00)		-87(GCCT,+,0.00),-79(ACCT,+,0.00),-63(ACCC,+,0.00),-17(ACCG,+,0.00),-15(CGAC,-,0.00),-3(CAGC,-,0.00),-2(AGCG,+,0.00),0(CGAT,-,0.00),4(GCTG,+,0.00),28(ACCC,+,0.00),33(TGGC,-,0.00),35(GCCT,+,0.00),55(ACCC,+,0.00)
897	chr21	31942875	31943075	intron (NM_014586, intron 3 of 10)	69955	HUNK	protein-coding	0.01	0.457711	35(GATCAAAG,-,0.00),80(CTTTGAAC,+,0.00)		-97(ACCT,+,0.00),-90(ACCA,+,0.00),-85(ACCT,+,0.00),-79(GGGC,-,0.00),-77(GCTG,+,0.00),-75(TGGT,-,0.00),-67(ACTG,+,0.00),-66(CTGC,-,0.00),-46(ACCG,+,0.00),-45(CCGC,-,0.00),-38(TCCG,+,0.00),-36(CGGA,-,0.00),-32(AGGC,-,0.00),-12(AGGC,-,0.00),-10(GCCC,+,0.00),-7(CAGT,-,0.00),5(AGGT,-,0.00),14(GCCC,+,0.00),20(GGGT,-,0.00),25(GGGC,-,0.00),55(CTGT,-,0.00),86(ACCT,+,0.00)
570	chr17	65561175	65561375	intron (NM_001363813, intron 1 of 9)	373	AXIN2	protein-coding	0.15	0.80597	-77(CTTCAAAG,-,0.00)		-98(CGCT,-,0.00),-97(GCTG,+,0.00),-96(CTGT,-,0.00),-85(ACTG,+,0.00),-84(CTGT,-,0.00),-71(AGGC,-,0.00),-70(GGCG,+,0.00),-63(GCCG,+,0.00),-59(AGCG,+,0.00),-54(ACGG,+,0.00),-53(CGGT,-,0.00),-39(AGGT,-,0.00),-32(CGCC,-,0.00),-31(GCCG,+,0.00),-29(CGGC,-,0.00),-27(GCCG,+,0.00),-26(CCGC,-,0.00),-23(CGCC,-,0.00),-22(GCCC,+,0.00),-20(CCCG,+,0.00),-18(CGGG,-,0.00),-17(GGGC,-,0.00),-15(GCCG,+,0.00),-14(CCGC…
1106	chr6	13181425	13181625	intron (NM_001322308, intron 5 of 13)	101917	LOC100130357	ncRNA	0.01	0.412935	47(CTTTGATC,+,0.00),92(CATCAAAG,-,0.00)		-100(TGGT,-,0.00),-84(CGCT,-,0.00),-83(GCTG,+,0.00),-77(ACAG,+,0.00),-76(CAGC,-,0.00),-69(CAGT,-,0.00),-14(GGGC,-,0.00),4(ACAG,+,0.00),29(TGGC,-,0.00),31(GCCA,+,0.00),45(GCCT,+,0.00),55(CTGC,-,0.00),59(ACCG,+,0.00),60(CCGT,-,0.00),63(TGGT,-,0.00),76(GCTG,+,0.00)
821	chr20	21017625	21017825	Intergenic	88633	LINC00237	ncRNA	0.015	0.472637	72(CTTCAAAG,-,0.00)		-90(GCCC,+,0.00),-81(GCCT,+,0.00),-79(CTGC,-,0.00),-74(AGGC,-,0.00),-72(GCCT,+,0.00),-70(CTGC,-,0.00),-68(GCCC,+,0.00),-64(CAGT,-,0.00),-34(TGGC,-,0.00),-32(GCCA,+,0.00),-28(TGGT,-,0.00),-25(TCCG,+,0.00),4(AGGT,-,0.00),18(GGGC,-,0.00),24(CTGC,-,0.00),26(GCCA,+,0.00),32(GCCA,+,0.00),34(CAGT,-,0.00),41(CGCT,-,0.00),50(AGGC,-,0.00),52(GCAG,+,0.00),53(CAGC,-,0.00),82(ACCT,+,0.00)
538	chr17	40100925	40101125	promoter-TSS (NM_021724)	-436	NR1D1	protein-coding	0.025	0.537313	-26(GATCAAAG,-,0.00)		-90(GCCT,+,0.00),-88(CTGT,-,0.00),-83(TGGC,-,0.00),-81(GCAG,+,0.00),-77(GGGC,-,0.00),-53(ACTG,+,0.00),-51(TGGC,-,0.00),-37(GCTG,+,0.00),-36(CTGT,-,0.00),-13(AGGC,-,0.00),-11(GCCC,+,0.00),-4(CTGC,-,0.00),2(ACCT,+,0.00),10(AACG,+,0.00),17(GGGC,-,0.00),32(GCAG,+,0.00),37(ACTG,+,0.00),41(ACCT,+,0.00),45(CGTC,-,0.00),52(AGGT,-,0.00),57(ACTG,+,0.00),59(TGGT,-,0.00),64(ACCG,+,0.00),66(CGGG,-,0.00),80(GC…
745	chr2	176163225	176163425	intron (NM_006898, intron 1 of 3)	6018	HOXD3	protein-coding	0.04	0.577114			-99(CGGG,-,0.00),-95(AACG,+,0.00),-93(CGCT,-,0.00),-82(AGGC,-,0.00),-75(CCCG,+,0.00),-73(CGGG,-,0.00),-72(GGGT,-,0.00),-47(ACTG,+,0.00),-42(GTCG,+,0.00),-40(CGAC,-,0.00),-29(ACAG,+,0.00),-26(GGGC,-,0.00),-24(GCAG,+,0.00),-4(CTGT,-,0.00),12(ACCT,+,0.00),16(GACG,+,0.00),17(ACGG,+,0.00),18(CGGG,-,0.00),22(GGGT,-,0.00),25(TGGT,-,0.00),30(ACCC,+,0.00),31(CCCG,+,0.00),32(CCGC,-,0.00),33(CGCT,-,0.00),34…
169	chr10	75498425	75498625	intron (NM_001305581, intron 2 of 6)	-53933	MIR606	ncRNA	0.035	0.522388			-96(ACCT,+,0.00),-83(AGCG,+,0.00),-81(CGAC,-,0.00),-80(GACG,+,0.00),-2(TGGT,-,0.00),6(CAGC,-,0.00),8(GCAG,+,0.00),9(CAGC,-,0.00),11(GCTG,+,0.00),17(ACCT,+,0.00),27(CAGC,-,0.00),29(GCCC,+,0.00),32(CTGT,-,0.00),64(ACTG,+,0.00),85(AGCG,+,0.00),86(GCGG,+,0.00),87(CGGC,-,0.00)
899	chr21	35925575	35925775	Intergenic	39230	PPP1R2P2	pseudo	0.015	0.497512			-90(ACCC,+,0.00),-83(ACCA,+,0.00),-71(ACCC,+,0.00),-68(CAGT,-,0.00),-65(TGGC,-,0.00),-55(ACCC,+,0.00),-54(CCCG,+,0.00),-53(CCGT,-,0.00),-42(ACCC,+,0.00),-28(CAGC,-,0.00),-23(CAGC,-,0.00),-21(GCCA,+,0.00),-5(TGGC,-,0.00),-3(GCAG,+,0.00),-2(CAGC,-,0.00),0(GCCT,+,0.00),3(TCCG,+,0.00),5(CGGG,-,0.00),10(GCCT,+,0.00),16(CGCC,-,0.00),17(GCCA,+,0.00),21(AGGT,-,0.00),28(GGGC,-,0.00),37(CAGT,-,0.00),48(ACC…
793	chr20	2315150	2315350	intron (NM_003245, intron 5 of 12)	19249	TGM3	protein-coding	0.025	0.572139	57(CTTTGAAG,+,0.00)	-53(GGGCCAAACCA,+,0.00)	-99(GGGT,-,0.00),-94(AGGC,-,0.00),-92(GCCA,+,0.00),-90(CAGC,-,0.00),-89(AGCG,+,0.00),-88(GCGG,+,0.00),-87(CGGC,-,0.00),-81(CTGC,-,0.00),-79(GCAG,+,0.00),-78(CAGC,-,0.00),-76(GCTG,+,0.00),-75(CTGC,-,0.00),-73(GCTG,+,0.00),-59(ACCC,+,0.00),-53(GGGC,-,0.00),-51(GCCA,+,0.00),-46(ACCA,+,0.00),-38(ATCG,+,0.00),-30(GCCA,+,0.00),-19(CAGC,-,0.00),-17(GCTG,+,0.00),-16(CTGC,-,0.00),-12(ACCT,+,0.00),10(ACCT,…
681	chr2	15221425	15221625	intron (NM_015909, intron 47 of 51)	339809	NBAS	protein-coding	0.015	0.323383	-76(CATCAAAG,-,0.00),-13(CTTCAAAG,-,0.00)		-93(ACCA,+,0.00),-82(CAGC,-,0.00),-45(ACAG,+,0.00),-23(TGGT,-,0.00),-20(TCCG,+,0.00),-19(CCGT,-,0.00),-15(GCCT,+,0.00),5(ACCA,+,0.00),12(AACG,+,0.00),13(ACGG,+,0.00),14(CGGC,-,0.00),67(ACTG,+,0.00),68(CTGT,-,0.00),74(CGGA,-,0.00),93(ACCA,+,0.00)
893	chr21	14383175	14383375	promoter-TSS (NM_006948)	-129	HSPA13	protein-coding	0.065	0.621891			-93(CCCG,+,0.00),-91(CGGC,-,0.00),-89(GCAG,+,0.00),-88(CAGT,-,0.00),-84(CCCG,+,0.00),-83(CCGC,-,0.00),-81(GCAG,+,0.00),-80(CAGC,-,0.00),-78(GCCC,+,0.00),-60(TCCG,+,0.00),-59(CCGC,-,0.00),-58(CGCT,-,0.00),-47(AGGC,-,0.00),-42(ATCG,+,0.00),-40(CGGA,-,0.00),-30(ATCG,+,0.00),-28(CGCT,-,0.00),-21(ACCA,+,0.00),0(ACCG,+,0.00),1(CCGT,-,0.00),7(GGGC,-,0.00),8(GGCG,+,0.00),11(GCGG,+,0.00),12(CGGG,-,0.00),1…
78	chr1	192002850	192003050	Intergenic	-155512	RGS18	protein-coding	0	0
659	chr19	46600675	46600875	promoter-TSS (NM_005184)	141	PPP5D1	protein-coding	0.08	0.547264			-100(CGGA,-,0.00),-88(ACCC,+,0.00),-68(ACCA,+,0.00),-65(ATCG,+,0.00),-63(CGTC,-,0.00),-61(TCCG,+,0.00),-60(CCGT,-,0.00),-59(CGTC,-,0.00),-58(GTCG,+,0.00),-56(CGGT,-,0.00),-41(GCCG,+,0.00),-32(GCCC,+,0.00),-26(CTGC,-,0.00),-18(GTCG,+,0.00),-16(CGCC,-,0.00),-15(GCCA,+,0.00),-13(CAGC,-,0.00),-11(GCCT,+,0.00),-3(ACCA,+,0.00),0(ACCT,+,0.00),6(TGGC,-,0.00),8(GCCA,+,0.00),11(ACAG,+,0.00),16(AACG,+,0.00)…
718	chr2	109069700	109069900	Intergenic	-59405	SH3RF3	protein-coding	0.005	0.358209			-93(ACCT,+,0.00),-60(TGGC,-,0.00),-20(CAGT,-,0.00),35(GCTG,+,0.00),38(GGGC,-,0.00),40(GCAG,+,0.00),41(CAGT,-,0.00),68(ACTG,+,0.00),69(CTGT,-,0.00),75(ACCA,+,0.00),77(CAGT,-,0.00),84(CTGT,-,0.00),94(AACG,+,0.00),96(CGCC,-,0.00),97(GCCT,+,0.00)
49	chr1	123181275	123181475	Intergenic	1662263	EMBP1	pseudo	0.02	0.363184			-77(ACAG,+,0.00),-41(CGTT,-,0.00),-31(ACAG,+,0.00),-21(ACCT,+,0.00),-4(GCAG,+,0.00),-3(CAGT,-,0.00),12(CTGT,-,0.00),25(CTGC,-,0.00),59(CGTT,-,0.00),66(AACG,+,0.00),67(ACGG,+,0.00),68(CGGG,-,0.00),85(CTGC,-,0.00),92(ACAG,+,0.00)
326	chr12	108356225	108356425	Intergenic	-17014	CMKLR1	protein-coding	0.01	0.338308	-95(GAACAAAG,-,0.00)		-100(AGGC,-,0.00),-98(GCTG,+,0.00),-75(AGGT,-,0.00),-71(GGGT,-,0.00),-58(TCCG,+,0.00),-57(CCGT,-,0.00),-56(CGTC,-,0.00),-44(ACCC,+,0.00),-32(TGGT,-,0.00),-17(ACTG,+,0.00),17(GACG,+,0.00),19(CGCC,-,0.00),20(GCCA,+,0.00)
756	chr2	200702800	200703000	intron (NR_135011, intron 2 of 31)	7177	AOX3P-AOX2P	pseudo	0	0.333333	-49(CTTTGAAC,+,0.00),-17(CTTTGAAC,+,0.00),-6(CTTTGAAC,+,0.00)		-98(TGGT,-,0.00),-94(GCTG,+,0.00),-92(TGGC,-,0.00),-90(GCCC,+,0.00),-59(CAGT,-,0.00),-51(GCCT,+,0.00),-43(ACCT,+,0.00),-34(ACCT,+,0.00),15(CTGT,-,0.00),33(GGGC,-,0.00),41(ACCT,+,0.00),64(GCCA,+,0.00),72(ACAG,+,0.00),73(CAGT,-,0.00),86(ACAG,+,0.00),88(AGGT,-,0.00)
632	chr19	7829650	7829850	promoter-TSS (NM_145245)	-468	EVI5L	protein-coding	0.04	0.572139			-98(AGGC,-,0.00),-96(GCCT,+,0.00),-89(GCCC,+,0.00),-84(ACCG,+,0.00),-83(CCGC,-,0.00),-82(CGCC,-,0.00),-81(GCCC,+,0.00),-75(GACG,+,0.00),-73(CGCC,-,0.00),-72(GCCA,+,0.00),-60(ACCA,+,0.00),-47(ACCC,+,0.00),-41(TGGT,-,0.00),-21(CCCG,+,0.00),-20(CCGC,-,0.00),-19(CGCC,-,0.00),-18(GCCC,+,0.00),-9(CAGT,-,0.00),0(TGGT,-,0.00),9(AGGT,-,0.00),27(TGGC,-,0.00),28(GGCG,+,0.00),30(CGCC,-,0.00),31(GCCC,+,0.00),…
30	chr1	59052150	59052350	intron (NR_110626, intron 2 of 2)	31774	LINC01358	ncRNA	0.015	0.472637			-92(TGGC,-,0.00),-90(GCCT,+,0.00),-87(TGGT,-,0.00),-81(CGCC,-,0.00),-80(GCCA,+,0.00),-70(ACCT,+,0.00),-66(ACAG,+,0.00),-65(CAGT,-,0.00),-49(CTGT,-,0.00),-44(CTGT,-,0.00),-35(GCAG,+,0.00),-34(CAGC,-,0.00),-23(AGCG,+,0.00),-22(GCGG,+,0.00),-21(CGGC,-,0.00),-19(GCTG,+,0.00),-18(CTGC,-,0.00),-1(CTGT,-,0.00),7(CTGC,-,0.00),9(GCCC,+,0.00),17(GCGG,+,0.00),18(CGGG,-,0.00),20(GGGC,-,0.00),28(ACCT,+,0.00),…
944	chr3	11593600	11593800	intron (NM_001128219, intron 2 of 4)	10881	VGLL4	protein-coding	0.02	0.522388	45(CTTCAAAG,-,0.00)		-38(GCTG,+,0.00),-37(CTGC,-,0.00),-32(ACAG,+,0.00),-26(ACCG,+,0.00),-24(CGGA,-,0.00),-18(GCCC,+,0.00),-12(GCCT,+,0.00),7(GGGC,-,0.00),13(ACCA,+,0.00),19(ATCG,+,0.00),21(CGGG,-,0.00),27(ATCG,+,0.00),29(CGGG,-,0.00),30(GGGC,-,0.00),36(CAGC,-,0.00),55(AGCG,+,0.00),57(CGTC,-,0.00),81(GGGC,-,0.00),83(GCCC,+,0.00),94(ACCA,+,0.00)
856	chr20	48126450	48126650	Intergenic	-136433	LINC01522	ncRNA	0.02	0.557214	-77(CTTCAAAG,-,0.00)		-95(AGGT,-,0.00),-71(AGGC,-,0.00),-69(GCAG,+,0.00),-68(CAGC,-,0.00),-66(GCAG,+,0.00),-65(CAGC,-,0.00),-63(GCAG,+,0.00),-62(CAGC,-,0.00),-55(ACCC,+,0.00),-49(AGGC,-,0.00),-43(CAGC,-,0.00),-33(ACCC,+,0.00),-19(GCAG,+,0.00),-18(CAGT,-,0.00),-15(TGGC,-,0.00),-13(GCAG,+,0.00),-12(CAGC,-,0.00),-8(ACCA,+,0.00),-6(CAGC,-,0.00),4(CTGC,-,0.00),7(CGTC,-,0.00),11(TCCG,+,0.00),13(CGGC,-,0.00),37(ACAG,+,0.00),…
1176	chr6	170176675	170176875	Intergenic	16133	LOC102724511	ncRNA	0.07	0.621891			-85(AGCG,+,0.00),-84(GCGG,+,0.00),-83(CGGG,-,0.00),-82(GGGC,-,0.00),-80(GCCG,+,0.00),-78(CGGG,-,0.00),-69(GGGC,-,0.00),-68(GGCG,+,0.00),-65(GCGG,+,0.00),-64(CGGG,-,0.00),-35(AACG,+,0.00),-30(GTCG,+,0.00),-28(CGGT,-,0.00),-15(ACCA,+,0.00),-4(CTGT,-,0.00),1(CCCG,+,0.00),3(CGGG,-,0.00),4(GGGC,-,0.00),10(GCAG,+,0.00),11(CAGC,-,0.00),12(AGCG,+,0.00),13(GCGG,+,0.00),14(CGGG,-,0.00),16(GGGC,-,0.00),18(G…
628	chr19	5904250	5904450	promoter-TSS (NM_001017921)	-522	VMAC	protein-coding	0.055	0.562189			-95(GGGC,-,0.00),-94(GGCG,+,0.00),-93(GCGG,+,0.00),-92(CGGG,-,0.00),-84(ATCG,+,0.00),-82(CGGG,-,0.00),-72(ACCA,+,0.00),-50(CAGC,-,0.00),-49(AGCG,+,0.00),-48(GCGG,+,0.00),-47(CGGG,-,0.00),-44(GACG,+,0.00),-40(TGGC,-,0.00),-38(GCCT,+,0.00),-34(CTGT,-,0.00),-28(ACCC,+,0.00),-26(CCCG,+,0.00),-25(CCGC,-,0.00),-23(GCGG,+,0.00),-22(CGGC,-,0.00),-20(GCTG,+,0.00),-19(CTGT,-,0.00),-11(CGCC,-,0.00),-10(GCCC…
1387	chrY	12513300	12513500	Intergenic	-91810	GYG2P1	pseudo	0	0.044776
857	chr20	49470700	49470900	intron (NM_004975, intron 1 of 1)	11868	KCNB1	protein-coding	0	0.378109	59(CTTTGAAG,+,0.00),71(CATCAAAG,-,0.00)		-55(CAGT,-,0.00),-1(GCCT,+,0.00),1(CTGC,-,0.00),9(TGGC,-,0.00),11(GCAG,+,0.00),13(AGGC,-,0.00),17(ACTG,+,0.00),29(ACAG,+,0.00),30(CAGT,-,0.00),54(CTGC,-,0.00),56(GCCC,+,0.00)
647	chr19	36290050	36290250	Intergenic	-21193	LOC100134317	ncRNA	0.085	0.666667			-100(CGGC,-,0.00),-98(GCCT,+,0.00),-88(TGGT,-,0.00),-84(CAGC,-,0.00),-82(GCCT,+,0.00),-75(CCCG,+,0.00),-74(CCGC,-,0.00),-71(CGTC,-,0.00),-66(CTGC,-,0.00),-64(GCCT,+,0.00),-60(GGGT,-,0.00),-58(GTCG,+,0.00),-52(TGGC,-,0.00),-50(GCCG,+,0.00),-48(CGGT,-,0.00),-44(TGGC,-,0.00),-42(GCAG,+,0.00),-41(CAGT,-,0.00),-39(GTCG,+,0.00),-37(CGTC,-,0.00),-36(GTCG,+,0.00),-34(CGTC,-,0.00),-31(CCCG,+,0.00),-29(CGG…
637	chr19	12737250	12737450	promoter-TSS (NM_004317)	-147	GET3	protein-coding	0.015	0.39801			-100(CAGT,-,0.00),-85(GCCT,+,0.00),-79(ACCG,+,0.00),-78(CCGT,-,0.00),-74(ACCG,+,0.00),-72(CGAT,-,0.00),-59(AGGT,-,0.00),-48(ACCC,+,0.00),-30(ACCA,+,0.00),-25(AGGT,-,0.00),-10(ACCC,+,0.00),38(AGGC,-,0.00),76(CGCT,-,0.00)
95	chr1	205318625	205318825	intron (NM_030952, intron 1 of 6)	3020	NUAK2	protein-coding	0	0.477612	83(CTTTGATG,+,0.00)		-97(AGGT,-,0.00),-82(GCAG,+,0.00),-69(AGGC,-,0.00),-63(TGGT,-,0.00),-52(ACCA,+,0.00),-40(ACCC,+,0.00),-36(CAGC,-,0.00),-8(GGGT,-,0.00),-5(TGGC,-,0.00),-3(GCCA,+,0.00),6(GCTG,+,0.00),9(GGGT,-,0.00),41(ACCA,+,0.00),60(GCCA,+,0.00)
1344	chr9	112119575	112119775	intron (NM_022486, intron 6 of 16)	55622	SUSD1	protein-coding	0.01	0.412935	-8(CTTTGATC,+,0.00)		-67(GCCA,+,0.00),-61(TGGC,-,0.00),-59(GCCT,+,0.00),-57(CTGT,-,0.00),-53(GCAG,+,0.00),-42(GCCA,+,0.00),-14(CAGT,-,0.00),3(AGGT,-,0.00),9(ACCG,+,0.00),11(CGAC,-,0.00),34(ACCT,+,0.00),39(GGGT,-,0.00),65(GCCT,+,0.00),75(CAGC,-,0.00),77(GCTG,+,0.00),78(CTGT,-,0.00),92(CAGT,-,0.00)
233	chr11	95299400	95299600	Intergenic	-67025	SESN3	protein-coding	0.02	0.492537			-99(TGGT,-,0.00),-60(ACCT,+,0.00),-52(CTGC,-,0.00),-42(CTGT,-,0.00),-29(GCCT,+,0.00),-15(GGGC,-,0.00),-13(GCCC,+,0.00),1(GGGC,-,0.00),2(GGCG,+,0.00),3(GCGG,+,0.00),4(CGGA,-,0.00),12(AGGC,-,0.00),14(GCTG,+,0.00),15(CTGT,-,0.00),21(GCCT,+,0.00),35(GCCG,+,0.00),37(CGGT,-,0.00),43(ACCG,+,0.00),44(CCGT,-,0.00),45(CGTT,-,0.00),54(ACCT,+,0.00),75(GCAG,+,0.00),80(GCCG,+,0.00),82(CGGG,-,0.00),83(GGGT,-,0.…
574	chr17	65723725	65723925	intron (NR_126542, intron 2 of 5)	102626	CEP112	protein-coding	0.005	0.293532	-79(CATCAAAG,-,0.00)		-96(ACAG,+,0.00),-95(CAGT,-,0.00),-21(TGGT,-,0.00),56(GGGT,-,0.00),74(CTGT,-,0.00),94(ACCA,+,0.00),97(ACCA,+,0.00)
274	chr12	26588950	26589150	intron (NM_002223, intron 32 of 56)	244144	ITPR2	protein-coding	0.005	0.39801	41(GATCAAAG,-,0.00)		-91(ACCA,+,0.00),-81(ACCC,+,0.00),-68(GCCT,+,0.00),-25(CAGT,-,0.00),-15(GCCA,+,0.00),2(CTGC,-,0.00),4(GCCC,+,0.00),15(ACCA,+,0.00),17(CAGT,-,0.00),25(GCTG,+,0.00),26(CTGC,-,0.00),30(ACTG,+,0.00),50(GGGC,-,0.00),52(GCTG,+,0.00),53(CTGT,-,0.00),75(ACAG,+,0.00),76(CAGT,-,0.00),95(GGGT,-,0.00)
294	chr12	54301350	54301550	promoter-TSS (NM_001136023)	-413	NFE2	protein-coding	0.005	0.517413	64(CTTTGATG,+,0.00)		-88(AGGT,-,0.00),-81(AGGC,-,0.00),-79(GCAG,+,0.00),-78(CAGC,-,0.00),-76(GCTG,+,0.00),-71(AGGT,-,0.00),-63(ACCA,+,0.00),-60(AGGT,-,0.00),-45(CAGC,-,0.00),-43(GCTG,+,0.00),-42(CTGT,-,0.00),-36(AGGC,-,0.00),-34(GCAG,+,0.00),-33(CAGT,-,0.00),-27(GACG,+,0.00),-25(CGTT,-,0.00),-19(GGGT,-,0.00),-12(GCCT,+,0.00),-2(ACAG,+,0.00),5(ACCT,+,0.00),9(GGGC,-,0.00),24(GGGC,-,0.00),26(GCAG,+,0.00),51(GGGC,-,0.00)…
977	chr3	148600950	148601150	Intergenic	-96821	AGTR1	protein-coding	0.01	0.40796	63(GATCAAAG,-,0.00)		-82(GCTG,+,0.00),-81(CTGC,-,0.00),-79(GCTG,+,0.00),-77(TGGC,-,0.00),-68(GGGT,-,0.00),-60(GCTG,+,0.00),-59(CTGC,-,0.00),-44(TGGT,-,0.00),-40(ACCA,+,0.00),-30(ACAG,+,0.00),-8(ACTG,+,0.00),-7(CTGT,-,0.00),-2(GCTG,+,0.00),33(AGGT,-,0.00),45(TGGC,-,0.00),47(GCCT,+,0.00),52(AACG,+,0.00),79(ACTG,+,0.00),81(TGGC,-,0.00),87(CAGT,-,0.00)
245	chr11	108551675	108551875	intron (NM_015065, intron 1 of 5)	454	EXPH5	protein-coding	0.005	0.40796	23(GATCAAAG,-,0.00)		-84(GCCA,+,0.00),-54(CAGC,-,0.00),-52(GCCA,+,0.00),-47(CAGC,-,0.00),-45(GCCA,+,0.00),-41(ACCC,+,0.00),-8(CTGT,-,0.00),20(GCAG,+,0.00),30(GCAG,+,0.00),31(CAGT,-,0.00),54(GCAG,+,0.00),84(GCCC,+,0.00),87(CAGC,-,0.00),92(ACCA,+,0.00)
374	chr13	17313750	17313950	Intergenic	-881447	FAM230C	ncRNA	0.01	0.373134			-96(ACAG,+,0.00),-72(ACAG,+,0.00),-71(CAGC,-,0.00),-69(GCAG,+,0.00),-68(CAGT,-,0.00),-49(CTGT,-,0.00),-22(ACAG,+,0.00),-21(CAGC,-,0.00),-13(AGGT,-,0.00),-6(TGGT,-,0.00),29(ACAG,+,0.00),69(CAGC,-,0.00),78(GACG,+,0.00)
1040	chr5	37665975	37666175	intron (NM_001345998, intron 10 of 17)	168747	GDNF	protein-coding	0.045	0.621891	-17(CTTTGAAG,+,0.00),22(CTTCAAAG,-,0.00)		-99(ACAG,+,0.00),-98(CAGC,-,0.00),-96(GCTG,+,0.00),-83(TGGC,-,0.00),-74(CTGC,-,0.00),-72(GCCC,+,0.00),-69(CAGC,-,0.00),-67(GCTG,+,0.00),-66(CTGC,-,0.00),-64(GCCC,+,0.00),-63(CCCG,+,0.00),-61(CGGG,-,0.00),-52(TGGC,-,0.00),-50(GCAG,+,0.00),-49(CAGC,-,0.00),-47(GCCA,+,0.00),-44(AGGC,-,0.00),-42(GCTG,+,0.00),-26(ATCG,+,0.00),-24(CGGC,-,0.00),-11(AGGT,-,0.00),-9(GTCG,+,0.00),-7(CGGC,-,0.00),-5(GCTG,+,…
1389	chrY	19568125	19568325	intron (NR_045128, intron 1 of 9)	867	TXLNGY	pseudo	0.045	0.412935	-84(CTTTGATC,+,0.00)		-99(GCTG,+,0.00),-91(GCGG,+,0.00),-90(CGGC,-,0.00),-89(GGCG,+,0.00),-87(CGTC,-,0.00),-60(ACAG,+,0.00),-30(CGTT,-,0.00),-17(ACCG,+,0.00),-16(CCGC,-,0.00),-4(GACG,+,0.00),-3(ACGG,+,0.00),-2(CGGC,-,0.00),-1(GGCG,+,0.00),1(CGTT,-,0.00),12(ATCG,+,0.00),33(GGGT,-,0.00),38(TGGT,-,0.00),42(GCCT,+,0.00),75(CGCT,-,0.00),76(GCTG,+,0.00),77(CTGC,-,0.00),79(GCAG,+,0.00),80(CAGC,-,0.00)
243	chr11	102316575	102316775	promoter-TSS (NM_001165)	-809	BIRC3	protein-coding	0.01	0.427861	86(GATCAAAG,-,0.00)		-100(ACTG,+,0.00),-61(CTGT,-,0.00),-56(ACCC,+,0.00),-52(TGGT,-,0.00),-48(ACGG,+,0.00),-47(CGGA,-,0.00),-43(TGGC,-,0.00),-15(ACTG,+,0.00),-14(CTGC,-,0.00),-4(AACG,+,0.00),-2(CGTT,-,0.00),12(TGGC,-,0.00),14(GCAG,+,0.00),15(CAGT,-,0.00),40(AGGT,-,0.00),55(TGGC,-,0.00),59(ACTG,+,0.00),60(CTGC,-,0.00),73(ACCT,+,0.00),75(CTGC,-,0.00),77(GCCC,+,0.00),80(CTGT,-,0.00),92(AGGC,-,0.00)
156	chr10	52308650	52308850	intron (NR_038277, intron 3 of 5)	5378	PRKG1-AS1	ncRNA	0.05	0.507463	-18(CATCAAAG,-,0.00)		-96(AACG,+,0.00),-95(ACGG,+,0.00),-94(CGGA,-,0.00),-76(GCCA,+,0.00),-69(TGGC,-,0.00),-50(ACCG,+,0.00),-48(CGGG,-,0.00),-45(GGGT,-,0.00),-37(AGGC,-,0.00),-35(GCCG,+,0.00),-34(CCGT,-,0.00),-33(CGTT,-,0.00),-22(CGCT,-,0.00),20(ACTG,+,0.00),21(CTGT,-,0.00),30(AGCG,+,0.00),32(CGAC,-,0.00),33(GACG,+,0.00),34(ACGG,+,0.00),35(CGGG,-,0.00),36(GGGT,-,0.00),46(ACCC,+,0.00),54(GCAG,+,0.00),55(CAGC,-,0.00),57…
405	chr13	75537950	75538150	promoter-TSS (NM_203495)	-178	COMMD6	protein-coding	0.04	0.447761			-35(AGGC,-,0.00),-33(GCCA,+,0.00),-1(AGCG,+,0.00),1(CGCT,-,0.00),20(GCCG,+,0.00),21(CCGC,-,0.00),22(CGCT,-,0.00),37(ACAG,+,0.00),38(CAGT,-,0.00),49(GGGC,-,0.00),61(ACTG,+,0.00),66(AGCG,+,0.00),67(GCGG,+,0.00),68(CGGG,-,0.00),70(GGGC,-,0.00),71(GGCG,+,0.00),72(GCGG,+,0.00),73(CGGG,-,0.00),75(GGGC,-,0.00),79(ACAG,+,0.00),80(CAGC,-,0.00),86(CCCG,+,0.00),87(CCGC,-,0.00),88(CGCT,-,0.00),89(GCTG,+,0.00…
854	chr20	47464850	47465050	Intergenic	-36937	NCOA3	protein-coding	0.01	0.402985	-81(CTTTGAAG,+,0.00)		-74(GGGC,-,0.00),-72(GCAG,+,0.00),-70(AGGT,-,0.00),-59(ACTG,+,0.00),-45(GGGC,-,0.00),-43(GCAG,+,0.00),-42(CAGT,-,0.00),-12(GCAG,+,0.00),22(CGAT,-,0.00),36(ACCA,+,0.00),77(ACCC,+,0.00),80(CCCG,+,0.00),81(CCGC,-,0.00),82(CGCC,-,0.00),83(GCCC,+,0.00)
542	chr17	41009100	41009300	promoter-TSS (NM_031958)	-72	KRTAP3-1	protein-coding	0.01	0.402985			-87(CTGT,-,0.00),-83(TGGT,-,0.00),-75(CGAT,-,0.00),-60(CTGC,-,0.00),-54(TGGC,-,0.00),-42(ACCC,+,0.00),-30(GGGC,-,0.00),-29(GGCG,+,0.00),-27(CGTC,-,0.00),-24(CAGC,-,0.00),-22(GCCT,+,0.00),-15(ACTG,+,0.00),-10(GGGT,-,0.00),9(CAGT,-,0.00),36(GCCT,+,0.00),59(ACCT,+,0.00),70(ACTG,+,0.00),71(CTGC,-,0.00),77(ACCT,+,0.00),95(AGGT,-,0.00)
371	chr13	17035150	17035350	Intergenic	-1160047	FAM230C	ncRNA	0.02	0.373134			-71(CTGT,-,0.00),-36(ACAG,+,0.00),-26(ACCT,+,0.00),-14(ACAG,+,0.00),-9(GCAG,+,0.00),-8(CAGT,-,0.00),20(CTGC,-,0.00),54(CGTT,-,0.00),61(AACG,+,0.00),62(ACGG,+,0.00),63(CGGG,-,0.00),87(CGAC,-,0.00),89(ACAG,+,0.00)
1000	chr4	38133300	38133500	intron (NM_001253912, intron 20 of 20)	13446	TBC1D1	protein-coding	0.005	0.482587	-11(GATCAAAG,-,0.00)		-100(TGGT,-,0.00),-83(ACCA,+,0.00),-78(AGGC,-,0.00),-73(ACAG,+,0.00),-72(CAGC,-,0.00),-70(GCAG,+,0.00),-68(AGGC,-,0.00),-66(GCTG,+,0.00),-63(GGGC,-,0.00),-50(ACCA,+,0.00),-42(ACCT,+,0.00),-33(ACCC,+,0.00),-25(CTGT,-,0.00),-5(AGGT,-,0.00),1(CCCG,+,0.00),3(CGGG,-,0.00),12(GGGT,-,0.00),31(GCAG,+,0.00),35(ACAG,+,0.00),53(AGGT,-,0.00),58(AGGC,-,0.00),60(GCAG,+,0.00),61(CAGT,-,0.00),81(AGGC,-,0.00),83(…
1124	chr6	35732125	35732325	non-coding (NR_027117, exon 5 of 10)	-3642	FKBP5	protein-coding	0.05	0.661692			-98(CCCG,+,0.00),-97(CCGC,-,0.00),-96(CGCC,-,0.00),-95(GCCG,+,0.00),-94(CCGC,-,0.00),-89(ACCT,+,0.00),-75(GGGC,-,0.00),-74(GGCG,+,0.00),-72(CGCT,-,0.00),-71(GCTG,+,0.00),-69(TGGC,-,0.00),-67(GCCC,+,0.00),-60(CTGC,-,0.00),-54(CCCG,+,0.00),-53(CCGC,-,0.00),-50(CGCC,-,0.00),-49(GCCT,+,0.00),-44(AGGC,-,0.00),-42(GCTG,+,0.00),-34(ACCC,+,0.00),-33(CCCG,+,0.00),-31(CGGA,-,0.00),-28(AGGC,-,0.00),-26(GCCC…
1115	chr6	26475150	26475350	intron (NR_038992, intron 3 of 3)	7259	LOC285819	ncRNA	0.005	0.462687			-40(ACAG,+,0.00),-39(CAGC,-,0.00),-37(GCCC,+,0.00),-36(CCCG,+,0.00),-35(CCGT,-,0.00),-34(CGTC,-,0.00),-27(ACCC,+,0.00),-24(CTGC,-,0.00),-22(GCCC,+,0.00),-18(AGGT,-,0.00),-13(ACCA,+,0.00),-4(ACCA,+,0.00),-2(CAGT,-,0.00),5(ACAG,+,0.00),8(GGGC,-,0.00),10(GCTG,+,0.00),12(TGGT,-,0.00),18(CTGC,-,0.00),20(GCCT,+,0.00),22(CTGC,-,0.00),28(GCCC,+,0.00),39(ACTG,+,0.00),40(CTGT,-,0.00),45(ACCT,+,0.00),53(ACC…
731	chr2	159157400	159157600	intron (NM_001350063, intron 6 of 24)	-29335	MIR6888	ncRNA	0.025	0.532338			-90(GCAG,+,0.00),-88(AGGC,-,0.00),-52(TGGC,-,0.00),-50(GCCT,+,0.00),-47(TGGT,-,0.00),-44(TGGC,-,0.00),-34(GCCT,+,0.00),-32(CTGC,-,0.00),-30(GCTG,+,0.00),-27(GGGT,-,0.00),-20(AGGT,-,0.00),-14(GGGT,-,0.00),2(GACG,+,0.00),4(CGCC,-,0.00),5(GCCA,+,0.00),8(ACCT,+,0.00),10(CTGT,-,0.00),14(CAGC,-,0.00),16(GCCA,+,0.00),22(AGGC,-,0.00),24(GCCT,+,0.00),28(ACAG,+,0.00),36(CTGC,-,0.00),43(CGTT,-,0.00),47(GCCT…
696	chr2	47345200	47345400	promoter-TSS (NR_110208)	-226	EPCAM-DT	ncRNA	0.03	0.492537			-93(GCCA,+,0.00),-90(ACGG,+,0.00),-89(CGGC,-,0.00),-84(ACCC,+,0.00),-83(CCCG,+,0.00),-81(CGGC,-,0.00),-79(GCTG,+,0.00),-78(CTGT,-,0.00),-68(CTGC,-,0.00),-66(GCCT,+,0.00),-24(TCCG,+,0.00),-19(GCTG,+,0.00),-18(CTGT,-,0.00),5(AGGT,-,0.00),9(GCCT,+,0.00),11(CTGT,-,0.00),19(ACCT,+,0.00),26(AGGC,-,0.00),30(ACCT,+,0.00),33(TGGT,-,0.00),41(CAGT,-,0.00),45(CTGC,-,0.00),47(GCCC,+,0.00),48(CCCG,+,0.00),49(C…
424	chr14	53613850	53614050	Intergenic	334534	MIR5580	ncRNA	0.02	0.517413	-16(CTTCAAAG,-,0.00)		-98(ACCG,+,0.00),-97(CCGT,-,0.00),-96(CGTC,-,0.00),-84(ACCA,+,0.00),-69(ACCG,+,0.00),-68(CCGT,-,0.00),-55(ACCC,+,0.00),-50(CAGC,-,0.00),-48(GCCT,+,0.00),-43(CTGC,-,0.00),-32(ACAG,+,0.00),-28(GGGC,-,0.00),-26(GCCA,+,0.00),-24(CAGC,-,0.00),-22(GCCG,+,0.00),0(TGGC,-,0.00),2(GCAG,+,0.00),3(CAGC,-,0.00),7(ACCA,+,0.00),10(ACCT,+,0.00),15(ACGG,+,0.00),16(CGGC,-,0.00),18(GCTG,+,0.00),21(GGGC,-,0.00),32(C…
963	chr3	90616550	90616750	Intergenic	1509029	EPHA3	protein-coding	0.005	0.378109			-100(ACCT,+,0.00),-91(AGGT,-,0.00),-73(GCAG,+,0.00),-45(ACTG,+,0.00),-44(CTGC,-,0.00),-17(CTGT,-,0.00),29(CTGT,-,0.00),62(CTGC,-,0.00),64(GCCG,+,0.00),65(CCGT,-,0.00),69(AGGC,-,0.00),71(GCCT,+,0.00)
728	chr2	150739625	150739825	Intergenic	110828	LINC02612	ncRNA	0.005	0.383085	-88(CTACAAAG,-,0.00)		-95(AGGC,-,0.00),-82(AGGC,-,0.00),-80(GCAG,+,0.00),-71(AGGT,-,0.00),-64(TGGC,-,0.00),-59(ACCA,+,0.00),-52(GCTG,+,0.00),-43(TGGT,-,0.00),-32(ACTG,+,0.00),-21(AGGC,-,0.00),16(TGGT,-,0.00),19(TGGT,-,0.00),30(TGGC,-,0.00),32(GCTG,+,0.00),33(CTGT,-,0.00),74(AGGT,-,0.00),86(CAGT,-,0.00)
179	chr10	101617975	101618175	intron (NR_136613, intron 5 of 7)	-16578	MIR3158-2	ncRNA	0.005	0.587065			-95(ACTG,+,0.00),-94(CTGT,-,0.00),-90(GGGC,-,0.00),-88(GCCA,+,0.00),-85(AGGC,-,0.00),-83(GCCC,+,0.00),-79(CTGC,-,0.00),-72(AGGT,-,0.00),-66(GGGC,-,0.00),-64(GCAG,+,0.00),-59(GGGC,-,0.00),-57(GCCA,+,0.00),-53(GGGC,-,0.00),-51(GCAG,+,0.00),-42(GCCA,+,0.00),-37(ACCT,+,0.00),-33(GGGC,-,0.00),-31(GCAG,+,0.00),-24(GGGC,-,0.00),-16(ACAG,+,0.00),-15(CAGT,-,0.00),-1(TGGC,-,0.00),1(GCCC,+,0.00),4(CAGC,-,0.…
733	chr2	165520700	165520900	intron (NM_001172173, intron 3 of 6)	51102	CSRNP3	protein-coding	0.005	0.218905			-90(CTGT,-,0.00),52(AGGT,-,0.00),62(CTGT,-,0.00),67(GCCC,+,0.00),71(AGGC,-,0.00),73(GCTG,+,0.00),87(GCAG,+,0.00),96(CGGC,-,0.00)
352	chr12	130086400	130086600	Intergenic	15165	LINC02419	ncRNA	0.025	0.472637	22(GATCAAAG,-,0.00)		-96(AGGC,-,0.00),-94(GCCG,+,0.00),-93(CCGT,-,0.00),-92(CGTT,-,0.00),-72(CGTT,-,0.00),-66(CTGT,-,0.00),-62(GCTG,+,0.00),-61(CTGC,-,0.00),-47(CTGC,-,0.00),-45(GCCT,+,0.00),-24(ACTG,+,0.00),-23(CTGC,-,0.00),-21(GCAG,+,0.00),-11(ACGG,+,0.00),-10(CGGG,-,0.00),-5(ACAG,+,0.00),12(TCCG,+,0.00),16(AGGT,-,0.00),28(AGGC,-,0.00),33(CTGT,-,0.00),40(AGGC,-,0.00),42(GCCT,+,0.00),44(CTGC,-,0.00),59(TGGC,-,0.00),…
645	chr19	35006425	35006625	intron (NM_001320034, intron 1 of 18)	6202	GRAMD1A	protein-coding	0.025	0.447761	-27(CAACAAAG,-,0.00)		-94(AGGC,-,0.00),-90(ACCG,+,0.00),-88(CGGC,-,0.00),-72(ACGG,+,0.00),-71(CGGT,-,0.00),-60(ACGG,+,0.00),-59(CGGA,-,0.00),1(AACG,+,0.00),3(CGCC,-,0.00),4(GCCA,+,0.00),13(ACAG,+,0.00),14(CAGT,-,0.00),25(ACAG,+,0.00),26(CAGT,-,0.00),40(ACAG,+,0.00),41(CAGT,-,0.00),60(CTGT,-,0.00),69(CAGT,-,0.00),75(CTGC,-,0.00),77(GCCT,+,0.00),85(ACCA,+,0.00),91(AGGC,-,0.00)
17	chr1	25167475	25167675	Intergenic	64927	SYF2	protein-coding	0.02	0.59204			-99(GCCC,+,0.00),-89(CTGC,-,0.00),-87(GCCT,+,0.00),-75(ACCC,+,0.00),-72(CAGT,-,0.00),-68(ACCA,+,0.00),-66(CAGC,-,0.00),-64(GCCC,+,0.00),-60(TGGC,-,0.00),-58(GCCC,+,0.00),-57(CCCG,+,0.00),-55(CGGG,-,0.00),-54(GGGC,-,0.00),-49(CTGC,-,0.00),-47(GCTG,+,0.00),-45(TGGC,-,0.00),-37(CGAC,-,0.00),-8(TCCG,+,0.00),-3(AGGC,-,0.00),-1(GCTG,+,0.00),0(CTGC,-,0.00),15(AGGC,-,0.00),17(GCAG,+,0.00),18(CAGC,-,0.00)…
481	chr15	95210275	95210475	Intergenic	116725	LINC01197	ncRNA	0	0.38806			-39(ACAG,+,0.00),-34(ACTG,+,0.00),-32(TGGT,-,0.00),-16(ACCT,+,0.00),5(ACCC,+,0.00),13(GGGT,-,0.00),16(TGGC,-,0.00),18(GCTG,+,0.00),20(TGGT,-,0.00),62(AGGC,-,0.00),78(AGGT,-,0.00),89(GGGT,-,0.00),92(TGGC,-,0.00)
551	chr17	49699025	49699225	Intergenic	8839	SLC35B1	protein-coding	0.005	0.462687	-93(CTTTGATC,+,0.00)		-86(CTGT,-,0.00),-78(ACCT,+,0.00),-73(AGGC,-,0.00),-66(AGGC,-,0.00),-64(GCCG,+,0.00),-63(CCGC,-,0.00),-62(CGCC,-,0.00),-61(GCCC,+,0.00),-56(GGGT,-,0.00),-50(GCCA,+,0.00),-44(ACCA,+,0.00),-19(TGGT,-,0.00),-2(CAGC,-,0.00),0(GCCC,+,0.00),16(ACAG,+,0.00),17(CAGT,-,0.00),24(ACTG,+,0.00),51(CAGT,-,0.00),57(CTGT,-,0.00),65(CTGC,-,0.00),67(GCAG,+,0.00),69(AGGT,-,0.00),81(ACCC,+,0.00),92(GCTG,+,0.00),94(T…
456	chr15	44836175	44836375	intron (NR_146394, intron 5 of 9)	46344	SORD2P	pseudo	0.01	0.467662			-84(ACCA,+,0.00),-82(CAGT,-,0.00),-75(GCAG,+,0.00),-70(ACAG,+,0.00),-69(CAGT,-,0.00),-54(GGGC,-,0.00),-38(GTCG,+,0.00),-36(CGCC,-,0.00),-35(GCCT,+,0.00),-8(ACCA,+,0.00),5(ACAG,+,0.00),6(CAGC,-,0.00),8(GCAG,+,0.00),9(CAGC,-,0.00),11(GCTG,+,0.00),12(CTGC,-,0.00),14(GCCC,+,0.00),16(CCCG,+,0.00),17(CCGC,-,0.00),18(CGCT,-,0.00),19(GCTG,+,0.00),23(ACCC,+,0.00),30(ACCA,+,0.00),32(CAGT,-,0.00),48(ACCT,+,…
372	chr13	17038550	17038750	Intergenic	-1156647	FAM230C	ncRNA	0.015	0.338308			-74(ACAG,+,0.00),-34(CAGC,-,0.00),-28(ACAG,+,0.00),-25(GACG,+,0.00),-4(ACAG,+,0.00),-3(CAGC,-,0.00),-1(GCAG,+,0.00),0(CAGT,-,0.00),28(CTGC,-,0.00),62(CGTT,-,0.00),69(AACG,+,0.00),70(ACGG,+,0.00),71(CGGG,-,0.00),97(ACAG,+,0.00)
666	chr19	49676650	49676850	promoter-TSS (NM_001207042)	-402	PRMT1	protein-coding	0.07	0.616915			-70(CCCG,+,0.00),-68(CGGG,-,0.00),-67(GGGT,-,0.00),-52(ACCG,+,0.00),-44(GACG,+,0.00),-20(GCCA,+,0.00),-16(ATCG,+,0.00),-14(CGTT,-,0.00),-11(TGGT,-,0.00),-7(GCCT,+,0.00),0(GCCC,+,0.00),2(CCCG,+,0.00),3(CCGC,-,0.00),4(CGCC,-,0.00),5(GCCT,+,0.00),17(ACCC,+,0.00),18(CCCG,+,0.00),19(CCGT,-,0.00),23(GGGC,-,0.00),25(GCCA,+,0.00),32(GCCG,+,0.00),33(CCGT,-,0.00),47(AGGC,-,0.00),49(GCCG,+,0.00),51(CGGC,-,0…
633	chr19	7943750	7943950	promoter-TSS (NM_006351)	-184	TIMM44	protein-coding	0.06	0.631841			-100(CGGG,-,0.00),-98(GGGT,-,0.00),-92(CGGG,-,0.00),-91(GGGT,-,0.00),-80(GCCC,+,0.00),-76(TCCG,+,0.00),-74(CGAT,-,0.00),-69(GGGT,-,0.00),-66(TCCG,+,0.00),-65(CCGT,-,0.00),-64(CGTC,-,0.00),-57(GGGC,-,0.00),-56(GGCG,+,0.00),-55(GCGG,+,0.00),-54(CGGG,-,0.00),-52(GGGC,-,0.00),-41(GGGT,-,0.00),-30(GCCT,+,0.00),-16(ACCT,+,0.00),-6(GGGC,-,0.00),-4(GCAG,+,0.00),-3(CAGT,-,0.00),11(GACG,+,0.00),12(ACGG,+,0…
974	chr3	141076950	141077150	intron (NM_080862, intron 2 of 2)	25703	SPSB4	protein-coding	0.045	0.567164			-98(GCCG,+,0.00),-96(CGGG,-,0.00),-94(GGGC,-,0.00),-93(GGCG,+,0.00),-92(GCGG,+,0.00),-91(CGGG,-,0.00),-82(GGGT,-,0.00),-71(AGCG,+,0.00),-70(GCGG,+,0.00),-69(CGGG,-,0.00),-61(GCCA,+,0.00),-55(GCCC,+,0.00),-52(CTGC,-,0.00),-50(GCCA,+,0.00),-47(AGGC,-,0.00),-45(GCTG,+,0.00),-43(TGGC,-,0.00),-42(GGCG,+,0.00),-41(GCGG,+,0.00),-40(CGGC,-,0.00),-38(GCAG,+,0.00),-37(CAGC,-,0.00),-35(GCCT,+,0.00),-25(ACAG…
290	chr12	52603450	52603650	Intergenic	-2087	KRT72	protein-coding	0.005	0.527363	-32(GATCAAAG,-,0.00)		-71(GCAG,+,0.00),-60(AGGC,-,0.00),-58(GCCT,+,0.00),-37(CAGC,-,0.00),-35(GCAG,+,0.00),-23(GGGT,-,0.00),-17(AGGC,-,0.00),-15(GCCT,+,0.00),-3(GGGT,-,0.00),8(GCCT,+,0.00),12(CTGC,-,0.00),14(GCCT,+,0.00),21(ACAG,+,0.00),22(CAGC,-,0.00),24(GCAG,+,0.00),25(CAGC,-,0.00),31(ACGG,+,0.00),32(CGGT,-,0.00),39(ACCT,+,0.00),44(AGGC,-,0.00),46(GCCT,+,0.00),50(TGGT,-,0.00),55(ACCA,+,0.00),58(ACCT,+,0.00),62(CTGT,…
1241	chr8	4994975	4995175	promoter-TSS (NM_033225)	-161	CSMD1	protein-coding	0.075	0.656716			-98(ACAG,+,0.00),-94(ACAG,+,0.00),-89(GCCC,+,0.00),-86(CAGC,-,0.00),-84(GCCT,+,0.00),-80(CGGG,-,0.00),-78(GGGC,-,0.00),-76(GCCT,+,0.00),-72(CGGG,-,0.00),-71(GGGC,-,0.00),-69(GCTG,+,0.00),-68(CTGC,-,0.00),-66(GCCC,+,0.00),-65(CCCG,+,0.00),-64(CCGC,-,0.00),-60(ACCG,+,0.00),-59(CCGT,-,0.00),-55(GCTG,+,0.00),-54(CTGC,-,0.00),-51(CGCT,-,0.00),-42(CGGC,-,0.00),-40(GCCT,+,0.00),-36(CAGC,-,0.00),-35(AGCG…
968	chr3	111332150	111332350	Intergenic	-209947	CD96	protein-coding	0	0.318408	-99(CTTTGAAG,+,0.00)		-83(ACCC,+,0.00),-72(AGGT,-,0.00),-45(AGGT,-,0.00),-9(AGGC,-,0.00),9(ACTG,+,0.00),11(TGGT,-,0.00),22(TGGT,-,0.00),29(AGGC,-,0.00),42(ACAG,+,0.00),50(GCAG,+,0.00),75(ACAG,+,0.00),76(CAGT,-,0.00)
655	chr19	42302550	42302750	promoter-TSS (NM_002573)	-26	PAFAH1B3	protein-coding	0.09	0.696517			-99(GGGC,-,0.00),-94(CGCC,-,0.00),-93(GCCC,+,0.00),-92(CCCG,+,0.00),-90(CGGC,-,0.00),-89(GGCG,+,0.00),-87(CGCT,-,0.00),-82(CCCG,+,0.00),-81(CCGC,-,0.00),-80(CGCT,-,0.00),-76(CGGG,-,0.00),-75(GGGC,-,0.00),-73(GCCG,+,0.00),-72(CCGC,-,0.00),-71(CGCT,-,0.00),-70(GCTG,+,0.00),-60(AGGC,-,0.00),-58(GCCG,+,0.00),-57(CCGC,-,0.00),-51(ACCC,+,0.00),-50(CCCG,+,0.00),-48(CGGC,-,0.00),-44(ACGG,+,0.00),-43(CGGG…
761	chr2	201780900	201781100	promoter-TSS (NM_001135745)	-67	ALS2	protein-coding	0.1	0.651741			-100(CGCT,-,0.00),-97(TCCG,+,0.00),-96(CCGC,-,0.00),-91(TCCG,+,0.00),-89(CGGC,-,0.00),-88(GGCG,+,0.00),-78(TGGC,-,0.00),-73(ACCC,+,0.00),-70(CAGT,-,0.00),-66(GGGT,-,0.00),-63(TCCG,+,0.00),-62(CCGC,-,0.00),-60(GCGG,+,0.00),-59(CGGG,-,0.00),-53(CAGC,-,0.00),-51(GCTG,+,0.00),-38(GGGC,-,0.00),-37(GGCG,+,0.00),-36(GCGG,+,0.00),-35(CGGG,-,0.00),-33(GGGC,-,0.00),-31(GCCT,+,0.00),-28(TCCG,+,0.00),-26(CGG…
535	chr17	38703900	38704100	non-coding (NR_158157, exon 2 of 2).2	-1273	MLLT6	protein-coding	0.07	0.686567			-84(GGGC,-,0.00),-83(GGCG,+,0.00),-82(GCGG,+,0.00),-81(CGGG,-,0.00),-64(TCCG,+,0.00),-62(CGGA,-,0.00),-54(AGGT,-,0.00),-42(GCCG,+,0.00),-40(CGAC,-,0.00),-39(GACG,+,0.00),-38(ACGG,+,0.00),-37(CGGG,-,0.00),-33(GGGC,-,0.00),-31(GCCG,+,0.00),-30(CCGC,-,0.00),-28(GCGG,+,0.00),-27(CGGC,-,0.00),-26(GGCG,+,0.00),-25(GCGG,+,0.00),-24(CGGG,-,0.00),-23(GGGC,-,0.00),-21(GCCC,+,0.00),-16(AGGC,-,0.00),-14(GCCC…
808	chr20	10540850	10541050	intron (NM_001009608, intron 2 of 7)	105645	SLX4IP	protein-coding	0	0.38806	-41(CTTTGAAC,+,0.00)		-90(CTGT,-,0.00),-72(CTGC,-,0.00),-70(GCCT,+,0.00),-65(AGGC,-,0.00),-55(TGGT,-,0.00),-22(CTGT,-,0.00),-9(CTGT,-,0.00),2(GCAG,+,0.00),3(CAGT,-,0.00),33(GCAG,+,0.00),38(GCAG,+,0.00),58(CAGT,-,0.00),73(AGGT,-,0.00),84(CAGC,-,0.00)
867	chr20	53801325	53801525	Intergenic	74284	SUMO1P1	pseudo	0.025	0.522388	74(CTTTGATC,+,0.00)		-98(TGGT,-,0.00),-96(GTCG,+,0.00),-94(CGTT,-,0.00),-85(ACCC,+,0.00),-73(AGCG,+,0.00),-60(AGGC,-,0.00),-35(TCCG,+,0.00),-31(AGGT,-,0.00),-24(ACAG,+,0.00),-23(CAGC,-,0.00),-21(GCCT,+,0.00),-12(GGGC,-,0.00),-10(GCAG,+,0.00),-8(AGGC,-,0.00),-6(GCCT,+,0.00),16(AGGT,-,0.00),23(ACAG,+,0.00),24(CAGC,-,0.00),26(GCAG,+,0.00),28(AGGT,-,0.00),35(GGGC,-,0.00),46(CTGT,-,0.00),51(TGGC,-,0.00),53(GCCT,+,0.00),67…
1365	chrX	49191050	49191250	intron (NM_003179, intron 6 of 6)	-4777	PRICKLE3	protein-coding	0.055	0.552239			-93(ACCC,+,0.00),-89(ACCT,+,0.00),-82(CGTC,-,0.00),-81(GTCG,+,0.00),-79(CGCT,-,0.00),-75(TCCG,+,0.00),-74(CCGT,-,0.00),-71(TGGC,-,0.00),-62(CGCT,-,0.00),-59(TCCG,+,0.00),-58(CCGC,-,0.00),-57(CGCT,-,0.00),-56(GCTG,+,0.00),-49(CGCC,-,0.00),-48(GCCA,+,0.00),-45(ACTG,+,0.00),-44(CTGC,-,0.00),-32(CCCG,+,0.00),-30(CGAT,-,0.00),-11(TGGT,-,0.00),-3(CTGC,-,0.00),10(CCCG,+,0.00),11(CCGC,-,0.00),12(CGCC,-,0…
320	chr12	102059500	102059700	intron (NM_016053, intron 2 of 6)	2391	WASHC3	protein-coding	0	0.368159	-86(CTTTGATC,+,0.00),-44(CTTTGATC,+,0.00),5(CTACAAAG,-,0.00),79(CTTTGTTC,+,0.00)		-89(AGGC,-,0.00),-29(CAGT,-,0.00),-23(ACAG,+,0.00),-22(CAGC,-,0.00),-6(ACCA,+,0.00),0(AGGC,-,0.00),11(AGGT,-,0.00),18(GGGC,-,0.00),27(CTGT,-,0.00),37(ACAG,+,0.00),38(CAGC,-,0.00),61(AGGT,-,0.00),96(CAGC,-,0.00)
471	chr15	74443525	74443725	Intergenic	-9667	SEMA7A	protein-coding	0.025	0.537313			-92(ACCT,+,0.00),-84(GCCC,+,0.00),-69(ACCC,+,0.00),-62(AGGT,-,0.00),-56(CAGC,-,0.00),-55(AGCG,+,0.00),-47(GCCA,+,0.00),-20(ACCC,+,0.00),-12(ACCC,+,0.00),-6(ACCC,+,0.00),1(GCCC,+,0.00),6(CGTT,-,0.00),11(GCCC,+,0.00),21(CTGT,-,0.00),26(AGCG,+,0.00),28(CGCC,-,0.00),29(GCCA,+,0.00),32(ACAG,+,0.00),33(CAGC,-,0.00),35(GCCC,+,0.00),47(GCCT,+,0.00),51(CGCC,-,0.00),52(GCCC,+,0.00),55(CAGT,-,0.00),66(AGGC,…
812	chr20	14862250	14862450	intron (NM_001351663, intron 5 of 17)	67168	MACROD2-AS1	ncRNA	0	0.014925
1263	chr8	37594600	37594800	Intergenic	-73314	LINC01605	ncRNA	0.01	0.507463			-94(GCCT,+,0.00),-82(GCCT,+,0.00),-75(GCAG,+,0.00),-62(GGGT,-,0.00),-57(ACCT,+,0.00),-48(GCCT,+,0.00),-38(GCAG,+,0.00),-32(AGGT,-,0.00),-27(ACCC,+,0.00),-23(CTGC,-,0.00),-21(GCAG,+,0.00),-20(CAGC,-,0.00),-18(GCCA,+,0.00),-5(ACAG,+,0.00),-2(GGGC,-,0.00),0(GCCA,+,0.00),2(CAGC,-,0.00),4(GCCA,+,0.00),30(AGGT,-,0.00),47(GCCG,+,0.00),54(AGGT,-,0.00),64(ACTG,+,0.00),66(TGGT,-,0.00),75(CTGT,-,0.00),87(TG…
7	chr1	10937400	10937600	Intergenic	29187	C1orf127	protein-coding	0.02	0.616915	31(CTTTGAAG,+,0.00)		-92(GGGT,-,0.00),-79(ACCA,+,0.00),-73(ACTG,+,0.00),-69(AGGC,-,0.00),-67(GCCT,+,0.00),-65(CTGC,-,0.00),-63(GCTG,+,0.00),-61(TGGT,-,0.00),-56(TCCG,+,0.00),-54(CGGG,-,0.00),-30(GCAG,+,0.00),-28(AGGC,-,0.00),-26(GCTG,+,0.00),-23(GGGC,-,0.00),-22(GGCG,+,0.00),-21(GCGG,+,0.00),-20(CGGT,-,0.00),-7(GCTG,+,0.00),-6(CTGC,-,0.00),-4(GCTG,+,0.00),-3(CTGC,-,0.00),-1(GCCT,+,0.00),2(TGGC,-,0.00),6(ACGG,+,0.00),…
380	chr13	17787300	17787500	Intergenic	-407897	FAM230C	ncRNA	0.015	0.373134			-65(ACAG,+,0.00),-55(ACCT,+,0.00),-41(GCAG,+,0.00),-40(CAGC,-,0.00),-38(GCAG,+,0.00),-37(CAGT,-,0.00),-25(ACTG,+,0.00),-24(CTGT,-,0.00),-10(ACTG,+,0.00),-9(CTGT,-,0.00),17(AACG,+,0.00),19(CGAT,-,0.00),25(CGTT,-,0.00),32(AACG,+,0.00),33(ACGG,+,0.00),34(CGGG,-,0.00),60(ACAG,+,0.00),84(TGGT,-,0.00),93(CTGC,-,0.00)
292	chr12	53380100	53380300	promoter-TSS (NM_001251825)	24	SP1	protein-coding	0.07	0.701493			-89(GGGC,-,0.00),-88(GGCG,+,0.00),-87(GCGG,+,0.00),-86(CGGG,-,0.00),-84(GGGC,-,0.00),-82(GCAG,+,0.00),-81(CAGC,-,0.00),-79(GCAG,+,0.00),-70(GGGC,-,0.00),-69(GGCG,+,0.00),-68(GCGG,+,0.00),-67(CGGG,-,0.00),-65(GGGC,-,0.00),-63(GCCT,+,0.00),-59(AGGT,-,0.00),-54(GGGC,-,0.00),-47(TGGC,-,0.00),-46(GGCG,+,0.00),-42(CGCT,-,0.00),-41(GCTG,+,0.00),-40(CTGC,-,0.00),-24(ACCC,+,0.00),-12(CTGT,-,0.00),-9(TCCG,…
819	chr20	19976650	19976850	intron (NM_001242581, intron 8 of 11)	-40540	NAA20	protein-coding	0.005	0.412935			-88(AGGT,-,0.00),-74(AGGT,-,0.00),-50(ACCA,+,0.00),-47(AGGC,-,0.00),-45(GCAG,+,0.00),-44(CAGC,-,0.00),-42(GCAG,+,0.00),-36(GCCT,+,0.00),-24(ACCA,+,0.00),-11(AGGC,-,0.00),-10(GGCG,+,0.00),-9(GCGG,+,0.00),-8(CGGT,-,0.00),7(ACCC,+,0.00),30(GGGT,-,0.00),54(ACAG,+,0.00),55(CAGT,-,0.00),69(GGGC,-,0.00),86(CTGT,-,0.00)
175	chr10	95347275	95347475	intron (NM_006434, intron 14 of 20)	-56372	PDLIM1	protein-coding	0	0.432836			-96(CAGT,-,0.00),-78(CTGC,-,0.00),-76(GCCA,+,0.00),-71(AGGT,-,0.00),-65(AGGC,-,0.00),-63(GCCT,+,0.00),-57(GGGT,-,0.00),-36(ACAG,+,0.00),-28(GCCT,+,0.00),-11(ACTG,+,0.00),-10(CTGT,-,0.00),-4(CTGT,-,0.00),2(CAGT,-,0.00),22(ACCT,+,0.00),26(CAGC,-,0.00),28(GCTG,+,0.00),33(ACCC,+,0.00),43(ACCC,+,0.00),81(ACAG,+,0.00),82(CAGT,-,0.00),94(CTGT,-,0.00)
250	chr11	121152600	121152800	intron (NM_005422, intron 11 of 22)	50034	TECTA	protein-coding	0.025	0.552239			-100(GCCA,+,0.00),-83(TGGC,-,0.00),-81(GCCA,+,0.00),-78(AGGC,-,0.00),-76(GCTG,+,0.00),-72(AGGT,-,0.00),-65(GACG,+,0.00),-63(CGAC,-,0.00),-61(ACCA,+,0.00),-42(CAGC,-,0.00),-40(GCCA,+,0.00),-37(ACCT,+,0.00),-34(TCCG,+,0.00),-33(CCGT,-,0.00),-32(CGTC,-,0.00),-29(CTGC,-,0.00),-21(TGGC,-,0.00),-19(GCCC,+,0.00),-6(GCAG,+,0.00),-1(AACG,+,0.00),9(ACCC,+,0.00),13(AGGC,-,0.00),20(CTGT,-,0.00),33(GGGC,-,0.0…
849	chr20	41231950	41232150	intron (NM_015035, intron 2 of 3)	63027	MIR6871	ncRNA	0.015	0.437811	13(CTTTGAAG,+,0.00)		-100(TGGC,-,0.00),-98(GCCT,+,0.00),-63(TGGT,-,0.00),-52(ACCA,+,0.00),-45(TCCG,+,0.00),-44(CCGT,-,0.00),-40(ACCA,+,0.00),-33(GACG,+,0.00),-31(CGCT,-,0.00),-30(GCTG,+,0.00),-26(ACAG,+,0.00),-25(CAGC,-,0.00),-23(GCCC,+,0.00),-17(ACCC,+,0.00),-12(ACCA,+,0.00),-2(AGGC,-,0.00),0(GCAG,+,0.00),1(CAGT,-,0.00),8(ACAG,+,0.00),9(CAGC,-,0.00),11(GCCT,+,0.00),36(GCCA,+,0.00),39(ACCA,+,0.00),54(GGGT,-,0.00),75(…
1360	chrX	47561200	47561400	promoter-TSS (NM_001654)	95	ARAF	protein-coding	0.1	0.716418			-90(AGGC,-,0.00),-88(GCCC,+,0.00),-76(GACG,+,0.00),-75(ACGG,+,0.00),-74(CGGC,-,0.00),-73(GGCG,+,0.00),-72(GCGG,+,0.00),-71(CGGC,-,0.00),-70(GGCG,+,0.00),-69(GCGG,+,0.00),-68(CGGC,-,0.00),-66(GCTG,+,0.00),-65(CTGT,-,0.00),-61(AGCG,+,0.00),-60(GCGG,+,0.00),-59(CGGC,-,0.00),-58(GGCG,+,0.00),-52(ACAG,+,0.00),-50(AGGT,-,0.00),-44(GGGC,-,0.00),-43(GGCG,+,0.00),-42(GCGG,+,0.00),-41(CGGG,-,0.00),-40(GGGC…
1052	chr5	77379850	77380050	intron (NM_001029854, intron 9 of 20)	112366	WDR41	protein-coding	0.015	0.383085	-8(CATCAAAG,-,0.00)		-100(ACTG,+,0.00),-99(CTGT,-,0.00),-69(GGGT,-,0.00),-54(CAGT,-,0.00),-48(CTGC,-,0.00),-45(CGAT,-,0.00),-27(CAGC,-,0.00),-1(GCAG,+,0.00),0(CAGT,-,0.00),27(CAGT,-,0.00),32(CTGT,-,0.00),34(GTCG,+,0.00),45(GCAG,+,0.00),61(CAGT,-,0.00),86(AACG,+,0.00),88(CGTT,-,0.00)
829	chr20	28523400	28523600	Intergenic	79165	FRG1CP	pseudo	0	0.378109			-94(GCAG,+,0.00),-93(CAGT,-,0.00),-55(ACAG,+,0.00),-54(CAGT,-,0.00),-38(AGGC,-,0.00),-36(GCCT,+,0.00),-31(GGGT,-,0.00),4(ACAG,+,0.00),50(ACAG,+,0.00),88(ACCC,+,0.00)
1321	chr9	8402200	8402400	intron (NM_130392, intron 21 of 30)	331646	PTPRD	protein-coding	0.01	0.338308			-90(AGGT,-,0.00),-86(CAGC,-,0.00),-72(GGGT,-,0.00),-56(ACAG,+,0.00),-55(CAGC,-,0.00),-40(ACAG,+,0.00),-38(AGGT,-,0.00),5(ACCA,+,0.00),7(CAGC,-,0.00),16(AACG,+,0.00),38(ACCA,+,0.00),61(AGGT,-,0.00)
483	chr16	1535750	1535950	intron (NM_001256541, intron 2 of 3)	2184	TMEM204	protein-coding	0.06	0.58209	-15(GATCAAAG,-,0.00),4(CTTCAAAG,-,0.00)		-99(GCCC,+,0.00),-94(CGGC,-,0.00),-92(GCTG,+,0.00),-91(CTGC,-,0.00),-87(ACCG,+,0.00),-86(CCGC,-,0.00),-82(ACAG,+,0.00),-81(CAGC,-,0.00),-79(GCCT,+,0.00),-73(ACTG,+,0.00),-72(CTGC,-,0.00),-47(ACCA,+,0.00),-45(CAGC,-,0.00),-43(GCAG,+,0.00),-37(ACCA,+,0.00),-33(ACAG,+,0.00),-32(CAGC,-,0.00),-30(GCCG,+,0.00),-29(CCGT,-,0.00),-28(CGTC,-,0.00),-8(GCCT,+,0.00),17(ACCG,+,0.00),19(CGGC,-,0.00),33(CGGT,-,0…
384	chr13	22070675	22070875	Intergenic	-139510	LINC00540	ncRNA	0.005	0.393035	19(CTTTGATC,+,0.00)		-86(TCCG,+,0.00),-53(GGGC,-,0.00),-33(ACCT,+,0.00),-5(GCCC,+,0.00),-2(CAGC,-,0.00),0(GCCT,+,0.00),5(ACAG,+,0.00),7(AGGT,-,0.00),51(CAGT,-,0.00),58(ACTG,+,0.00),59(CTGT,-,0.00),91(AGGT,-,0.00),95(ACCT,+,0.00)
679	chr2	12778400	12778600	Intergenic	41133	MIR3125	ncRNA	0.025	0.562189	-46(GATCAAAG,-,0.00),-28(CTTTGTAG,+,0.00),-21(GATCAAAG,-,0.00)		-100(ACTG,+,0.00),-99(CTGC,-,0.00),-97(GCCA,+,0.00),-93(TGGT,-,0.00),-84(GGGC,-,0.00),-82(GCCA,+,0.00),-75(GCTG,+,0.00),-63(ACCT,+,0.00),-56(AGGT,-,0.00),-51(ACCA,+,0.00),-31(GGGC,-,0.00),-15(AGGC,-,0.00),-8(GCCT,+,0.00),-2(CCCG,+,0.00),-1(CCGT,-,0.00),7(GGGC,-,0.00),9(GCCC,+,0.00),18(GCCA,+,0.00),25(TCCG,+,0.00),27(CGGG,-,0.00),28(GGGC,-,0.00),35(CTGC,-,0.00),41(GCCC,+,0.00),45(AGGC,-,0.00),47(G…
184	chr10	102758800	102759000	intron (NM_001083913, intron 1 of 3)	14952	WBP1L	protein-coding	0.03	0.457711	19(GATCAAAG,-,0.00),71(CTTCAAAG,-,0.00)		-94(AGGT,-,0.00),-87(GCAG,+,0.00),-85(AGGT,-,0.00),-72(ACAG,+,0.00),-62(GGGC,-,0.00),-60(GCCC,+,0.00),-48(AGGT,-,0.00),-43(GCCA,+,0.00),-37(GCAG,+,0.00),-26(AGGC,-,0.00),-24(GCAG,+,0.00),-23(CAGC,-,0.00),-16(CGTC,-,0.00),-13(CAGC,-,0.00),-12(AGCG,+,0.00),-10(CGTT,-,0.00),1(CTGC,-,0.00),53(ACCG,+,0.00),54(CCGC,-,0.00),55(CGCT,-,0.00),83(ACCA,+,0.00),92(ACGG,+,0.00),93(CGGG,-,0.00)
607	chr18	23731100	23731300	intron (NM_001127717, intron 2 of 73)	41747	LAMA3	protein-coding	0	0.338308			-100(CTGT,-,0.00),-95(GCCT,+,0.00),-78(TGGT,-,0.00),-36(ACCT,+,0.00),27(CAGT,-,0.00),32(ACAG,+,0.00),33(CAGT,-,0.00),84(ACAG,+,0.00)
1113	chr6	24720950	24721150	Intergenic	-1896	C6orf62	protein-coding	0.02	0.442786			-92(GCAG,+,0.00),-64(AGGT,-,0.00),-47(AGGT,-,0.00),-42(ACCG,+,0.00),-26(ACAG,+,0.00),-13(ACGG,+,0.00),-12(CGGA,-,0.00),-2(ACAG,+,0.00),0(AGGT,-,0.00),18(GCCT,+,0.00),31(ACCT,+,0.00),43(CAGT,-,0.00),48(ATCG,+,0.00),50(CGCC,-,0.00),51(GCCC,+,0.00),95(CAGT,-,0.00)
1178	chr7	2354375	2354575	promoter-TSS (NM_001362791)	-352	EIF3B	protein-coding	0.055	0.512438			-92(AACG,+,0.00),-91(ACGG,+,0.00),-90(CGGT,-,0.00),-80(AGCG,+,0.00),-74(AGGC,-,0.00),-67(GACG,+,0.00),-65(CGCC,-,0.00),-64(GCCC,+,0.00),-54(ATCG,+,0.00),-52(CGCC,-,0.00),-51(GCCT,+,0.00),-49(CTGT,-,0.00),-27(GGGT,-,0.00),-19(ACTG,+,0.00),-18(CTGT,-,0.00),12(TCCG,+,0.00),14(CGGG,-,0.00),15(GGGT,-,0.00),38(CCCG,+,0.00),39(CCGC,-,0.00),40(CGCC,-,0.00),41(GCCT,+,0.00),46(CAGC,-,0.00),63(CAGT,-,0.00),…
940	chr3	4889975	4890175	Intergenic	16426	BHLHE40-AS1	ncRNA	0	0.378109			-93(GCCA,+,0.00),-80(ACCC,+,0.00),-76(ACTG,+,0.00),-74(TGGT,-,0.00),-64(CTGC,-,0.00),-58(GCAG,+,0.00),-44(AGGT,-,0.00),11(TGGT,-,0.00),18(GCCT,+,0.00),29(TGGT,-,0.00),35(GGGC,-,0.00),39(ACAG,+,0.00),48(ACAG,+,0.00),66(ACAG,+,0.00),67(CAGC,-,0.00),69(GCCA,+,0.00)
111	chr1	219310375	219310575	Intergenic	135506	LYPLAL1	protein-coding	0.005	0.422886			-98(ACCT,+,0.00),-82(GCCC,+,0.00),-64(GGGT,-,0.00),-53(GCTG,+,0.00),-31(GCCA,+,0.00),-1(GCAG,+,0.00),9(ACAG,+,0.00),25(AGGC,-,0.00),27(GCCT,+,0.00),29(CTGT,-,0.00),54(AACG,+,0.00),56(CGCT,-,0.00),67(TGGT,-,0.00),75(GCCT,+,0.00),77(CTGC,-,0.00),79(GCCC,+,0.00)
83	chr1	201502300	201502500	intron (NM_001193570, intron 1 of 5)	4439	CSRP1	protein-coding	0.01	0.597015			-99(GCTG,+,0.00),-94(GCTG,+,0.00),-93(CTGC,-,0.00),-88(TGGT,-,0.00),-82(CTGC,-,0.00),-80(GCCA,+,0.00),-77(AGGT,-,0.00),-71(ACAG,+,0.00),-65(GGGC,-,0.00),-63(GCTG,+,0.00),-61(TGGC,-,0.00),-45(CTGC,-,0.00),-43(GCAG,+,0.00),-42(CAGC,-,0.00),-37(CGGC,-,0.00),-29(GCCT,+,0.00),-22(CGCC,-,0.00),-21(GCCC,+,0.00),-17(CAGT,-,0.00),-4(GCAG,+,0.00),-3(CAGC,-,0.00),-1(GCTG,+,0.00),4(GGGC,-,0.00),6(GCAG,+,0.00…
566	chr17	65414275	65414475	Intergenic	-43166	LINC02563	ncRNA	0.005	0.507463	10(GATCAAAG,-,0.00)		-95(CTGC,-,0.00),-63(ACTG,+,0.00),-54(ACAG,+,0.00),-50(GGGC,-,0.00),-31(ACTG,+,0.00),-18(TGGT,-,0.00),-8(GCCT,+,0.00),-6(CTGC,-,0.00),23(AGGT,-,0.00),28(ACCA,+,0.00),32(AGGC,-,0.00),37(ACCT,+,0.00),39(CTGT,-,0.00),60(GCCG,+,0.00),62(CGGC,-,0.00),64(GCCT,+,0.00),86(TGGC,-,0.00),88(GCTG,+,0.00),89(CTGC,-,0.00),91(GCAG,+,0.00),92(CAGC,-,0.00),94(GCTG,+,0.00)
39	chr1	86934025	86934225	intron (NM_012262, intron 1 of 6)	19490	HS2ST1	protein-coding	0.01	0.462687			-82(GCCT,+,0.00),-80(CTGT,-,0.00),-68(ACTG,+,0.00),-67(CTGT,-,0.00),-62(ACCT,+,0.00),-38(CTGC,-,0.00),-33(ACCT,+,0.00),-27(ACCT,+,0.00),3(AGGC,-,0.00),5(GCTG,+,0.00),11(AGGC,-,0.00),12(GGCG,+,0.00),13(GCGG,+,0.00),14(CGGC,-,0.00),16(GCTG,+,0.00),47(TGGT,-,0.00),55(TGGT,-,0.00),68(ACTG,+,0.00),81(ACCT,+,0.00),85(CGGA,-,0.00),96(AGGC,-,0.00)
126	chr1	235409150	235409350	intron (NM_001287801, intron 3 of 17).2	41823	TBCE	protein-coding	0.005	0.447761			-84(ACTG,+,0.00),-81(GGGT,-,0.00),-64(GCTG,+,0.00),-63(CTGT,-,0.00),-51(GGGC,-,0.00),-49(GCCA,+,0.00),-44(GGGT,-,0.00),-25(ACCA,+,0.00),-23(CAGC,-,0.00),-21(GCAG,+,0.00),-20(CAGC,-,0.00),-7(TGGT,-,0.00),-3(AGGC,-,0.00),-1(GCAG,+,0.00),15(ACCT,+,0.00),21(ACAG,+,0.00),23(AGGC,-,0.00),25(GCCA,+,0.00),44(AACG,+,0.00),46(CGTT,-,0.00),57(ACCC,+,0.00),65(CTGT,-,0.00),81(ACCA,+,0.00)
1324	chr9	18796850	18797050	intron (NM_001040272, intron 20 of 28)	223644	MIR3152	ncRNA	0.01	0.40796	30(CTTTGTTC,+,0.00)		-94(ACCT,+,0.00),-92(CTGC,-,0.00),-80(GGGC,-,0.00),-76(ACTG,+,0.00),-75(CTGC,-,0.00),-73(GCTG,+,0.00),-55(GCTG,+,0.00),-53(TGGC,-,0.00),-51(GCAG,+,0.00),-43(TGGC,-,0.00),-35(GCAG,+,0.00),1(TGGT,-,0.00),6(CAGC,-,0.00),16(ACAG,+,0.00),27(GCCC,+,0.00),38(ACCC,+,0.00),39(CCCG,+,0.00),52(CGAT,-,0.00),64(ACCT,+,0.00),66(CTGT,-,0.00),83(AGGC,-,0.00)
82	chr1	201084425	201084625	intron (NM_000069, intron 9 of 43)	27901	CACNA1S	protein-coding	0.02	0.462687			-50(ACAG,+,0.00),-49(CAGC,-,0.00),-47(GCCA,+,0.00),-43(ACCA,+,0.00),-30(ACCC,+,0.00),-12(TGGC,-,0.00),-11(GGCG,+,0.00),-3(AGCG,+,0.00),15(GCCT,+,0.00),20(CAGC,-,0.00),22(GCCT,+,0.00),36(GGGC,-,0.00),41(CCCG,+,0.00),43(CGGT,-,0.00),51(GCAG,+,0.00),52(CAGC,-,0.00),54(GCCT,+,0.00),58(CTGC,-,0.00),60(GCTG,+,0.00),61(CTGT,-,0.00),86(GCAG,+,0.00),90(AGGT,-,0.00)
1203	chr7	47576225	47576425	intron (NM_022748, intron 1 of 30)	5786	TNS3	protein-coding	0.015	0.577114			-99(AGGC,-,0.00),-97(GCCC,+,0.00),-90(GGGC,-,0.00),-88(GCCA,+,0.00),-76(CAGC,-,0.00),-74(GCAG,+,0.00),-69(ACCA,+,0.00),-59(ACTG,+,0.00),-56(GGGC,-,0.00),-54(GCCT,+,0.00),-47(GCCC,+,0.00),-27(ACCC,+,0.00),-19(TGGC,-,0.00),-11(ACCC,+,0.00),-1(TCCG,+,0.00),1(CGGA,-,0.00),5(ACCA,+,0.00),7(CAGT,-,0.00),21(ACCT,+,0.00),23(CTGT,-,0.00),32(AACG,+,0.00),34(CGAC,-,0.00),39(ACCC,+,0.00),44(AGGC,-,0.00),46(G…
737	chr2	170504625	170504825	intron (NR_045683, intron 28 of 35)	-153782	MYO3B-AS1	ncRNA	0.02	0.487562			-99(ACCT,+,0.00),-91(AGGC,-,0.00),-72(ACTG,+,0.00),-69(GGGC,-,0.00),-68(GGCG,+,0.00),-67(GCGG,+,0.00),-66(CGGC,-,0.00),-64(GCCA,+,0.00),-61(ACCA,+,0.00),-48(CTGT,-,0.00),-35(ATCG,+,0.00),-33(CGGG,-,0.00),-32(GGGC,-,0.00),-30(GCCC,+,0.00),-20(AGGC,-,0.00),-18(GCAG,+,0.00),-17(CAGC,-,0.00),-15(GCCC,+,0.00),-10(CGGT,-,0.00),0(GCCA,+,0.00),3(ACCA,+,0.00),14(GCCT,+,0.00),27(TGGT,-,0.00),54(ACTG,+,0.00…
831	chr20	28643825	28644025	Intergenic	-41260	FRG1CP	pseudo	0.01	0.348259			-95(AACG,+,0.00),-94(ACGG,+,0.00),-93(CGGA,-,0.00),-79(CTGT,-,0.00),-33(CTGT,-,0.00),-7(CCCG,+,0.00),-6(CCGT,-,0.00),-5(CGTT,-,0.00),9(GCCT,+,0.00),29(ACCA,+,0.00),36(GCAG,+,0.00),67(GCTG,+,0.00),68(CTGT,-,0.00),82(AGGT,-,0.00)
1406	chrY	56743725	56743925	Intergenic	-210430	SPRY3	protein-coding	0.04	0.402985			-81(AGGT,-,0.00),-61(ATCG,+,0.00),-37(AACG,+,0.00),-36(ACGG,+,0.00),-35(CGGA,-,0.00),-26(GTCG,+,0.00),19(ATCG,+,0.00),24(ACCA,+,0.00),38(ACAG,+,0.00),50(TGGT,-,0.00),69(ATCG,+,0.00),80(TGGC,-,0.00),88(AACG,+,0.00),89(ACGG,+,0.00),90(CGGA,-,0.00)
1227	chr7	140229700	140229900	Intergenic	52539	KDM7A-DT	ncRNA	0.03	0.547264	-72(CTTCAAAG,-,0.00)		-90(ACCC,+,0.00),-81(CTGC,-,0.00),-79(GCCC,+,0.00),-64(GGGC,-,0.00),-54(TCCG,+,0.00),-52(CGGA,-,0.00),-41(ACAG,+,0.00),-40(CAGC,-,0.00),-22(GGGT,-,0.00),-14(AACG,+,0.00),-8(ACAG,+,0.00),-7(CAGC,-,0.00),8(ACAG,+,0.00),9(CAGC,-,0.00),14(CGCT,-,0.00),19(CAGC,-,0.00),29(ACTG,+,0.00),31(TGGC,-,0.00),33(GCCT,+,0.00),40(CGCT,-,0.00),41(GCTG,+,0.00),46(GACG,+,0.00),62(GGGC,-,0.00),64(GCCC,+,0.00),70(ACAG…
1340	chr9	108058150	108058350	Intergenic	-568481	KLF4	protein-coding	0.01	0.402985	-12(CTTTGAAG,+,0.00)		-78(ACCA,+,0.00),-72(GCCC,+,0.00),-40(AGGT,-,0.00),-30(ACAG,+,0.00),-29(CAGC,-,0.00),-22(GCCG,+,0.00),-20(CGGT,-,0.00),-15(CGTC,-,0.00),1(CTGT,-,0.00),17(TGGT,-,0.00),41(AGGT,-,0.00),60(ACAG,+,0.00),63(GGGT,-,0.00),82(ACCC,+,0.00),87(CAGC,-,0.00),95(GGGC,-,0.00)
510	chr16	81007000	81007200	promoter-TSS (NM_001351968)	-181	CMC2	protein-coding	0.065	0.621891			-98(GCCA,+,0.00),-91(GCCG,+,0.00),-78(GCCA,+,0.00),-75(AGGT,-,0.00),-68(AACG,+,0.00),-67(ACGG,+,0.00),-66(CGGA,-,0.00),-62(GCCT,+,0.00),-43(ACTG,+,0.00),-41(TGGT,-,0.00),-34(AGGT,-,0.00),-13(AGCG,+,0.00),-12(GCGG,+,0.00),-11(CGGC,-,0.00),-10(GGCG,+,0.00),-2(GGGC,-,0.00),3(CGGC,-,0.00),4(GGCG,+,0.00),6(CGAC,-,0.00),8(ACCT,+,0.00),13(CGCT,-,0.00),18(CAGT,-,0.00),20(GTCG,+,0.00),22(CGCT,-,0.00),28(C…
348	chr12	124917450	124917650	Intergenic	2003	MIR5188	ncRNA	0.02	0.532338			-100(GGCG,+,0.00),-99(GCGG,+,0.00),-98(CGGG,-,0.00),-96(GGGT,-,0.00),-87(CAGC,-,0.00),-86(AGCG,+,0.00),-84(CGCC,-,0.00),-83(GCCT,+,0.00),-81(CTGC,-,0.00),-74(TCCG,+,0.00),-73(CCGC,-,0.00),-72(CGCC,-,0.00),-71(GCCT,+,0.00),-66(CGTT,-,0.00),-41(CAGT,-,0.00),-20(ACCA,+,0.00),-17(ACCT,+,0.00),3(CAGC,-,0.00),5(GCCC,+,0.00),15(ACTG,+,0.00),16(CTGT,-,0.00),36(GGGT,-,0.00),67(GGGT,-,0.00),81(AGGT,-,0.00)…
573	chr17	65624550	65624750	Intergenic	-63002	AXIN2	protein-coding	0.005	0.427861	81(CATCAAAG,-,0.00)		-80(TGGT,-,0.00),-76(GCAG,+,0.00),-72(ACTG,+,0.00),-71(CTGT,-,0.00),-53(GCTG,+,0.00),-11(ACCA,+,0.00),0(TGGC,-,0.00),2(GCCA,+,0.00),5(AGGC,-,0.00),7(GCCT,+,0.00),9(CTGT,-,0.00),21(CAGT,-,0.00),33(GGGT,-,0.00),44(CTGC,-,0.00),46(GCTG,+,0.00),52(GCCA,+,0.00),55(ACCC,+,0.00),62(ACTG,+,0.00),63(CTGC,-,0.00),69(ACTG,+,0.00),70(CTGT,-,0.00)
595	chr18	3107800	3108000	intron (NM_019856, intron 21 of 36)	-95953	LPIN2	protein-coding	0	0.402985			-88(AGGT,-,0.00),-40(CTGT,-,0.00),-32(GGGC,-,0.00),-30(GCTG,+,0.00),-24(ACCA,+,0.00),-12(AGGT,-,0.00),-2(ACAG,+,0.00),0(AGGT,-,0.00),23(ACTG,+,0.00),24(CTGC,-,0.00),40(TGGC,-,0.00),42(GCCA,+,0.00),47(AGGT,-,0.00),59(CTGT,-,0.00),71(CAGT,-,0.00),93(CAGT,-,0.00)
1119	chr6	32177875	32178075	promoter-TSS (NM_006913).6	133	AGPAT1	protein-coding	0.055	0.522388			-98(CGCC,-,0.00),-97(GCCA,+,0.00),-85(GCAG,+,0.00),-84(CAGT,-,0.00),-79(ACCA,+,0.00),-75(TGGC,-,0.00),-74(GGCG,+,0.00),-72(CGAC,-,0.00),-61(GGGT,-,0.00),-53(AGGT,-,0.00),-38(AGGT,-,0.00),-31(ACCC,+,0.00),-25(ACAG,+,0.00),-18(TGGC,-,0.00),-16(GCCC,+,0.00),-12(ACCC,+,0.00),-9(CCCG,+,0.00),-8(CCGT,-,0.00),-7(CGTC,-,0.00),-4(CCCG,+,0.00),-3(CCGC,-,0.00),-2(CGCC,-,0.00),-1(GCCG,+,0.00),0(CCGC,-,0.00),…
2	chr1	1692900	1693100	promoter-TSS (NM_001290264)	-205	SLC35E2B	protein-coding	0.105	0.646766		44(TGGTTCCGCCC,-,0.00),55(GGGCCGTTCCA,+,0.00)	-82(AGGT,-,0.00),-75(GGGT,-,0.00),-68(ACGG,+,0.00),-67(CGGG,-,0.00),-65(GGGC,-,0.00),-53(GCCT,+,0.00),-48(TCCG,+,0.00),-47(CCGC,-,0.00),-46(CGCT,-,0.00),-45(GCTG,+,0.00),-44(CTGC,-,0.00),-42(GCCG,+,0.00),-41(CCGC,-,0.00),-40(CGCC,-,0.00),-39(GCCT,+,0.00),-36(TGGT,-,0.00),-33(TGGT,-,0.00),-28(CAGC,-,0.00),-26(GCCC,+,0.00),-25(CCCG,+,0.00),-23(CGGG,-,0.00),-22(GGGC,-,0.00),-20(GCCG,+,0.00),-19(CCGT…
63	chr1	165606700	165606900	Intergenic	-24434	MGST3	protein-coding	0.015	0.527363	-94(CTTCAAAG,-,0.00)		-82(ACCA,+,0.00),-57(AGCG,+,0.00),-56(GCGG,+,0.00),-55(CGGA,-,0.00),-46(AGCG,+,0.00),-40(ACCA,+,0.00),-29(ACAG,+,0.00),-28(CAGC,-,0.00),-24(ACCA,+,0.00),-21(ACAG,+,0.00),-13(GGGT,-,0.00),-2(TCCG,+,0.00),0(CGGA,-,0.00),6(ACTG,+,0.00),7(CTGT,-,0.00),11(GGGC,-,0.00),13(GCAG,+,0.00),15(AGGC,-,0.00),17(GCCT,+,0.00),31(CAGC,-,0.00),33(GCCT,+,0.00),47(GCTG,+,0.00),49(TGGT,-,0.00),56(GCAG,+,0.00)
421	chr14	45134300	45134500	promoter-TSS (NM_002013)	81	FKBP3	protein-coding	0.09	0.656716			-99(AGGC,-,0.00),-98(GGCG,+,0.00),-96(CGTC,-,0.00),-89(CAGC,-,0.00),-87(GCCG,+,0.00),-86(CCGC,-,0.00),-82(ACCA,+,0.00),-80(CAGC,-,0.00),-78(GCCC,+,0.00),-77(CCCG,+,0.00),-75(CGGC,-,0.00),-73(GCCG,+,0.00),-72(CCGC,-,0.00),-71(CGCC,-,0.00),-70(GCCC,+,0.00),-63(CGCC,-,0.00),-62(GCCT,+,0.00),-57(TGGT,-,0.00),-53(ACCG,+,0.00),-42(ACCG,+,0.00),-41(CCGT,-,0.00),-33(CTGC,-,0.00),-31(GCAG,+,0.00),-6(GGGC,…
770	chr2	220491750	220491950	Intergenic	-585285	MIR4268	ncRNA	0.02	0.467662	2(CTTCAAAG,-,0.00)		-100(CTGT,-,0.00),-75(AGGT,-,0.00),-52(ACCA,+,0.00),-47(ACTG,+,0.00),-46(CTGT,-,0.00),-30(AGCG,+,0.00),-28(CGCT,-,0.00),-27(GCTG,+,0.00),-25(TGGC,-,0.00),-24(GGCG,+,0.00),-22(CGAT,-,0.00),-17(AGGC,-,0.00),-15(GCAG,+,0.00),-14(CAGT,-,0.00),8(AGGC,-,0.00),14(CAGC,-,0.00),16(GCAG,+,0.00),17(CAGC,-,0.00),19(GCCT,+,0.00),21(CTGT,-,0.00),25(GCAG,+,0.00),26(CAGC,-,0.00),32(GCAG,+,0.00),40(ACTG,+,0.00),4…
1402	chrY	56724325	56724525	Intergenic	-229830	SPRY3	protein-coding	0.025	0.40796			-80(ACTG,+,0.00),-55(AACG,+,0.00),-54(ACGG,+,0.00),-53(CGGA,-,0.00),-35(AACG,+,0.00),-34(ACGG,+,0.00),-33(CGGA,-,0.00),2(TGGC,-,0.00),17(TGGC,-,0.00),36(ATCG,+,0.00)
1125	chr6	36065375	36065575	intron (NM_139012, intron 3 of 11)	37667	MAPK14	protein-coding	0.01	0.487562			-97(GGGT,-,0.00),-81(GCCT,+,0.00),-77(CTGC,-,0.00),-58(ACAG,+,0.00),-53(GGGC,-,0.00),-47(AACG,+,0.00),-46(ACGG,+,0.00),-45(CGGA,-,0.00),-25(AGGT,-,0.00),2(GGGC,-,0.00),4(GCCG,+,0.00),17(GCTG,+,0.00),22(GGGC,-,0.00),24(GCAG,+,0.00),31(AGGT,-,0.00),74(TGGT,-,0.00),86(AGGT,-,0.00),95(TGGC,-,0.00)
512	chr16	84139175	84139375	intron (NM_031463, intron 1 of 5)	5902	HSDL1	protein-coding	0.015	0.517413	51(GATCAAAG,-,0.00),75(CTACAAAG,-,0.00)		-86(ACAG,+,0.00),-85(CAGC,-,0.00),-83(GCCT,+,0.00),-70(ACCC,+,0.00),-67(CTGT,-,0.00),-58(CGTC,-,0.00),-54(ACCT,+,0.00),-46(TGGC,-,0.00),-44(GCCA,+,0.00),-33(TCCG,+,0.00),-32(CCGT,-,0.00),-21(ACTG,+,0.00),-7(TCCG,+,0.00),-2(GCTG,+,0.00),6(GGGT,-,0.00),10(GGGT,-,0.00),42(GGGC,-,0.00),44(GCAG,+,0.00),66(GCCA,+,0.00),87(AGGT,-,0.00)
381	chr13	17852775	17852975	Intergenic	-342422	FAM230C	ncRNA	0.01	0.343284			-95(ACAG,+,0.00),-90(GCAG,+,0.00),-89(CAGC,-,0.00),-61(CTGC,-,0.00),-35(AACG,+,0.00),-33(CGAT,-,0.00),-29(ATCG,+,0.00),-27(CGTT,-,0.00),8(ACAG,+,0.00),54(ACAG,+,0.00),64(ACCT,+,0.00),78(GCAG,+,0.00),79(CAGC,-,0.00),94(ACCC,+,0.00)
546	chr17	43324625	43324825	Intergenic	-24494	RNU2-1	snRNA	0.035	0.572139			-100(ACAG,+,0.00),-93(GACG,+,0.00),-91(CGTT,-,0.00),-86(AGGT,-,0.00),-81(TCCG,+,0.00),-79(CGGA,-,0.00),-74(GCCT,+,0.00),-72(CTGC,-,0.00),-70(GCAG,+,0.00),-68(AGGC,-,0.00),-63(TGGT,-,0.00),-58(GCAG,+,0.00),-56(AGGC,-,0.00),-55(GGCG,+,0.00),-54(GCGG,+,0.00),-53(CGGG,-,0.00),-52(GGGT,-,0.00),-36(AGGC,-,0.00),-34(GCCT,+,0.00),-22(AGGT,-,0.00),-19(TGGT,-,0.00),-12(GCAG,+,0.00),5(TCCG,+,0.00),6(CCGC,-,…
1098	chr6	1055125	1055325	intron (NR_027116, intron 1 of 3)	46107	LINC01622	ncRNA	0.02	0.537313	37(CTTTGAAG,+,0.00)		-89(GGGT,-,0.00),-85(GGGC,-,0.00),-83(GCTG,+,0.00),-82(CTGT,-,0.00),-78(CCCG,+,0.00),-77(CCGT,-,0.00),-76(CGTC,-,0.00),-72(CTGC,-,0.00),-70(GCGG,+,0.00),-69(CGGT,-,0.00),-62(AGGC,-,0.00),-52(CGGT,-,0.00),-45(CTGT,-,0.00),-32(AGGT,-,0.00),-10(AGGT,-,0.00),18(ACAG,+,0.00),34(GCCC,+,0.00),55(AGGC,-,0.00),57(GCAG,+,0.00),58(CAGT,-,0.00),61(TGGC,-,0.00),63(GCAG,+,0.00),66(GACG,+,0.00),68(CGCC,-,0.00),…
901	chr21	40637450	40637650	intron (NR_073202, intron 3 of 32)	-6783	DSCAM-IT1	ncRNA	0	0.029851
237	chr11	96105600	96105800	intron (NM_032427, intron 1 of 4)	-181493	MTMR2	protein-coding	0	0.333333	92(CATCAAAG,-,0.00)		-45(ACTG,+,0.00),-44(CTGT,-,0.00),-36(AGGC,-,0.00),-1(GGGC,-,0.00),11(GCCT,+,0.00),27(ACCA,+,0.00),36(ACAG,+,0.00),53(AGGT,-,0.00),57(ACCT,+,0.00),73(CAGT,-,0.00)
144	chr10	31760250	31760450	Intergenic	148576	ARHGAP12	protein-coding	0.065	0.577114			-99(GCCC,+,0.00),-96(CAGT,-,0.00),-89(CCCG,+,0.00),-88(CCGC,-,0.00),-87(CGCC,-,0.00),-86(GCCC,+,0.00),-82(CCCG,+,0.00),-81(CCGC,-,0.00),-68(TGGC,-,0.00),-66(GCCG,+,0.00),-65(CCGC,-,0.00),-64(CGCT,-,0.00),-63(GCTG,+,0.00),-61(TGGC,-,0.00),-60(GGCG,+,0.00),-58(CGCT,-,0.00),-51(CAGC,-,0.00),-49(GCCT,+,0.00),-45(ACCA,+,0.00),-38(ACCG,+,0.00),-36(CGAC,-,0.00),-34(ACCG,+,0.00),-33(CCGC,-,0.00),-16(GGGT…
113	chr1	220451825	220452025	Intergenic	-76211	MARK1	protein-coding	0	0.323383			-70(ACCA,+,0.00),-62(CTGT,-,0.00),-56(GCTG,+,0.00),-13(ACAG,+,0.00),-12(CAGT,-,0.00),1(ACAG,+,0.00),15(CAGT,-,0.00),37(ACCA,+,0.00),62(TGGC,-,0.00),64(GCCA,+,0.00),89(AGGT,-,0.00)
1269	chr8	38787100	38787300	promoter-TSS (NM_001352779)	-36	TACC1	protein-coding	0.19	0.825871	-86(CTTCAAAG,-,0.00)	-41(TAGTACGGTCC,-,0.00)	-100(GGGC,-,0.00),-99(GGCG,+,0.00),-94(GCGG,+,0.00),-93(CGGC,-,0.00),-91(GCCG,+,0.00),-90(CCGT,-,0.00),-89(CGTC,-,0.00),-79(GCCC,+,0.00),-77(CCCG,+,0.00),-75(CGGC,-,0.00),-74(GGCG,+,0.00),-72(CGCC,-,0.00),-71(GCCG,+,0.00),-70(CCGC,-,0.00),-69(CGCC,-,0.00),-68(GCCG,+,0.00),-67(CCGC,-,0.00),-66(CGCC,-,0.00),-65(GCCG,+,0.00),-64(CCGC,-,0.00),-63(CGCC,-,0.00),-62(GCCC,+,0.00),-59(CCCG,+,0.00),-58(CCG…
322	chr12	105040625	105040825	intron (NR_027752, intron 15 of 22)	43733	ALDH1L2	protein-coding	0.005	0.432836	-54(CTTCAAAG,-,0.00)		-95(ACCC,+,0.00),-81(GCCT,+,0.00),-79(CTGC,-,0.00),-71(ACAG,+,0.00),-67(ACAG,+,0.00),-66(CAGT,-,0.00),-61(CTGC,-,0.00),-47(GCAG,+,0.00),-46(CAGT,-,0.00),-39(GGGC,-,0.00),-38(GGCG,+,0.00),-32(ACCT,+,0.00),-16(ACAG,+,0.00),-15(CAGC,-,0.00),-7(ACCT,+,0.00),2(AGGC,-,0.00),4(GCCC,+,0.00),10(ACCT,+,0.00),15(ACCT,+,0.00),22(GCCC,+,0.00),29(ACCC,+,0.00),32(CAGT,-,0.00),48(GCTG,+,0.00),49(CTGC,-,0.00),97(…
1328	chr9	65675950	65676150	exon (NM_001330668, exon 1 of 15)	122	CBWD5	protein-coding	0.055	0.537313			-98(AGGT,-,0.00),-91(GACG,+,0.00),-86(GCCG,+,0.00),-85(CCGT,-,0.00),-81(AGGC,-,0.00),-79(GCCG,+,0.00),-77(CGGA,-,0.00),-68(ACCG,+,0.00),-66(CGGC,-,0.00),-64(GCTG,+,0.00),-63(CTGT,-,0.00),-54(CTGT,-,0.00),-33(CTGC,-,0.00),-31(GCGG,+,0.00),-30(CGGA,-,0.00),-9(TGGT,-,0.00),4(GACG,+,0.00),6(CGAC,-,0.00),7(GACG,+,0.00),14(AGCG,+,0.00),34(TGGC,-,0.00),36(GCCT,+,0.00),40(CGGC,-,0.00),41(GGCG,+,0.00),43(…
1069	chr5	132840000	132840200	Intergenic	-9453	SHROOM1	protein-coding	0.005	0.492537	59(CTTTGATG,+,0.00)		-95(ACCT,+,0.00),-84(ACTG,+,0.00),-83(CTGC,-,0.00),-81(GCCA,+,0.00),-78(AGGC,-,0.00),-62(CAGC,-,0.00),-60(GCCT,+,0.00),-58(CTGT,-,0.00),-46(GGGT,-,0.00),-35(GCTG,+,0.00),-34(CTGC,-,0.00),-32(GCCC,+,0.00),3(GGGC,-,0.00),23(GCTG,+,0.00),24(CTGC,-,0.00),26(GCCC,+,0.00),32(GGGT,-,0.00),43(AGGC,-,0.00),45(GCAG,+,0.00),46(CAGT,-,0.00),54(CTGC,-,0.00),56(GCCC,+,0.00),69(GCTG,+,0.00),86(AACG,+,0.00),88(C…
1210	chr7	75920875	75921075	intron (NM_001367562, intron 2 of 16)	5778	MIR4651	ncRNA	0.035	0.487562			-99(CAGT,-,0.00),-96(TGGT,-,0.00),-92(GCCC,+,0.00),-91(CCCG,+,0.00),-89(CGGC,-,0.00),-73(GCAG,+,0.00),-72(CAGT,-,0.00),-67(TGGC,-,0.00),-52(TCCG,+,0.00),-51(CCGT,-,0.00),-50(CGTC,-,0.00),-46(AGGT,-,0.00),-37(TGGT,-,0.00),-20(GCCA,+,0.00),-17(ACTG,+,0.00),-16(CTGT,-,0.00),-12(TGGT,-,0.00),-6(TGGT,-,0.00),1(GGGC,-,0.00),10(ACCC,+,0.00),18(ACTG,+,0.00),19(CTGC,-,0.00),30(ACCA,+,0.00),35(ACAG,+,0.00)…
1133	chr6	43090050	43090250	intron (NM_001270398, intron 1 of 19)	13336	PTK7	protein-coding	0.02	0.59204	87(GATCAAAG,-,0.00)		-96(GCCA,+,0.00),-94(CAGC,-,0.00),-85(CTGT,-,0.00),-75(ACAG,+,0.00),-74(CAGC,-,0.00),-64(AGGC,-,0.00),-63(GGCG,+,0.00),-48(GGGC,-,0.00),-46(GCCT,+,0.00),-21(AGGC,-,0.00),-17(ACTG,+,0.00),-16(CTGC,-,0.00),-12(ACAG,+,0.00),-11(CAGC,-,0.00),-9(GCTG,+,0.00),-8(CTGC,-,0.00),-6(GCCG,+,0.00),-5(CCGC,-,0.00),-4(CGCT,-,0.00),-3(GCTG,+,0.00),-1(TGGT,-,0.00),4(ACCC,+,0.00),14(GGGT,-,0.00),23(AGCG,+,0.00),28…
1138	chr6	52326025	52326225	Intergenic	-36026	PAQR8	protein-coding	0.01	0.472637	-64(CTTTGATC,+,0.00)		-97(TGGT,-,0.00),-83(GGGT,-,0.00),-78(GCAG,+,0.00),-66(GCCT,+,0.00),-46(CGGA,-,0.00),-23(CCCG,+,0.00),-22(CCGT,-,0.00),-21(CGTT,-,0.00),-17(TGGT,-,0.00),-10(GCCT,+,0.00),12(TGGC,-,0.00),19(AGGT,-,0.00),24(GCCT,+,0.00),26(CTGC,-,0.00),28(GCCT,+,0.00),33(CAGT,-,0.00),59(CAGC,-,0.00),73(CAGC,-,0.00),83(TGGC,-,0.00),85(GCCT,+,0.00),97(CTGC,-,0.00)
433	chr14	66382075	66382275	Intergenic	-104196	CCDC196	protein-coding	0	0.412935			-97(GCAG,+,0.00),-96(CAGT,-,0.00),-90(CTGC,-,0.00),-63(ACCC,+,0.00),-51(CTGC,-,0.00),-47(ACAG,+,0.00),-45(AGGT,-,0.00),-37(ACAG,+,0.00),-28(ACCC,+,0.00),-24(CTGC,-,0.00),-16(TGGT,-,0.00),58(AGGT,-,0.00),65(AGGC,-,0.00),67(GCCT,+,0.00),96(ACCT,+,0.00)
117	chr1	230703125	230703325	exon (NM_000029, exon 5 of 5)	10897	AGT	protein-coding	0.03	0.562189	-29(CTTTGATC,+,0.00)		-95(GGGC,-,0.00),-93(GCCC,+,0.00),-89(TGGC,-,0.00),-87(GCCT,+,0.00),-80(GCTG,+,0.00),-79(CTGT,-,0.00),-72(CAGC,-,0.00),-71(AGCG,+,0.00),-70(GCGG,+,0.00),-69(CGGG,-,0.00),-68(GGGT,-,0.00),-64(TGGC,-,0.00),-62(GCCA,+,0.00),-57(GCGG,+,0.00),-56(CGGC,-,0.00),-54(GCCC,+,0.00),-43(GCAG,+,0.00),-40(GGGC,-,0.00),-38(GCAG,+,0.00),-37(CAGT,-,0.00),-34(TGGC,-,0.00),-33(GGCG,+,0.00),-31(CGCT,-,0.00),-17(ACAG…
10	chr1	15834425	15834625	non-coding (NR_024279, exon 2 of 2)	-13182	SPEN	protein-coding	0.05	0.532338			-100(CGTC,-,0.00),-93(CAGC,-,0.00),-88(CGTC,-,0.00),-71(TCCG,+,0.00),-70(CCGC,-,0.00),-69(CGCC,-,0.00),-68(GCCT,+,0.00),-42(AGGC,-,0.00),-40(GCCA,+,0.00),-36(ACCG,+,0.00),-35(CCGC,-,0.00),-34(CGCT,-,0.00),-33(GCTG,+,0.00),-24(ACCT,+,0.00),-21(TGGT,-,0.00),-15(TGGC,-,0.00),-11(ACCT,+,0.00),-2(AGGC,-,0.00),0(GCCT,+,0.00),6(CAGC,-,0.00),8(GCAG,+,0.00),9(CAGC,-,0.00),13(ACAG,+,0.00),27(GGGC,-,0.00),3…
1398	chrY	56706175	56706375	Intergenic	-247980	SPRY3	protein-coding	0.045	0.383085			-83(GACG,+,0.00),-82(ACGG,+,0.00),-81(CGGT,-,0.00),-13(AACG,+,0.00),2(ATCG,+,0.00),17(ATCG,+,0.00),19(CGAT,-,0.00),32(ATCG,+,0.00),67(ATCG,+,0.00),82(AGCG,+,0.00),91(ACTG,+,0.00)
1380	chrY	11531825	11532025	Intergenic	889665	GYG2P1	pseudo	0.035	0.378109			-72(ATCG,+,0.00),-38(AACG,+,0.00),-37(ACGG,+,0.00),-36(CGGA,-,0.00),-28(ACTG,+,0.00),7(AGCG,+,0.00),8(GCGG,+,0.00),9(CGGA,-,0.00),33(ATCG,+,0.00),39(TGGT,-,0.00),88(ATCG,+,0.00),90(CGGA,-,0.00),97(AACG,+,0.00)
246	chr11	110565250	110565450	Intergenic	135402	FDX1	protein-coding	0.01	0.517413			-93(GCCT,+,0.00),-90(TGGC,-,0.00),-88(GCTG,+,0.00),-87(CTGT,-,0.00),-84(TGGT,-,0.00),-78(CAGC,-,0.00),-76(GCAG,+,0.00),-75(CAGT,-,0.00),-66(CAGC,-,0.00),-55(GGGT,-,0.00),-26(AGGC,-,0.00),-24(GCCT,+,0.00),-16(GCAG,+,0.00),-9(TGGT,-,0.00),-3(CTGT,-,0.00),4(CTGT,-,0.00),31(AGGT,-,0.00),39(AGGC,-,0.00),41(GCAG,+,0.00),42(CAGC,-,0.00),55(AGGC,-,0.00),57(GCCA,+,0.00),59(CAGT,-,0.00),62(TGGC,-,0.00),64(…
947	chr3	21143675	21143875	Intergenic	-261951	VENTXP7	pseudo	0	0
262	chr12	1277900	1278100	intron (NR_027948, intron 14 of 19)	-222491	LINC00942	ncRNA	0.02	0.447761			-92(GCCG,+,0.00),-91(CCGT,-,0.00),-90(CGTT,-,0.00),-79(CAGT,-,0.00),-74(CAGT,-,0.00),-56(CTGT,-,0.00),-44(ACCT,+,0.00),-37(AGGT,-,0.00),-30(ACTG,+,0.00),-29(CTGT,-,0.00),-18(CGCT,-,0.00),-14(CTGC,-,0.00),-12(GCTG,+,0.00),-11(CTGT,-,0.00),18(TGGT,-,0.00),21(TGGC,-,0.00),23(GCTG,+,0.00),25(TGGT,-,0.00),37(CAGT,-,0.00),47(ACAG,+,0.00),51(ACCC,+,0.00),64(ACTG,+,0.00),65(CTGC,-,0.00),67(GCTG,+,0.00),7…
1206	chr7	58893175	58893375	Intergenic	1443098	ZNF716	protein-coding	0.02	0.402985			-95(ACAG,+,0.00),-85(ACCT,+,0.00),-53(ACTG,+,0.00),-52(CTGT,-,0.00),-39(CTGC,-,0.00),-21(ACCT,+,0.00),-19(CTGT,-,0.00),-12(AGGC,-,0.00),-10(GCCT,+,0.00),-5(CGTT,-,0.00),2(AACG,+,0.00),3(ACGG,+,0.00),4(CGGG,-,0.00),27(GACG,+,0.00),28(ACGG,+,0.00),29(CGGA,-,0.00),41(CAGT,-,0.00),74(ACAG,+,0.00),83(AACG,+,0.00),85(CGTC,-,0.00),96(ACAG,+,0.00)
1320	chr9	6897975	6898175	intron (NR_148680, intron 8 of 21)	140725	KDM4C	protein-coding	0.025	0.462687	-44(GATCAAAG,-,0.00)		-94(CTGT,-,0.00),-90(GCAG,+,0.00),-89(CAGC,-,0.00),-87(GCTG,+,0.00),-86(CTGC,-,0.00),-84(GCTG,+,0.00),-83(CTGC,-,0.00),-81(GCCG,+,0.00),-80(CCGT,-,0.00),-69(ACAG,+,0.00),-67(AGGT,-,0.00),-63(CTGC,-,0.00),-55(TGGC,-,0.00),-53(GCCA,+,0.00),-50(AGGT,-,0.00),-38(AGCG,+,0.00),-36(CGCC,-,0.00),-35(GCCG,+,0.00),-33(CGGC,-,0.00),-31(GCCG,+,0.00),-29(CGGC,-,0.00),-27(GCAG,+,0.00),-25(AGGT,-,0.00),-8(TCCG,…
757	chr2	200811650	200811850	promoter-TSS (NM_001321693)	-160	BZW1	protein-coding	0.07	0.572139			-92(GGGC,-,0.00),-91(GGCG,+,0.00),-90(GCGG,+,0.00),-89(CGGA,-,0.00),-87(GACG,+,0.00),-85(CGAC,-,0.00),-84(GACG,+,0.00),-81(GCAG,+,0.00),-80(CAGC,-,0.00),-79(AGCG,+,0.00),-78(GCGG,+,0.00),-77(CGGG,-,0.00),-39(AGGC,-,0.00),-38(GGCG,+,0.00),-36(CGAC,-,0.00),-35(GACG,+,0.00),-27(ACCC,+,0.00),-24(CAGT,-,0.00),-5(ACTG,+,0.00),1(AACG,+,0.00),3(CGTC,-,0.00),24(CAGT,-,0.00),33(ACCC,+,0.00),40(TCCG,+,0.00)…
1218	chr7	100538750	100538950	promoter-TSS (NM_006076)	-353	AGFG2	protein-coding	0.085	0.572139			-100(CAGC,-,0.00),-98(GCCC,+,0.00),-88(TGGC,-,0.00),-86(GCCA,+,0.00),-74(CGGC,-,0.00),-53(ACAG,+,0.00),-52(CAGT,-,0.00),-39(GCCT,+,0.00),-26(GCCG,+,0.00),-24(CGGG,-,0.00),-16(AACG,+,0.00),-14(CGTC,-,0.00),-8(CAGT,-,0.00),-6(GTCG,+,0.00),-4(CGGG,-,0.00),2(GACG,+,0.00),4(CGAC,-,0.00),6(ACAG,+,0.00),7(CAGC,-,0.00),20(GCGG,+,0.00),21(CGGG,-,0.00),23(GGGC,-,0.00),27(ACCT,+,0.00),34(CTGT,-,0.00),44(CGC…
989	chr3	189639075	189639275	intron (NM_003722, intron 1 of 13)	7786	TP63	protein-coding	0.005	0.363184	26(GATCAAAG,-,0.00),84(CTTTGTTC,+,0.00)		-58(ACAG,+,0.00),-55(GGGT,-,0.00),-29(ACCA,+,0.00),2(GGGT,-,0.00),15(ACTG,+,0.00),16(CTGT,-,0.00),25(CGAT,-,0.00),44(CTGT,-,0.00),70(ACCT,+,0.00),74(CTGC,-,0.00),80(GCCA,+,0.00)
191	chr10	113007050	113007250	intron (NM_001367943, intron 4 of 14)	-38205	SNORA87	snoRNA	0.02	0.517413			-100(TGGC,-,0.00),-92(CTGT,-,0.00),-77(ACCT,+,0.00),-61(CAGT,-,0.00),-38(AGGC,-,0.00),-36(GCTG,+,0.00),-35(CTGT,-,0.00),-29(GCCC,+,0.00),-2(GGGC,-,0.00),3(CGTT,-,0.00),26(GGGT,-,0.00),36(TGGC,-,0.00),48(AGGT,-,0.00),58(GGGC,-,0.00),59(GGCG,+,0.00),69(GCCT,+,0.00),71(CTGC,-,0.00),73(GCCA,+,0.00),77(AGGC,-,0.00),78(GGCG,+,0.00),80(CGCT,-,0.00),86(CGTT,-,0.00),95(GGGT,-,0.00)
8	chr1	15521475	15521675	intron (NM_032996, intron 1 of 8)	2640	CASP9	protein-coding	0.015	0.41791	-54(CTTTGATC,+,0.00)		-86(AGCG,+,0.00),-85(GCGG,+,0.00),-84(CGGT,-,0.00),-23(AACG,+,0.00),-21(CGCT,-,0.00),-20(GCTG,+,0.00),-10(GCTG,+,0.00),-9(CTGC,-,0.00),-7(GCCT,+,0.00),4(CTGC,-,0.00),10(CAGC,-,0.00),15(ACCT,+,0.00),28(GGGC,-,0.00),30(GCCC,+,0.00),35(CTGT,-,0.00),62(ACCT,+,0.00),87(ACCC,+,0.00),96(ACCC,+,0.00)
1253	chr8	22318950	22319150	intron (NM_001330480, intron 20 of 21)	43483	PIWIL2	protein-coding	0.005	0.40796	49(CATCAAAG,-,0.00)		-89(TGGT,-,0.00),-74(GCCT,+,0.00),-59(ACCC,+,0.00),-34(ACCA,+,0.00),-10(GCTG,+,0.00),-4(ACTG,+,0.00),8(ACAG,+,0.00),9(CAGT,-,0.00),22(AGGT,-,0.00),26(ACTG,+,0.00),34(CTGC,-,0.00),36(GCCT,+,0.00),40(TGGC,-,0.00),42(GCCA,+,0.00),44(CAGT,-,0.00),62(ACTG,+,0.00),72(GCCT,+,0.00),87(GGGT,-,0.00),93(GGGT,-,0.00)
16	chr1	22702475	22702675	Intergenic	-8263	EPHB2	protein-coding	0.015	0.487562	-82(GATCAAAG,-,0.00)		-96(CTGT,-,0.00),-91(GGGC,-,0.00),-90(GGCG,+,0.00),-64(CAGT,-,0.00),-58(CAGT,-,0.00),-49(ACCG,+,0.00),-48(CCGT,-,0.00),-32(ACCT,+,0.00),-25(ACCT,+,0.00),-17(ACGG,+,0.00),-16(CGGC,-,0.00),-7(ACAG,+,0.00),-6(CAGT,-,0.00),0(ACAG,+,0.00),4(AGGT,-,0.00),21(TGGC,-,0.00),40(ACAG,+,0.00),43(GGGC,-,0.00),45(GCCC,+,0.00),50(TGGC,-,0.00),52(GCCA,+,0.00),63(ACTG,+,0.00),67(AGGT,-,0.00),86(ACCA,+,0.00),89(ACC…
285	chr12	51439425	51439625	intron (NM_001258403, intron 1 of 16)	14408	SLC4A8	protein-coding	0.005	0.462687	-45(GATCAAAG,-,0.00),-25(CTTTGATC,+,0.00),-15(CATCAAAG,-,0.00)		-95(GTCG,+,0.00),-93(CGGA,-,0.00),-87(GGGT,-,0.00),-74(AGGC,-,0.00),-52(AGGC,-,0.00),-50(GCTG,+,0.00),-9(AGGT,-,0.00),-3(GGGC,-,0.00),-1(GCAG,+,0.00),1(AGGT,-,0.00),4(TGGT,-,0.00),13(TGGC,-,0.00),15(GCAG,+,0.00),27(TGGT,-,0.00),45(ACAG,+,0.00),46(CAGC,-,0.00),48(GCAG,+,0.00),49(CAGC,-,0.00),65(AGGT,-,0.00),69(GGGT,-,0.00),74(TGGT,-,0.00)
852	chr20	46667125	46667325	intron (NM_001193340, intron 2 of 12)	-15766	SLC13A3	protein-coding	0.005	0.502488	-47(CATCAAAG,-,0.00),89(CATCAAAG,-,0.00)		-94(ACCT,+,0.00),-87(AGGT,-,0.00),-67(GCCA,+,0.00),-65(CAGC,-,0.00),-63(GCCC,+,0.00),-55(ACCG,+,0.00),-53(CGGC,-,0.00),-41(AGGC,-,0.00),-29(ACAG,+,0.00),-28(CAGT,-,0.00),-10(AGGC,-,0.00),-8(GCCC,+,0.00),13(ACCT,+,0.00),20(AGGT,-,0.00),26(GGGC,-,0.00),41(GGGT,-,0.00),52(ACTG,+,0.00),60(AGGT,-,0.00)
388	chr13	23632275	23632475	intron (NM_001354985, intron 5 of 8)	53015	TNFRSF19	protein-coding	0	0.447761	32(GATCAAAG,-,0.00),92(GTTCAAAG,-,0.00)		-98(ACTG,+,0.00),-97(CTGC,-,0.00),-67(AGGC,-,0.00),-65(GCAG,+,0.00),-64(CAGC,-,0.00),-62(GCAG,+,0.00),-53(GGGT,-,0.00),-50(TGGC,-,0.00),-39(AGGC,-,0.00),-12(ACTG,+,0.00),-11(CTGC,-,0.00),-9(GCCA,+,0.00),-4(ACAG,+,0.00),8(GGGC,-,0.00),10(GCAG,+,0.00),44(GCCC,+,0.00),49(TGGT,-,0.00),62(ACAG,+,0.00),69(ACCC,+,0.00),74(ACCA,+,0.00),77(AGGC,-,0.00),79(GCCT,+,0.00),90(AGGT,-,0.00)
1381	chrY	11534425	11534625	Intergenic	887065	GYG2P1	pseudo	0.02	0.383085			-64(GTCG,+,0.00),-59(ACCA,+,0.00),-34(GTCG,+,0.00),-29(ACAG,+,0.00),-2(CGAC,-,0.00),0(ACTG,+,0.00)
1154	chr6	87799200	87799400	intron (NR_110869, intron 2 of 4)	14440	LOC101928911	ncRNA	0.01	0.457711			-90(ACAG,+,0.00),-86(AGGC,-,0.00),-84(GCTG,+,0.00),-83(CTGT,-,0.00),-60(ACCA,+,0.00),-50(CTGC,-,0.00),-48(GCCT,+,0.00),-46(CTGC,-,0.00),-44(GCTG,+,0.00),-33(ACAG,+,0.00),-31(AGGC,-,0.00),-29(GCAG,+,0.00),-19(TGGC,-,0.00),-11(ACAG,+,0.00),-9(AGGC,-,0.00),16(CGAT,-,0.00),30(TGGT,-,0.00),62(GCAG,+,0.00),65(GGGC,-,0.00),85(CCCG,+,0.00),86(CCGT,-,0.00),87(CGTT,-,0.00)
996	chr4	11117375	11117575	Intergenic	-251352	MIR572	ncRNA	0.015	0.402985			-78(TGGT,-,0.00),-63(GCGG,+,0.00),-62(CGGC,-,0.00),-47(AGGC,-,0.00),-18(GGGC,-,0.00),3(ACCA,+,0.00),30(GCTG,+,0.00),31(CTGC,-,0.00),33(GCCC,+,0.00),65(ATCG,+,0.00),67(CGCT,-,0.00),87(ACCG,+,0.00)
162	chr10	65501150	65501350	Intergenic	-70175	LINC01515	ncRNA	0	0.368159			-75(ACAG,+,0.00),-73(AGGT,-,0.00),-42(ACTG,+,0.00),-6(CAGT,-,0.00),0(GCAG,+,0.00),1(CAGT,-,0.00),12(ACAG,+,0.00),20(GCAG,+,0.00),21(CAGC,-,0.00),23(GCCT,+,0.00),28(CAGT,-,0.00),41(AGGT,-,0.00),47(ACTG,+,0.00),66(ACAG,+,0.00),68(AGGT,-,0.00),73(GCAG,+,0.00),74(CAGT,-,0.00),82(TGGT,-,0.00),87(AGGT,-,0.00),93(AGGT,-,0.00),96(TGGT,-,0.00)
73	chr1	183517250	183517450	intron (NM_001331007, intron 4 of 23)	44851	SMG7	protein-coding	0.005	0.343284	16(CTTTGATC,+,0.00)		-91(TGGC,-,0.00),-69(CTGC,-,0.00),-67(GCCC,+,0.00),-42(GGGT,-,0.00),-23(TGGC,-,0.00),4(ACCT,+,0.00),26(GCCA,+,0.00),29(ACCA,+,0.00),48(ACCG,+,0.00),50(CGGG,-,0.00),92(GCTG,+,0.00)
1144	chr6	58781700	58781900	Intergenic	-820354	LINC00680	ncRNA	0.025	0.432836	-63(CATCAAAG,-,0.00)		-100(CGCT,-,0.00),-93(AGGC,-,0.00),-91(GCCT,+,0.00),-86(TGGT,-,0.00),-57(AGGT,-,0.00),-51(ACAG,+,0.00),-5(ACCG,+,0.00),17(ACCG,+,0.00),22(GCAG,+,0.00),23(CAGT,-,0.00),42(CTGT,-,0.00),51(CTGC,-,0.00),69(ACCT,+,0.00),78(AGGC,-,0.00),80(GCCT,+,0.00),85(CGTT,-,0.00),92(AACG,+,0.00),93(ACGG,+,0.00),94(CGGG,-,0.00)
469	chr15	74082200	74082400	intron (NM_001038640, intron 1 of 17)	250	GOLGA6A	protein-coding	0.04	0.666667			-100(CCGC,-,0.00),-99(CGCC,-,0.00),-98(GCCC,+,0.00),-88(ACCG,+,0.00),-87(CCGC,-,0.00),-85(GCAG,+,0.00),-82(GGGT,-,0.00),-75(TGGC,-,0.00),-74(GGCG,+,0.00),-69(GGGC,-,0.00),-67(GCAG,+,0.00),-63(AGGC,-,0.00),-61(GCTG,+,0.00),-58(GGGC,-,0.00),-56(GCTG,+,0.00),-55(CTGC,-,0.00),-49(GCTG,+,0.00),-42(GGGC,-,0.00),-41(GGCG,+,0.00),-40(GCGG,+,0.00),-39(CGGG,-,0.00),-37(GGGC,-,0.00),-35(GCTG,+,0.00),-31(ACT…
720	chr2	113877725	113877925	intron (NR_110174, intron 1 of 4)	-12109	ACTR3	protein-coding	0	0.422886			-94(AGGT,-,0.00),-81(CTGT,-,0.00),-56(TGGC,-,0.00),-47(ACTG,+,0.00),-46(CTGT,-,0.00),-42(CAGT,-,0.00),-37(TGGT,-,0.00),-31(CAGC,-,0.00),-29(GCTG,+,0.00),-6(AGGC,-,0.00),43(CTGT,-,0.00),51(ACCC,+,0.00),64(GCCA,+,0.00),76(ACCC,+,0.00),91(ACCC,+,0.00),96(GGGT,-,0.00)
892	chr21	10419175	10419375	intron (NM_181704, intron 2 of 8)	5743	BAGE2	protein-coding	0.005	0.373134			-70(ACTG,+,0.00),-24(TGGT,-,0.00),-19(AGGT,-,0.00),-16(TGGT,-,0.00),-13(TGGC,-,0.00),-11(GCTG,+,0.00),-10(CTGC,-,0.00),-2(AGGC,-,0.00),0(GCCT,+,0.00),19(CTGT,-,0.00),26(AGGT,-,0.00),34(AGCG,+,0.00),36(CGTT,-,0.00),45(GGGT,-,0.00),57(ACAG,+,0.00),91(TGGT,-,0.00)
497	chr16	50468150	50468350	Intergenic	-73117	LINC02178	ncRNA	0.1	0.766169	9(CTTCAAAG,-,0.00)		-100(CCGC,-,0.00),-99(CGCC,-,0.00),-98(GCCA,+,0.00),-95(AGGC,-,0.00),-93(GCCG,+,0.00),-92(CCGT,-,0.00),-91(CGTC,-,0.00),-90(GTCG,+,0.00),-88(CGGA,-,0.00),-85(ACCC,+,0.00),-81(AGGC,-,0.00),-79(GCTG,+,0.00),-77(TGGC,-,0.00),-76(GGCG,+,0.00),-75(GCGG,+,0.00),-74(CGGC,-,0.00),-73(GGCG,+,0.00),-72(GCGG,+,0.00),-71(CGGG,-,0.00),-69(GGGC,-,0.00),-67(GCTG,+,0.00),-65(TGGC,-,0.00),-64(GGCG,+,0.00),-63(GCG…
1378	chrX	149911325	149911525	Intergenic	-14419	MAGEA8-AS1	ncRNA	0	0.069652
33	chr1	61915025	61915225	intron (NM_001350145, intron 26 of 43)	69050	MIR12132	ncRNA	0	0.353234	-76(CATCAAAG,-,0.00)		-80(ACCA,+,0.00),-70(AGGT,-,0.00),-40(CTGT,-,0.00),-13(CTGT,-,0.00),-7(GCCC,+,0.00),-3(ACCT,+,0.00),16(CTGT,-,0.00),22(ACCT,+,0.00),44(TGGT,-,0.00)
71	chr1	183200725	183200925	intron (NM_005562, intron 1 of 22)	14561	LAMC2	protein-coding	0.015	0.497512	-61(CTTTGATC,+,0.00)		-97(CGCC,-,0.00),-96(GCCT,+,0.00),-73(GGGC,-,0.00),-67(CAGC,-,0.00),-65(GCTG,+,0.00),-64(CTGC,-,0.00),-54(CTGC,-,0.00),-51(CGTC,-,0.00),-44(GGGT,-,0.00),-34(GGGT,-,0.00),-31(TGGT,-,0.00),-24(GGGC,-,0.00),-22(GCAG,+,0.00),-21(CAGT,-,0.00),-16(CAGC,-,0.00),-14(GCCT,+,0.00),-12(CTGT,-,0.00),-5(TGGC,-,0.00),-3(GCTG,+,0.00),-2(CTGC,-,0.00),0(GCCT,+,0.00),3(TGGC,-,0.00),4(GGCG,+,0.00),5(GCGG,+,0.00),6(…
1409	chrY	56752150	56752350	Intergenic	-202005	SPRY3	protein-coding	0.035	0.393035			-92(ACTG,+,0.00),-91(CTGT,-,0.00),-42(ACTG,+,0.00),-41(CTGC,-,0.00),-11(ATCG,+,0.00),4(ATCG,+,0.00),8(AACG,+,0.00),9(ACGG,+,0.00),10(CGGA,-,0.00),34(ACTG,+,0.00),36(TGGC,-,0.00),50(ATCG,+,0.00),74(AACG,+,0.00),75(ACGG,+,0.00),76(CGGA,-,0.00)
769	chr2	219661975	219662175	Intergenic	34445	SLC4A3	protein-coding	0.005	0.437811			-75(ACCT,+,0.00),-29(GCAG,+,0.00),18(GGGT,-,0.00),22(GCTG,+,0.00),25(GGGT,-,0.00),33(AGGC,-,0.00),35(GCTG,+,0.00),36(CTGT,-,0.00),49(AGGC,-,0.00)
1355	chrX	26307350	26307550	Intergenic	91281	MAGEB5	protein-coding	0	0.333333	31(CTTTGATG,+,0.00),63(CTTTGTAG,+,0.00)		-92(CAGT,-,0.00),-52(ACCT,+,0.00),-38(AGGC,-,0.00),-36(GCCA,+,0.00),-16(ACAG,+,0.00),40(GCTG,+,0.00),75(CTGT,-,0.00),83(ACTG,+,0.00)
833	chr20	31607975	31608175	TTS (NR_036161)	889	MIR3193	ncRNA	0.015	0.442786			-99(AGGC,-,0.00),-92(ACTG,+,0.00),-91(CTGT,-,0.00),-82(CAGT,-,0.00),-75(ACAG,+,0.00),-74(CAGC,-,0.00),-72(GCAG,+,0.00),2(GCCA,+,0.00),5(AGGT,-,0.00),11(ACCC,+,0.00),20(ACAG,+,0.00),21(CAGT,-,0.00),36(ATCG,+,0.00),44(ACCC,+,0.00),47(CAGT,-,0.00),55(GCAG,+,0.00),57(AGGC,-,0.00),58(GGCG,+,0.00),78(ACCT,+,0.00),89(ACCG,+,0.00),91(CGGC,-,0.00),93(GCTG,+,0.00),94(CTGC,-,0.00),96(GCTG,+,0.00),97(CTGT,-,…
50	chr1	123273450	123273650	Intergenic	1754438	EMBP1	pseudo	0.005	0.378109			-78(TGGT,-,0.00),-56(CAGC,-,0.00),-54(GCCG,+,0.00),-53(CCGC,-,0.00),-52(CGCT,-,0.00),-45(AGGT,-,0.00),-38(TGGT,-,0.00),-3(ACAG,+,0.00),43(ACAG,+,0.00),53(ACCT,+,0.00),70(GCAG,+,0.00),71(CAGT,-,0.00),86(CTGT,-,0.00)
1390	chrY	26671550	26671750	Intergenic	943160	TTTY3B	ncRNA	0.03	0.39801			-100(CGGA,-,0.00),-90(TGGT,-,0.00),-86(ATCG,+,0.00),-76(ATCG,+,0.00),-57(ATCG,+,0.00),-55(CGGA,-,0.00),-32(ATCG,+,0.00),-12(AGGC,-,0.00),14(GCGG,+,0.00),15(CGGT,-,0.00),20(AGGT,-,0.00),27(GGGC,-,0.00),55(GGGT,-,0.00),96(ACTG,+,0.00)
420	chr14	38548300	38548500	Intergenic	-292307	CLEC14A	protein-coding	0.005	0.383085	23(GAACAAAG,-,0.00)		-93(ACCC,+,0.00),-87(CTGT,-,0.00),-73(TGGC,-,0.00),-71(GCTG,+,0.00),-70(CTGT,-,0.00),-58(ACCA,+,0.00),-49(TCCG,+,0.00),-44(GCAG,+,0.00),-22(GGGT,-,0.00),2(AGGC,-,0.00),19(ACAG,+,0.00),51(ACCT,+,0.00),71(ACTG,+,0.00),72(CTGC,-,0.00),80(GCCT,+,0.00),82(CTGT,-,0.00),95(ACCA,+,0.00)
343	chr12	121490750	121490950	intron (NM_001005366, intron 12 of 22)	-46498	MIR7107	ncRNA	0.015	0.467662	-24(CTTTGTTC,+,0.00),3(GATCAAAG,-,0.00)		-97(CAGT,-,0.00),-72(ACCG,+,0.00),-71(CCGC,-,0.00),-57(ACCT,+,0.00),-52(ACAG,+,0.00),-51(CAGC,-,0.00),-47(ACCT,+,0.00),-40(CAGT,-,0.00),-27(GGGC,-,0.00),-10(AGGC,-,0.00),-5(AGGT,-,0.00),50(AGGT,-,0.00),55(ACCC,+,0.00),56(CCCG,+,0.00),58(CGAC,-,0.00),60(ACCC,+,0.00),73(ACCA,+,0.00),83(ACCT,+,0.00),97(GGGC,-,0.00)
1317	chr8	144365775	144365975	Intergenic	6996	LOC101928902	ncRNA	0.015	0.452736	20(CTTTGAAG,+,0.00),72(CTTTGATC,+,0.00)		-98(AGGC,-,0.00),-96(GCTG,+,0.00),-82(AGGC,-,0.00),-80(GCCT,+,0.00),-77(TGGC,-,0.00),-75(GCCG,+,0.00),-74(CCGC,-,0.00),-65(TCCG,+,0.00),-63(CGGA,-,0.00),-60(AGGC,-,0.00),-58(GCCT,+,0.00),-52(ACCC,+,0.00),-44(CTGT,-,0.00),-41(TGGT,-,0.00),-24(CGCT,-,0.00),3(CTGT,-,0.00),41(GCAG,+,0.00),42(CAGT,-,0.00)
700	chr2	70642025	70642225	Intergenic	-88299	TGFA	protein-coding	0.005	0.502488			-76(GCCT,+,0.00),-49(ATCG,+,0.00),-44(GCAG,+,0.00),-43(CAGT,-,0.00),-35(ACTG,+,0.00),-31(AGGC,-,0.00),-29(GCAG,+,0.00),-17(AGGC,-,0.00),-15(GCCC,+,0.00),-1(GCCC,+,0.00),4(GGGC,-,0.00),6(GCTG,+,0.00),12(ACCA,+,0.00),27(GGGT,-,0.00),33(CAGC,-,0.00),35(GCCT,+,0.00),39(CAGC,-,0.00),41(GCCC,+,0.00),44(CTGT,-,0.00),52(GCAG,+,0.00),53(CAGT,-,0.00),56(TGGT,-,0.00),64(AGGC,-,0.00),78(ACCT,+,0.00),88(TGGT,…
786	chr2	240351575	240351775	Intergenic	-83988	GPC1	protein-coding	0.035	0.492537	-46(CTTTGAAG,+,0.00)		-96(AGGT,-,0.00),-93(TGGT,-,0.00),-85(TGGC,-,0.00),-73(GCCC,+,0.00),-69(CTGC,-,0.00),-67(GCCA,+,0.00),-64(ACGG,+,0.00),-63(CGGA,-,0.00),-56(GCCT,+,0.00),-52(CTGT,-,0.00),-27(GACG,+,0.00),-26(ACGG,+,0.00),-25(CGGC,-,0.00),-24(GGCG,+,0.00),-22(CGCC,-,0.00),-21(GCCC,+,0.00),-20(CCCG,+,0.00),-18(CGGA,-,0.00),-1(AACG,+,0.00),34(CAGT,-,0.00),45(TGGC,-,0.00),56(TGGT,-,0.00),73(ACCT,+,0.00),81(ACAG,+,0.0…
1146	chr6	59383225	59383425	Intergenic	-1421879	LINC00680	ncRNA	0.02	0.432836			-80(ACAG,+,0.00),-73(GCCA,+,0.00),-53(GCAG,+,0.00),-52(CAGT,-,0.00),-24(CTGC,-,0.00),3(AGGC,-,0.00),5(GCCT,+,0.00),10(CGTT,-,0.00),17(AACG,+,0.00),18(ACGG,+,0.00),19(CGGG,-,0.00),43(ACAG,+,0.00),88(CAGC,-,0.00),89(AGCG,+,0.00),95(TGGC,-,0.00)
56	chr1	154973525	154973725	intron (NM_003029, intron 1 of 12)	751	SHC1	protein-coding	0.025	0.452736			-77(AACG,+,0.00),-76(ACGG,+,0.00),-75(CGGA,-,0.00),-70(AACG,+,0.00),-69(ACGG,+,0.00),-68(CGGC,-,0.00),-66(GCTG,+,0.00),-65(CTGC,-,0.00),-63(GCCT,+,0.00),-44(ACAG,+,0.00),-43(CAGC,-,0.00),-41(GCCA,+,0.00),-15(ACCT,+,0.00),8(CGGA,-,0.00),14(ACTG,+,0.00),24(AGGC,-,0.00),26(GCCC,+,0.00),43(ACAG,+,0.00),57(GCAG,+,0.00),59(AGGT,-,0.00),78(GACG,+,0.00),80(CGAC,-,0.00),85(AGGC,-,0.00),93(CAGC,-,0.00),95(…
846	chr20	37179075	37179275	promoter-TSS (NM_001324303)	129	RPN2	protein-coding	0.1	0.696517			-94(GACG,+,0.00),-93(ACGG,+,0.00),-92(CGGT,-,0.00),-90(GTCG,+,0.00),-88(CGGT,-,0.00),-77(GGGC,-,0.00),-75(GCCT,+,0.00),-71(GGGC,-,0.00),-70(GGCG,+,0.00),-67(GCGG,+,0.00),-66(CGGG,-,0.00),-58(AGGC,-,0.00),-57(GGCG,+,0.00),-56(GCGG,+,0.00),-55(CGGG,-,0.00),-54(GGGT,-,0.00),-50(CTGT,-,0.00),-43(CGGG,-,0.00),-38(ACTG,+,0.00),-37(CTGC,-,0.00),-32(AGGC,-,0.00),-30(GCCC,+,0.00),-27(CTGT,-,0.00),-22(AGCG…
763	chr2	204205675	204205875	Intergenic	269027	ICOS	protein-coding	0.02	0.457711	-66(GATCAAAG,-,0.00)		-98(ACTG,+,0.00),-97(CTGC,-,0.00),-95(GCAG,+,0.00),-89(ACAG,+,0.00),-80(AGGC,-,0.00),-78(GCCA,+,0.00),-75(ACAG,+,0.00),-74(CAGC,-,0.00),-73(AGCG,+,0.00),-72(GCGG,+,0.00),-71(CGGC,-,0.00),-69(GCAG,+,0.00),-59(GCCA,+,0.00),-56(AGGC,-,0.00),-54(GCTG,+,0.00),-53(CTGC,-,0.00),-51(GCTG,+,0.00),-42(GCCG,+,0.00),-41(CCGC,-,0.00),-40(CGCT,-,0.00),-36(CAGC,-,0.00),-34(GCCC,+,0.00),-30(ACTG,+,0.00),-29(CTGT…
1161	chr6	137033850	137034050	intron (NM_001278724, intron 1 of 5)	10362	IL20RA	protein-coding	0	0.41791	7(CTTTGATG,+,0.00)		-96(AGGT,-,0.00),-89(AGGT,-,0.00),-52(ACTG,+,0.00),-51(CTGT,-,0.00),-36(ACCT,+,0.00),-15(ACTG,+,0.00),-10(ACCA,+,0.00),-7(AGGC,-,0.00),0(ACAG,+,0.00),1(CAGT,-,0.00),31(ACAG,+,0.00),47(ACTG,+,0.00),50(GGGT,-,0.00),66(TGGT,-,0.00),77(ACCT,+,0.00),90(GCCA,+,0.00),93(ACAG,+,0.00),94(CAGC,-,0.00)
1385	chrY	11564075	11564275	Intergenic	857415	GYG2P1	pseudo	0.025	0.363184			-55(ATCG,+,0.00),-44(AGGT,-,0.00),-11(ATCG,+,0.00),19(ATCG,+,0.00),48(ACCA,+,0.00),63(ACTG,+,0.00),64(CTGC,-,0.00),66(GCCA,+,0.00),73(AACG,+,0.00),74(ACGG,+,0.00),75(CGGA,-,0.00),78(ACTG,+,0.00),79(CTGC,-,0.00),81(GCAG,+,0.00),82(CAGT,-,0.00)
106	chr1	212035425	212035625	promoter-TSS (NM_016448)	-28	DTL	protein-coding	0.085	0.606965			-95(GACG,+,0.00),-93(CGCC,-,0.00),-92(GCCA,+,0.00),-86(ACCC,+,0.00),-85(CCCG,+,0.00),-71(CGAC,-,0.00),-65(GCCT,+,0.00),-39(ACCC,+,0.00),-31(ACCG,+,0.00),-30(CCGC,-,0.00),-29(CGCC,-,0.00),-28(GCCA,+,0.00),-18(CCCG,+,0.00),-17(CCGC,-,0.00),-16(CGCC,-,0.00),-15(GCCG,+,0.00),-14(CCGC,-,0.00),-13(CGCC,-,0.00),-12(GCCT,+,0.00),-4(GCTG,+,0.00),-2(TGGT,-,0.00),8(TCCG,+,0.00),9(CCGC,-,0.00),14(CGCT,-,0.00…
68	chr1	178093300	178093500	promoter-TSS (NM_170692)	593	RASAL2-AS1	ncRNA	0.025	0.487562			-100(GGGC,-,0.00),-99(GGCG,+,0.00),-96(GCAG,+,0.00),-92(ACCC,+,0.00),-89(CTGT,-,0.00),-71(CCCG,+,0.00),-69(CGGA,-,0.00),-66(ACCC,+,0.00),-62(ACTG,+,0.00),-61(CTGC,-,0.00),-59(GCCA,+,0.00),-35(AGGC,-,0.00),-34(GGCG,+,0.00),-32(CGCT,-,0.00),-21(GGGT,-,0.00),-16(ACTG,+,0.00),-15(CTGT,-,0.00),-3(GCAG,+,0.00),-2(CAGC,-,0.00),7(CGAT,-,0.00),32(AACG,+,0.00),34(CGTT,-,0.00),37(TGGC,-,0.00),39(GCCC,+,0.00…
549	chr17	47869400	47869600	Intergenic	-13803	SP6	protein-coding	0.01	0.502488			-77(AGGT,-,0.00),-73(ACAG,+,0.00),-72(CAGC,-,0.00),-61(GGGT,-,0.00),-51(ACCA,+,0.00),-34(GGGC,-,0.00),-32(GCTG,+,0.00),-28(ACAG,+,0.00),-11(GCCT,+,0.00),2(ACCC,+,0.00),30(CTGT,-,0.00),44(GCAG,+,0.00),45(CAGT,-,0.00),50(GGGT,-,0.00),70(GACG,+,0.00),80(ACGG,+,0.00),81(CGGA,-,0.00)
1364	chrX	49002250	49002450	promoter-TSS (NM_020137)	-86	GRIPAP1	protein-coding	0.06	0.522388		-50(GGACCAAACCA,+,0.00)	-100(GCCA,+,0.00),-98(CAGC,-,0.00),-91(CTGC,-,0.00),-87(GCAG,+,0.00),-84(GACG,+,0.00),-81(GCAG,+,0.00),-80(CAGC,-,0.00),-73(CGCC,-,0.00),-72(GCCT,+,0.00),-66(TGGC,-,0.00),-64(GCAG,+,0.00),-63(CAGT,-,0.00),-55(AGGT,-,0.00),-53(GTCG,+,0.00),-51(CGGA,-,0.00),-48(ACCA,+,0.00),-43(ACCA,+,0.00),-40(ACTG,+,0.00),-38(TGGC,-,0.00),-36(GCCA,+,0.00),-22(GGGT,-,0.00),-15(ACCT,+,0.00),-8(TCCG,+,0.00),-2(GGGC,…
533	chr17	31907425	31907625	Intergenic	-5817	UTP6	protein-coding	0.015	0.472637	-22(CTTCAAAG,-,0.00),13(CTTTGATG,+,0.00)		-98(AGGC,-,0.00),-94(ACCT,+,0.00),-76(CTGC,-,0.00),-74(GCCT,+,0.00),-57(CTGC,-,0.00),-55(GCCT,+,0.00),-40(ACAG,+,0.00),-34(AGCG,+,0.00),-32(CGCT,-,0.00),0(GACG,+,0.00),3(GCAG,+,0.00),7(ACTG,+,0.00),9(TGGT,-,0.00),20(GCCT,+,0.00),36(GCCC,+,0.00),41(CAGT,-,0.00),65(CTGT,-,0.00),78(ACCT,+,0.00)
775	chr2	227644200	227644400	Intergenic	-10980	C2orf83	protein-coding	0.015	0.41791	49(CTTCAAAG,-,0.00)		-93(ACAG,+,0.00),-92(CAGC,-,0.00),-91(AGCG,+,0.00),-89(CGAT,-,0.00),-86(TCCG,+,0.00),-84(CGAT,-,0.00),-75(ACCT,+,0.00),-66(ACCA,+,0.00),-11(GGGC,-,0.00),-9(GCCC,+,0.00),-7(CCCG,+,0.00),-6(CCGC,-,0.00),-5(CGCC,-,0.00),-4(GCCA,+,0.00),10(ACAG,+,0.00),12(AGGT,-,0.00),16(GGGT,-,0.00),28(ACCT,+,0.00),45(ACAG,+,0.00),46(CAGC,-,0.00)
667	chr19	49766450	49766650	promoter-TSS (NM_014203)	-451	AP2A1	protein-coding	0.08	0.631841			-100(GGCG,+,0.00),-98(CGTC,-,0.00),-97(GTCG,+,0.00),-95(CGCT,-,0.00),-89(ACCT,+,0.00),-81(CAGC,-,0.00),-79(GCCG,+,0.00),-75(AGCG,+,0.00),-74(GCGG,+,0.00),-73(CGGA,-,0.00),-64(ACCC,+,0.00),-42(ACTG,+,0.00),-33(CGCC,-,0.00),-32(GCCT,+,0.00),-28(TCCG,+,0.00),-27(CCGC,-,0.00),-26(CGCC,-,0.00),-25(GCCC,+,0.00),-24(CCCG,+,0.00),-23(CCGC,-,0.00),-22(CGCC,-,0.00),-21(GCCC,+,0.00),-16(ACAG,+,0.00),-15(CAG…
358	chr13	16380250	16380450	Intergenic	-1814947	FAM230C	ncRNA	0.02	0.378109			-74(CTGT,-,0.00),-39(ACAG,+,0.00),-29(ACCT,+,0.00),-17(ACAG,+,0.00),-12(GCAG,+,0.00),-11(CAGT,-,0.00),17(CTGC,-,0.00),51(CGTT,-,0.00),58(AACG,+,0.00),59(ACGG,+,0.00),60(CGGG,-,0.00),84(CGAC,-,0.00),86(ACAG,+,0.00)
460	chr15	62060650	62060850	promoter-TSS (NM_017684)	247	LOC101928907	ncRNA	0.07	0.606965			-86(ACCT,+,0.00),-65(GGGC,-,0.00),-54(ACCG,+,0.00),-47(ACAG,+,0.00),-32(TGGC,-,0.00),-30(GCCG,+,0.00),-29(CCGC,-,0.00),-28(CGCT,-,0.00),-24(CTGC,-,0.00),-17(CCCG,+,0.00),-16(CCGC,-,0.00),-15(CGCC,-,0.00),-14(GCCG,+,0.00),-13(CCGT,-,0.00),-12(CGTC,-,0.00),-8(ACCT,+,0.00),-6(CTGC,-,0.00),-4(GCTG,+,0.00),-3(CTGT,-,0.00),6(TCCG,+,0.00),8(CGGC,-,0.00),10(GCCG,+,0.00),11(CCGC,-,0.00),15(ATCG,+,0.00),18…
730	chr2	157628825	157629025	promoter-TSS (NM_001111033)	-61	ACVR1C	protein-coding	0.115	0.80597			-99(CGCC,-,0.00),-98(GCCC,+,0.00),-93(CTGC,-,0.00),-91(GCGG,+,0.00),-90(CGGC,-,0.00),-88(GCTG,+,0.00),-86(TGGC,-,0.00),-85(GGCG,+,0.00),-84(GCGG,+,0.00),-83(CGGT,-,0.00),-77(GCGG,+,0.00),-76(CGGC,-,0.00),-75(GGCG,+,0.00),-73(CGCT,-,0.00),-68(CTGC,-,0.00),-66(GCCA,+,0.00),-63(ACTG,+,0.00),-61(TGGC,-,0.00),-59(GCCC,+,0.00),-57(CCCG,+,0.00),-56(CCGC,-,0.00),-54(GCAG,+,0.00),-53(CAGC,-,0.00),-51(GCCG…
220	chr11	66312625	66312825	Intergenic	4319	CD248	protein-coding	0.085	0.626866			-94(GGGC,-,0.00),-93(GGCG,+,0.00),-92(GCGG,+,0.00),-91(CGGG,-,0.00),-89(GGGC,-,0.00),-87(GCCT,+,0.00),-85(CTGT,-,0.00),-81(AGCG,+,0.00),-79(CGCC,-,0.00),-78(GCCG,+,0.00),-77(CCGC,-,0.00),-53(CGGG,-,0.00),-51(GGGC,-,0.00),-50(GGCG,+,0.00),-38(ACCT,+,0.00),-27(GCCG,+,0.00),-12(TCCG,+,0.00),-11(CCGC,-,0.00),-10(CGCC,-,0.00),-9(GCCA,+,0.00),-3(CTGC,-,0.00),4(CGCC,-,0.00),5(GCCG,+,0.00),9(AGCG,+,0.00)…
21	chr1	36155800	36156000	promoter-TSS (NM_001286365)	153	TRAPPC3	protein-coding	0.11	0.736318		1(GGCGCGTACCA,+,0.00)	-97(GGGT,-,0.00),-78(CAGC,-,0.00),-76(GCCC,+,0.00),-73(CTGC,-,0.00),-56(CAGT,-,0.00),-51(CCCG,+,0.00),-50(CCGC,-,0.00),-48(GCGG,+,0.00),-47(CGGC,-,0.00),-46(GGCG,+,0.00),-45(GCGG,+,0.00),-44(CGGG,-,0.00),-43(GGGT,-,0.00),-34(ACCC,+,0.00),-33(CCCG,+,0.00),-29(AGCG,+,0.00),-27(CGCT,-,0.00),-8(AGGC,-,0.00),-7(GGCG,+,0.00),-5(CGCT,-,0.00),-4(GCTG,+,0.00),-3(CTGC,-,0.00),-1(GCGG,+,0.00),0(CGGC,-,0.00)…
1008	chr4	69832750	69832950	Intergenic	27295	SULT1E1	protein-coding	0.01	0.40796			-100(CTGC,-,0.00),-84(GCAG,+,0.00),-78(ACCT,+,0.00),-33(ACAG,+,0.00),-3(GCAG,+,0.00),0(GACG,+,0.00),1(ACGG,+,0.00),2(CGGC,-,0.00),87(GCTG,+,0.00)
437	chr14	75278575	75278775	promoter-TSS (NM_005252)	-153	FOS	protein-coding	0.105	0.691542			-95(CCCG,+,0.00),-89(ACCC,+,0.00),-74(GGGC,-,0.00),-72(GCCC,+,0.00),-63(ACCT,+,0.00),-54(ACAG,+,0.00),-48(ACTG,+,0.00),-47(CTGC,-,0.00),-18(CGCC,-,0.00),-17(GCCA,+,0.00),-13(AGGC,-,0.00),-12(GGCG,+,0.00),-11(GCGG,+,0.00),-10(CGGG,-,0.00),-7(GGGC,-,0.00),-5(GCAG,+,0.00),2(GCTG,+,0.00),3(CTGC,-,0.00),8(AGCG,+,0.00),10(CGCT,-,0.00),11(GCTG,+,0.00),17(GACG,+,0.00),20(GCAG,+,0.00),21(CAGC,-,0.00),23(G…
1083	chr5	161546600	161546800	5' UTR (NM_021911, exon 2 of 11)	1424	GABRB2	protein-coding	0.045	0.512438	53(CATCAAAG,-,0.00)		-96(ACCA,+,0.00),-80(GCCC,+,0.00),-72(TCCG,+,0.00),-71(CCGC,-,0.00),-32(GGGT,-,0.00),-25(ACTG,+,0.00),1(CTGC,-,0.00),3(GCCC,+,0.00),6(CAGT,-,0.00),10(GCAG,+,0.00),11(CAGT,-,0.00),27(AGGC,-,0.00),28(GGCG,+,0.00),39(ACGG,+,0.00),40(CGGC,-,0.00),41(GGCG,+,0.00),46(ACCA,+,0.00),65(AGCG,+,0.00),66(GCGG,+,0.00),67(CGGC,-,0.00),68(GGCG,+,0.00),69(GCGG,+,0.00),70(CGGC,-,0.00),72(GCTG,+,0.00),73(CTGC,-,0.…
1384	chrY	11550125	11550325	Intergenic	871365	GYG2P1	pseudo	0.035	0.41791			-76(AGCG,+,0.00),-34(TGGT,-,0.00),14(AACG,+,0.00),37(CGAC,-,0.00),39(ACTG,+,0.00),45(GCAG,+,0.00),85(ATCG,+,0.00)
41	chr1	94031375	94031575	intron (NM_000350, intron 27 of 49)	89673	ABCA4	protein-coding	0.005	0.288557			-74(ACTG,+,0.00),-73(CTGT,-,0.00),-62(ACCA,+,0.00),-16(GGGC,-,0.00),5(GGGT,-,0.00),10(ACTG,+,0.00),11(CTGC,-,0.00),46(ACTG,+,0.00),47(CTGT,-,0.00)
859	chr20	50399875	50400075	Intergenic	-78633	LINC01271	ncRNA	0.01	0.572139			-100(ACCT,+,0.00),-97(TGGT,-,0.00),-89(GCTG,+,0.00),-88(CTGC,-,0.00),-73(ACAG,+,0.00),-72(CAGC,-,0.00),-70(GCCG,+,0.00),-69(CCGC,-,0.00),-68(CGCC,-,0.00),-67(GCCC,+,0.00),-59(CTGC,-,0.00),-57(GCCC,+,0.00),-53(TGGC,-,0.00),-51(GCCC,+,0.00),-48(CAGC,-,0.00),-46(GCCC,+,0.00),-41(ACCT,+,0.00),-32(ACCT,+,0.00),-27(ACCC,+,0.00),-23(CTGC,-,0.00),-21(GCAG,+,0.00),-15(GCCT,+,0.00),-5(TGGT,-,0.00),2(CTGC,-…
1054	chr5	79990750	79990950	promoter-TSS (NM_001306212)	412	MTX3	protein-coding	0.07	0.621891			-98(AGGC,-,0.00),-96(GCAG,+,0.00),-91(AGGC,-,0.00),-90(GGCG,+,0.00),-88(CGAC,-,0.00),-86(ACTG,+,0.00),-80(ACTG,+,0.00),-76(AGGC,-,0.00),-74(GCCG,+,0.00),-73(CCGC,-,0.00),-62(CCCG,+,0.00),-61(CCGT,-,0.00),-44(GACG,+,0.00),-41(GCGG,+,0.00),-40(CGGG,-,0.00),-39(GGGC,-,0.00),-38(GGCG,+,0.00),-36(CGCC,-,0.00),-35(GCCA,+,0.00),-33(CAGC,-,0.00),-31(GCCA,+,0.00),-28(ACCC,+,0.00),-27(CCCG,+,0.00),-25(CGGC…
1179	chr7	2844400	2844600	promoter-TSS (NM_007353)	-192	GNA12	protein-coding	0.1	0.646766			-98(TGGC,-,0.00),-96(GCCG,+,0.00),-95(CCGT,-,0.00),-87(GCCC,+,0.00),-81(CGAT,-,0.00),-77(TGGC,-,0.00),-67(CGCC,-,0.00),-66(GCCA,+,0.00),-58(AGGC,-,0.00),-57(GGCG,+,0.00),-56(GCGG,+,0.00),-55(CGGG,-,0.00),-54(GGGC,-,0.00),-44(TCCG,+,0.00),-42(CGGC,-,0.00),-40(GCCT,+,0.00),-36(CGGG,-,0.00),-34(GGGC,-,0.00),-33(GGCG,+,0.00),-32(GCGG,+,0.00),-31(CGGG,-,0.00),-29(GGGT,-,0.00),-27(GTCG,+,0.00),-25(CGAC…
872	chr20	57020425	57020625	Intergenic	-193171	BMP7-AS1	ncRNA	0.04	0.542289			-97(CTGC,-,0.00),-87(GCCC,+,0.00),-79(ACAG,+,0.00),-78(CAGC,-,0.00),-73(CAGC,-,0.00),-72(AGCG,+,0.00),-70(CGTC,-,0.00),-48(AGGC,-,0.00),-38(ACCC,+,0.00),-24(CTGT,-,0.00),-20(GCTG,+,0.00),-18(TGGC,-,0.00),-16(GCAG,+,0.00),-15(CAGC,-,0.00),-11(ACCC,+,0.00),-1(GACG,+,0.00),0(ACGG,+,0.00),1(CGGG,-,0.00),2(GGGT,-,0.00),17(GTCG,+,0.00),19(CGAC,-,0.00),23(ACCG,+,0.00),24(CCGC,-,0.00),25(CGCT,-,0.00),36(…
194	chr10	120205625	120205825	Intergenic	149498	RPL21	protein-coding	0	0.452736			-92(AGGT,-,0.00),-88(ACAG,+,0.00),-87(CAGC,-,0.00),-85(GCTG,+,0.00),-72(GCCA,+,0.00),-69(AGGC,-,0.00),-67(GCAG,+,0.00),-66(CAGT,-,0.00),-60(TGGC,-,0.00),-58(GCCC,+,0.00),-44(ACCA,+,0.00),-41(AGGC,-,0.00),-39(GCCA,+,0.00),-12(TGGC,-,0.00),6(AGGT,-,0.00),43(ACTG,+,0.00),44(CTGT,-,0.00),60(GCTG,+,0.00),61(CTGC,-,0.00),67(ACCT,+,0.00),79(CTGC,-,0.00),85(GCTG,+,0.00),89(AGGC,-,0.00),91(GCCT,+,0.00),93…
163	chr10	66284100	66284300	intron (NM_001127384, intron 12 of 17)	-641836	LRRTM3	protein-coding	0.015	0.40796	-77(CTTCAAAG,-,0.00)		-95(TGGT,-,0.00),-87(ACCC,+,0.00),-85(CCCG,+,0.00),-83(CGGC,-,0.00),-82(GGCG,+,0.00),-80(CGAC,-,0.00),-52(ACAG,+,0.00),-51(CAGC,-,0.00),-49(GCCA,+,0.00),-37(ACCA,+,0.00),-35(CAGT,-,0.00),-18(GCAG,+,0.00),-17(CAGC,-,0.00),-15(GCCT,+,0.00),-2(CTGC,-,0.00),0(GCCT,+,0.00),20(ACAG,+,0.00),34(ACCA,+,0.00),51(TGGC,-,0.00),55(ACTG,+,0.00),56(CTGT,-,0.00),94(ACGG,+,0.00),95(CGGA,-,0.00)
939	chr3	4848375	4848575	TTS (NM_002222)	58026	BHLHE40-AS1	ncRNA	0.01	0.402985			-98(GCCA,+,0.00),-90(GCAG,+,0.00),-89(CAGC,-,0.00),-81(ACAG,+,0.00),-79(AGGT,-,0.00),-54(CTGT,-,0.00),-27(CAGT,-,0.00),-21(GCCA,+,0.00),-19(CAGC,-,0.00),-13(CAGC,-,0.00),-11(GCAG,+,0.00),-1(AACG,+,0.00),13(GCCA,+,0.00),30(GCAG,+,0.00),31(CAGT,-,0.00),42(ACCC,+,0.00),48(GCCG,+,0.00),49(CCGT,-,0.00),50(CGTT,-,0.00),55(GGGT,-,0.00)
698	chr2	64228225	64228425	promoter-TSS (NR_120420)	-76	LOC100507006	ncRNA	0.055	0.59204	-97(CTTTGTAG,+,0.00),-72(GTACAAAG,-,0.00)		-76(GCCC,+,0.00),-75(CCCG,+,0.00),-74(CCGT,-,0.00),-65(GCCC,+,0.00),-64(CCCG,+,0.00),-62(CGGC,-,0.00),-20(CGCC,-,0.00),-19(GCCC,+,0.00),0(GGGC,-,0.00),15(GGGC,-,0.00),20(CCCG,+,0.00),25(GCCC,+,0.00),31(GCTG,+,0.00),34(GGGC,-,0.00),48(ATCG,+,0.00),50(CGGG,-,0.00),53(GGGC,-,0.00),54(GGCG,+,0.00),58(TGGC,-,0.00),60(GCCC,+,0.00),62(CCCG,+,0.00),63(CCGC,-,0.00),64(CGCC,-,0.00),65(GCCA,+,0.00),67(CAGC,…
962	chr3	90081100	90081300	Intergenic	973579	EPHA3	protein-coding	0	0.38806			-36(ACAG,+,0.00),-5(CAGT,-,0.00),3(GCTG,+,0.00),5(TGGT,-,0.00),10(ACTG,+,0.00),11(CTGC,-,0.00),13(GCAG,+,0.00),14(CAGC,-,0.00),16(GCCA,+,0.00),18(CAGC,-,0.00),54(TGGC,-,0.00),56(GCTG,+,0.00),65(AGGC,-,0.00),71(TGGC,-,0.00)
1070	chr5	133051675	133051875	promoter-TSS (NM_002154)	-238	HSPA4	protein-coding	0.065	0.567164			-92(AACG,+,0.00),-91(ACGG,+,0.00),-90(CGGC,-,0.00),-89(GGCG,+,0.00),-88(GCGG,+,0.00),-87(CGGA,-,0.00),-80(AGGC,-,0.00),-78(GCCG,+,0.00),-77(CCGC,-,0.00),-75(GCAG,+,0.00),-74(CAGC,-,0.00),-73(AGCG,+,0.00),-71(CGCT,-,0.00),-63(CAGT,-,0.00),-54(GCCT,+,0.00),-47(GCTG,+,0.00),-45(TGGC,-,0.00),-40(CGCC,-,0.00),-39(GCCT,+,0.00),-28(ACGG,+,0.00),-27(CGGT,-,0.00),-17(AGGT,-,0.00),2(GCAG,+,0.00),3(CAGC,-,0…
575	chr17	66384250	66384450	intron (NM_002737, intron 2 of 16)	32504	PRKCA-AS1	ncRNA	0.005	0.363184	-72(CTTTGAAG,+,0.00)		-100(CTGC,-,0.00),-98(GCTG,+,0.00),-96(TGGT,-,0.00),-66(AGGC,-,0.00),-47(ACCT,+,0.00),-25(CAGT,-,0.00),-22(TGGC,-,0.00),-16(ACCT,+,0.00),-14(CTGT,-,0.00),16(ACAG,+,0.00),19(GGGC,-,0.00),40(ACCA,+,0.00),88(GCTG,+,0.00),89(CTGT,-,0.00)
1049	chr5	74035950	74036150	Intergenic	222504	ARHGEF28	protein-coding	0.005	0.447761			-85(CTGC,-,0.00),-83(GCCT,+,0.00),-74(GGGC,-,0.00),-72(GCAG,+,0.00),-70(AGGT,-,0.00),-60(GCTG,+,0.00),-59(CTGT,-,0.00),-55(GCAG,+,0.00),-53(AGGT,-,0.00),-45(ACAG,+,0.00),-43(AGGC,-,0.00),-41(GCCT,+,0.00),-36(TGGC,-,0.00),-23(ACAG,+,0.00),1(ACAG,+,0.00),18(ACTG,+,0.00),34(ACAG,+,0.00),38(GGGT,-,0.00),44(CAGT,-,0.00),52(ACTG,+,0.00),53(CTGT,-,0.00),58(ACTG,+,0.00),62(ACCA,+,0.00),70(ACCC,+,0.00),73…
922	chr22	29031025	29031225	non-coding (NR_046851, exon 2 of 3)	351	ZNRF3-AS1	ncRNA	0.025	0.497512			-99(GCCG,+,0.00),-98(CCGC,-,0.00),-97(CGCC,-,0.00),-96(GCCC,+,0.00),-92(TGGC,-,0.00),-90(GCCT,+,0.00),-84(CGCC,-,0.00),-83(GCCC,+,0.00),-80(CCCG,+,0.00),-79(CCGC,-,0.00),-78(CGCT,-,0.00),-73(CTGC,-,0.00),-71(GCCG,+,0.00),-70(CCGC,-,0.00),-69(CGCT,-,0.00),-68(GCTG,+,0.00),-67(CTGC,-,0.00),-65(GCCC,+,0.00),-61(CTGC,-,0.00),-59(GCCC,+,0.00),-55(CTGC,-,0.00),-53(GCCC,+,0.00),-43(ACCT,+,0.00),-38(CTGT…
227	chr11	73779550	73779750	Intergenic	-8224	MRPL48	protein-coding	0.065	0.636816			-99(GGGC,-,0.00),-98(GGCG,+,0.00),-97(GCGG,+,0.00),-96(CGGG,-,0.00),-95(GGGC,-,0.00),-93(GCCC,+,0.00),-84(ACCG,+,0.00),-80(AACG,+,0.00),-71(CAGC,-,0.00),-69(GCAG,+,0.00),-65(ACCA,+,0.00),-53(AGGC,-,0.00),-46(GGGC,-,0.00),-45(GGCG,+,0.00),-44(GCGG,+,0.00),-43(CGGG,-,0.00),-41(GGGT,-,0.00),-37(TGGC,-,0.00),-35(GCCT,+,0.00),-31(GGGT,-,0.00),-24(CGGC,-,0.00),-22(GCCA,+,0.00),-16(GGGC,-,0.00),-15(GGCG…
80	chr1	200275975	200276175	Intergenic	97717	LINC00862	ncRNA	0.025	0.462687			-99(ACAG,+,0.00),-97(AGGT,-,0.00),-93(AACG,+,0.00),-91(CGCT,-,0.00),-86(GCCT,+,0.00),-69(ACAG,+,0.00),14(ACCT,+,0.00),23(GACG,+,0.00),27(TGGC,-,0.00),33(ACCG,+,0.00),34(CCGC,-,0.00),36(GCAG,+,0.00),37(CAGT,-,0.00),54(CGCT,-,0.00),58(CTGT,-,0.00),72(ACCC,+,0.00),80(GTCG,+,0.00),85(GGGT,-,0.00)
990	chr3	193897600	193897800	Intergenic	-53691	LINC02038	ncRNA	0	0.467662	16(GTTCAAAG,-,0.00)		-97(CTGC,-,0.00),-95(GCCT,+,0.00),-87(TGGC,-,0.00),-81(GCTG,+,0.00),-71(ACTG,+,0.00),-62(CAGC,-,0.00),-60(GCAG,+,0.00),-49(ACAG,+,0.00),-37(GCCT,+,0.00),5(TGGC,-,0.00),7(GCTG,+,0.00),22(AGGC,-,0.00),34(ACAG,+,0.00),48(ACAG,+,0.00),49(CAGT,-,0.00),59(GGGT,-,0.00),73(AGGC,-,0.00),75(GCCA,+,0.00),86(TGGC,-,0.00),88(GCCT,+,0.00),93(AGGT,-,0.00)
338	chr12	115158975	115159175	Intergenic	-474900	TBX3	protein-coding	0.005	0.517413	-36(CTTCAAAG,-,0.00),50(CTTTGATC,+,0.00)		-96(TGGC,-,0.00),-62(AGGT,-,0.00),-55(GACG,+,0.00),-54(ACGG,+,0.00),-53(CGGT,-,0.00),-25(GCCT,+,0.00),-4(CTGC,-,0.00),-2(GCCC,+,0.00),6(TGGT,-,0.00),10(GCTG,+,0.00),22(ACCT,+,0.00),25(TGGT,-,0.00),35(GGGT,-,0.00),41(GCCT,+,0.00),61(GGGC,-,0.00),67(GCTG,+,0.00),70(GGGC,-,0.00),72(GCCA,+,0.00),79(CTGC,-,0.00),89(AGGC,-,0.00),91(GCCT,+,0.00)
1135	chr6	45868200	45868400	Intergenic	69297	CLIC5	protein-coding	0.01	0.467662	-2(CTTTGATG,+,0.00),57(GATCAAAG,-,0.00)		-100(CAGT,-,0.00),-83(CAGT,-,0.00),-79(ACCA,+,0.00),-70(ACAG,+,0.00),-67(GGGT,-,0.00),-64(TGGC,-,0.00),-58(GCAG,+,0.00),-57(CAGC,-,0.00),-55(GCCC,+,0.00),-52(CTGC,-,0.00),-50(GCCC,+,0.00),-34(AGGT,-,0.00),-27(GCTG,+,0.00),-4(GCCT,+,0.00),30(AGCG,+,0.00),35(AACG,+,0.00),37(CGCC,-,0.00),38(GCCT,+,0.00),49(CTGC,-,0.00),51(GCCC,+,0.00),64(GGGT,-,0.00),81(ACCT,+,0.00),92(ACTG,+,0.00),94(TGGC,-,0.00),9…
72	chr1	183229025	183229225	intron (NM_005562, intron 11 of 22)	42861	LAMC2	protein-coding	0.01	0.427861	-14(CTTCAAAG,-,0.00),31(GATCAAAG,-,0.00)		-68(CAGC,-,0.00),-67(AGCG,+,0.00),-47(AGGT,-,0.00),-42(ACAG,+,0.00),-41(CAGT,-,0.00),-35(ACAG,+,0.00),-34(CAGT,-,0.00),-18(ACAG,+,0.00),-17(CAGC,-,0.00),-7(GCAG,+,0.00),-6(CAGC,-,0.00),-4(GCAG,+,0.00),-3(CAGC,-,0.00),19(AGGC,-,0.00),21(GCCT,+,0.00),23(CTGC,-,0.00),25(GCTG,+,0.00),26(CTGC,-,0.00),28(GCAG,+,0.00),48(GCAG,+,0.00),52(ACTG,+,0.00),54(TGGT,-,0.00),64(GCCC,+,0.00),67(CAGC,-,0.00),68(AGC…
392	chr13	34019975	34020175	Intergenic	201926	RFC3	protein-coding	0.025	0.457711	-15(CTTTGATC,+,0.00),6(GATCAAAG,-,0.00)		-94(ACAG,+,0.00),-93(CAGC,-,0.00),-91(GCCG,+,0.00),-89(CGGG,-,0.00),-46(ACTG,+,0.00),-38(GTCG,+,0.00),-36(CGTT,-,0.00),-28(AGGC,-,0.00),-18(ACCC,+,0.00),-4(ACTG,+,0.00),-3(CTGT,-,0.00),0(TGGC,-,0.00),2(GCAG,+,0.00),21(CGGC,-,0.00),23(GCCA,+,0.00),25(CAGT,-,0.00),39(ACTG,+,0.00),47(GGGT,-,0.00),51(CTGT,-,0.00),59(GCGG,+,0.00),60(CGGC,-,0.00),72(GCAG,+,0.00),86(ACCG,+,0.00)
212	chr11	33039325	33039525	promoter-TSS (NM_018393)	-147	TCP11L1	protein-coding	0.095	0.641791			-99(TCCG,+,0.00),-98(CCGT,-,0.00),-85(TGGC,-,0.00),-84(GGCG,+,0.00),-82(CGCC,-,0.00),-81(GCCT,+,0.00),-76(ACTG,+,0.00),-75(CTGC,-,0.00),-69(GCGG,+,0.00),-68(CGGC,-,0.00),-67(GGCG,+,0.00),-66(GCGG,+,0.00),-65(CGGG,-,0.00),-64(GGGC,-,0.00),-63(GGCG,+,0.00),-61(CGAC,-,0.00),-54(TGGC,-,0.00),-52(GCTG,+,0.00),-45(GCCA,+,0.00),-42(ACTG,+,0.00),-40(TGGC,-,0.00),-38(GCCA,+,0.00),-35(ACGG,+,0.00),-34(CGGA…
1159	chr6	121488500	121488700	Intergenic	52954	GJA1	protein-coding	0.01	0.373134			-70(ACCT,+,0.00),-67(TCCG,+,0.00),-66(CCGC,-,0.00),-65(CGCT,-,0.00),-50(TCCG,+,0.00),-49(CCGT,-,0.00),-48(CGTT,-,0.00),-27(AGGC,-,0.00),-23(ACAG,+,0.00),-15(ACAG,+,0.00),-8(ACAG,+,0.00),-4(ACCC,+,0.00),0(CTGC,-,0.00),17(TGGT,-,0.00),45(ACAG,+,0.00),63(ACAG,+,0.00),77(GCAG,+,0.00),90(GCCC,+,0.00)
500	chr16	50547825	50548025	promoter-TSS (NM_033119)	-471	NKD1	protein-coding	0.055	0.636816			-100(GGGC,-,0.00),-98(GCTG,+,0.00),-95(GGGC,-,0.00),-87(ACTG,+,0.00),-85(TGGC,-,0.00),-83(GCCC,+,0.00),-82(CCCG,+,0.00),-80(CGGG,-,0.00),-78(GGGT,-,0.00),-73(CGCT,-,0.00),-72(GCTG,+,0.00),-67(GGGC,-,0.00),-27(GCGG,+,0.00),-26(CGGT,-,0.00),-23(TGGT,-,0.00),-16(GGGC,-,0.00),-15(GGCG,+,0.00),-14(GCGG,+,0.00),-13(CGGG,-,0.00),-12(GGGT,-,0.00),-7(ACGG,+,0.00),-6(CGGG,-,0.00),-4(GGGC,-,0.00),-3(GGCG,+,…
758	chr2	200963250	200963450	intron (NR_033915, intron 1 of 16)	310	ORC2	protein-coding	0.085	0.686567			-99(CAGC,-,0.00),-97(GCCT,+,0.00),-92(TGGC,-,0.00),-90(GCCA,+,0.00),-88(CAGT,-,0.00),-84(TGGC,-,0.00),-82(GCTG,+,0.00),-81(CTGC,-,0.00),-78(CGCT,-,0.00),-72(ACCA,+,0.00),-70(CAGT,-,0.00),-64(GGGT,-,0.00),-54(GCCC,+,0.00),-51(CCCG,+,0.00),-49(CGGG,-,0.00),-48(GGGC,-,0.00),-46(GCAG,+,0.00),-45(CAGC,-,0.00),-43(GCCT,+,0.00),-41(CTGC,-,0.00),-39(GCGG,+,0.00),-38(CGGG,-,0.00),-34(GGGC,-,0.00),-32(GCAG…
1286	chr8	85779525	85779725	Intergenic	-3532	REXO1L2P	pseudo	0.015	0.402985			-99(TGGC,-,0.00),-95(ACCT,+,0.00),-67(ACCC,+,0.00),-62(ACAG,+,0.00),-60(AGGC,-,0.00),-58(GCCT,+,0.00),-40(ACTG,+,0.00),-39(CTGC,-,0.00),-14(ACAG,+,0.00),-13(CAGC,-,0.00),-7(TGGC,-,0.00),-6(GGCG,+,0.00),-4(CGTC,-,0.00),12(AACG,+,0.00),23(ACTG,+,0.00),40(ACCA,+,0.00),68(GCCG,+,0.00),69(CCGT,-,0.00),74(AGGT,-,0.00),78(ACCA,+,0.00),85(ACCT,+,0.00),90(ACTG,+,0.00),91(CTGT,-,0.00),97(ACCA,+,0.00)
1345	chr9	113680425	113680625	Intergenic	86396	RGS3	protein-coding	0.005	0.373134			-99(AGGC,-,0.00),-97(GCTG,+,0.00),-91(GGGT,-,0.00),-88(TGGC,-,0.00),-86(GCCA,+,0.00),-83(ACCA,+,0.00),-77(ACCA,+,0.00),-66(ACCC,+,0.00),22(ACCT,+,0.00),29(ACCA,+,0.00),47(GGGC,-,0.00),53(GCCA,+,0.00),61(AGGC,-,0.00),80(ACCA,+,0.00),88(GCAG,+,0.00),89(CAGC,-,0.00),91(GCCT,+,0.00)
329	chr12	109999175	109999375	promoter-TSS (NM_033121)	-155	ANKRD13A	protein-coding	0.06	0.621891			-99(ACCG,+,0.00),-94(ACCA,+,0.00),-86(GGGC,-,0.00),-81(ACTG,+,0.00),-75(GCAG,+,0.00),-61(GCTG,+,0.00),-54(ACAG,+,0.00),-52(AGGT,-,0.00),-47(GACG,+,0.00),-46(ACGG,+,0.00),-45(CGGA,-,0.00),-37(TCCG,+,0.00),-36(CCGC,-,0.00),-21(TGGC,-,0.00),-19(GCCA,+,0.00),-6(GCCT,+,0.00),-2(CAGC,-,0.00),3(CTGT,-,0.00),8(CTGT,-,0.00),12(GGGC,-,0.00),14(GCTG,+,0.00),15(CTGC,-,0.00),19(ACTG,+,0.00),30(CGGT,-,0.00),38…
461	chr15	63514650	63514850	intron (NM_001256702, intron 1 of 13)	10157	USP3	protein-coding	0.005	0.333333	-85(CTTTGATG,+,0.00)		-72(AGGT,-,0.00),-62(ACCT,+,0.00),-30(GGGT,-,0.00),48(TGGT,-,0.00),65(ACCT,+,0.00),88(GCCA,+,0.00),91(ACCA,+,0.00),94(ACTG,+,0.00),95(CTGT,-,0.00)
54	chr1	150515425	150515625	promoter-TSS (NR_051960)	-232	FALEC	ncRNA	0.06	0.587065			-95(CTGC,-,0.00),-92(CGCC,-,0.00),-91(GCCA,+,0.00),-89(CAGC,-,0.00),-87(GCCA,+,0.00),-82(GGGC,-,0.00),-77(AGCG,+,0.00),-76(GCGG,+,0.00),-75(CGGA,-,0.00),-71(GCCT,+,0.00),-67(CAGT,-,0.00),-54(ACCC,+,0.00),-49(CGCC,-,0.00),-48(GCCC,+,0.00),-47(CCCG,+,0.00),-46(CCGC,-,0.00),-45(CGCC,-,0.00),-44(GCCT,+,0.00),-21(ACAG,+,0.00),-19(AGGC,-,0.00),12(GCCC,+,0.00),15(CAGT,-,0.00),20(GCAG,+,0.00),21(CAGT,-,0…
133	chr10	6910325	6910525	Intergenic	130827	LINC00707	ncRNA	0.005	0.427861			-96(ACAG,+,0.00),-94(AGGC,-,0.00),-83(AGGT,-,0.00),-78(ACCT,+,0.00),-72(ACCA,+,0.00),-52(GCCT,+,0.00),-43(TGGT,-,0.00),-32(TGGT,-,0.00),-23(AGGC,-,0.00),-21(GCTG,+,0.00),-20(CTGC,-,0.00),2(AGGT,-,0.00),8(ACCG,+,0.00),10(CGGT,-,0.00),26(ACAG,+,0.00),30(GGGT,-,0.00),48(GCCA,+,0.00),60(AGGT,-,0.00),65(AGGT,-,0.00),72(GCCT,+,0.00)
900	chr21	38990200	38990400	Intergenic	-12526	LINC01700	ncRNA	0.015	0.427861	-10(CTTTGAAG,+,0.00)		-63(AGGC,-,0.00),-54(ACTG,+,0.00),-53(CTGC,-,0.00),-51(GCCC,+,0.00),-43(GGGT,-,0.00),-38(ACTG,+,0.00),-20(CAGT,-,0.00),-13(AGGC,-,0.00),1(AACG,+,0.00),2(ACGG,+,0.00),3(CGGG,-,0.00),4(GGGC,-,0.00),6(GCCC,+,0.00),32(AGGT,-,0.00),38(CTGC,-,0.00),45(GACG,+,0.00),47(CGTT,-,0.00),53(ACAG,+,0.00),58(GCAG,+,0.00),71(GCCT,+,0.00),82(ACAG,+,0.00),83(CAGC,-,0.00),89(GCAG,+,0.00),90(CAGT,-,0.00),97(TGGT,-,0.…
268	chr12	10361725	10361925	Intergenic	-1944	LOC101928100	ncRNA	0.01	0.41791	80(CTTTGTAC,+,0.00)		-84(TGGT,-,0.00),-78(GCTG,+,0.00),-76(TGGC,-,0.00),-68(TCCG,+,0.00),-66(CGAT,-,0.00),-50(ACAG,+,0.00),-49(CAGT,-,0.00),-20(GCAG,+,0.00),-19(CAGT,-,0.00),2(ACAG,+,0.00),11(ACTG,+,0.00),13(TGGT,-,0.00),20(TGGT,-,0.00),28(ACAG,+,0.00),30(AGGC,-,0.00),32(GCAG,+,0.00),33(CAGT,-,0.00),39(CAGC,-,0.00),41(GCAG,+,0.00),42(CAGC,-,0.00),44(GCCA,+,0.00),47(AGGC,-,0.00),53(GCAG,+,0.00),86(ACCC,+,0.00)
66	chr1	172708575	172708775	Intergenic	49572	FASLG	protein-coding	0	0.427861			-84(TGGT,-,0.00),-67(ACCT,+,0.00),-56(GCTG,+,0.00),-39(ACTG,+,0.00),-38(CTGC,-,0.00),-36(GCAG,+,0.00),-27(AGGT,-,0.00),-10(ACTG,+,0.00),-9(CTGT,-,0.00),3(ACTG,+,0.00),4(CTGT,-,0.00),35(AGGC,-,0.00),37(GCAG,+,0.00),38(CAGC,-,0.00),40(GCCC,+,0.00),49(GGGT,-,0.00),93(ACCT,+,0.00)
407	chr13	80235625	80235825	Intergenic	103934	SPRY2	protein-coding	0.015	0.427861	-2(GTTCAAAG,-,0.00)		-87(GGGT,-,0.00),-61(CTGC,-,0.00),-59(GCTG,+,0.00),-39(AGGT,-,0.00),-32(TGGT,-,0.00),-17(ACAG,+,0.00),-16(CAGC,-,0.00),11(CGTT,-,0.00),29(GCCA,+,0.00),43(GCTG,+,0.00),56(CTGC,-,0.00),61(TGGT,-,0.00),68(ACCG,+,0.00),70(CGAC,-,0.00),72(ACCT,+,0.00),74(CTGT,-,0.00),87(GCCT,+,0.00)
716	chr2	108533300	108533500	promoter-TSS (NM_001193483)	819	GCC2-AS1	ncRNA	0.02	0.41791			-81(ACAG,+,0.00),-73(AGGT,-,0.00),-48(GCCC,+,0.00),33(GACG,+,0.00),34(ACGG,+,0.00),35(CGGA,-,0.00),39(GCCT,+,0.00),41(CTGT,-,0.00),46(ACCT,+,0.00),50(AGGC,-,0.00),52(GCTG,+,0.00),60(GCAG,+,0.00),61(CAGT,-,0.00),64(TGGC,-,0.00),65(GGCG,+,0.00),69(CGAT,-,0.00),77(CAGC,-,0.00),83(ACCA,+,0.00),92(TCCG,+,0.00),93(CCGC,-,0.00),94(CGCC,-,0.00),95(GCCT,+,0.00)
189	chr10	112490525	112490725	intron (NM_001365712, intron 3 of 8)	-43022	ZDHHC6	protein-coding	0.005	0.383085	92(CTTTGATC,+,0.00)		-57(GGGC,-,0.00),-55(GCTG,+,0.00),-54(CTGC,-,0.00),-52(GCAG,+,0.00),20(TGGC,-,0.00),37(TGGC,-,0.00),39(GCCC,+,0.00),55(CAGC,-,0.00),57(GCTG,+,0.00),65(GCAG,+,0.00),77(GCCT,+,0.00),84(AGCG,+,0.00),86(CGAT,-,0.00)
1003	chr4	50041200	50041400	Intergenic	1054658	CWH43	protein-coding	0.02	0.373134			-78(ACAG,+,0.00),-65(CGGA,-,0.00),-54(CTGT,-,0.00),-33(CAGT,-,0.00),-4(GCAG,+,0.00),-2(AGGT,-,0.00),16(CTGC,-,0.00),30(AGCG,+,0.00),31(GCGG,+,0.00),32(CGGA,-,0.00),43(AGCG,+,0.00),45(CGCT,-,0.00),52(AGGC,-,0.00),54(GCCT,+,0.00),89(ACCA,+,0.00)
686	chr2	25187975	25188175	Intergenic	-16238	LINC01381	ncRNA	0.025	0.537313			-98(ACAG,+,0.00),-97(CAGT,-,0.00),-92(GGGC,-,0.00),-90(GCCT,+,0.00),-88(CTGT,-,0.00),-78(ACTG,+,0.00),-76(TGGT,-,0.00),-66(AACG,+,0.00),-64(CGCT,-,0.00),-55(CTGT,-,0.00),-50(ACCT,+,0.00),-39(GGGC,-,0.00),-37(GCTG,+,0.00),-36(CTGC,-,0.00),-34(GCCA,+,0.00),-13(AGGT,-,0.00),-8(GCAG,+,0.00),-6(AGGT,-,0.00),6(GCCC,+,0.00),9(CTGC,-,0.00),11(GCAG,+,0.00),18(AGCG,+,0.00),26(ACCA,+,0.00),30(CGTT,-,0.00),3…
368	chr13	16825925	16826125	Intergenic	-1369272	FAM230C	ncRNA	0.02	0.402985			-66(GCAG,+,0.00),-65(CAGC,-,0.00),-59(ACAG,+,0.00),-49(ACCT,+,0.00),-37(ACAG,+,0.00),-32(GCTG,+,0.00),-31(CTGT,-,0.00),-21(ACAG,+,0.00),-20(CAGT,-,0.00),-12(CTGT,-,0.00),-3(CTGC,-,0.00),31(CGTT,-,0.00),38(AACG,+,0.00),39(ACGG,+,0.00),40(CGGG,-,0.00),62(ACAG,+,0.00),63(CAGC,-,0.00),65(GCAG,+,0.00),66(CAGC,-,0.00)
181	chr10	102245250	102245450	promoter-TSS (NM_004193)	-182	GBF1	protein-coding	0.04	0.462687			-93(ACCT,+,0.00),-83(ACCT,+,0.00),-74(GCCG,+,0.00),-73(CCGC,-,0.00),-72(CGCC,-,0.00),-71(GCCC,+,0.00),-68(CAGC,-,0.00),-66(GCCC,+,0.00),-63(CAGT,-,0.00),-45(TGGT,-,0.00),-34(ACTG,+,0.00),-33(CTGT,-,0.00),-10(TCCG,+,0.00),-9(CCGT,-,0.00),-8(CGTT,-,0.00),-5(TGGT,-,0.00),12(ACCC,+,0.00),31(ATCG,+,0.00),35(CGCT,-,0.00),44(AGGC,-,0.00),51(ACCC,+,0.00),52(CCCG,+,0.00),53(CCGC,-,0.00),54(CGCC,-,0.00),55…
146	chr10	33509400	33509600	Intergenic	-174595	NRP1	protein-coding	0.01	0.40796			-97(ACCT,+,0.00),-92(TGGT,-,0.00),-77(ACAG,+,0.00),-56(CTGC,-,0.00),-6(ATCG,+,0.00),-4(CGGG,-,0.00),-3(GGGT,-,0.00),9(GACG,+,0.00),11(CGTC,-,0.00),15(ACCC,+,0.00),27(ACCC,+,0.00),47(ACCC,+,0.00),59(CTGT,-,0.00),71(ACCT,+,0.00),93(CTGT,-,0.00)
1152	chr6	86208650	86208850	Intergenic	-530017	SNHG5	ncRNA	0	0.199005			34(ACCC,+,0.00),44(GCTG,+,0.00),49(TGGT,-,0.00),70(CTGT,-,0.00),80(GCCA,+,0.00),82(CAGC,-,0.00),95(ACCC,+,0.00)
161	chr10	61837100	61837300	Intergenic	-64499	ARID5B	protein-coding	0	0.353234			-97(ACCT,+,0.00),-94(TGGT,-,0.00),-91(TGGC,-,0.00),-49(CTGC,-,0.00),-47(GCCT,+,0.00),-38(ACAG,+,0.00),-33(GCAG,+,0.00),-21(CTGT,-,0.00),-14(CAGT,-,0.00),-10(CAGT,-,0.00),-6(CTGT,-,0.00),4(CAGC,-,0.00),6(GCTG,+,0.00),7(CTGT,-,0.00),24(GCCT,+,0.00),53(ACCA,+,0.00)
536	chr17	38799900	38800100	promoter-TSS (NM_003559)	-95	PIP4K2B	protein-coding	0.075	0.661692		-25(GGGACGTACCA,+,0.00)	-100(CCGC,-,0.00),-95(ACCC,+,0.00),-94(CCCG,+,0.00),-87(GCCA,+,0.00),-80(TGGC,-,0.00),-79(GGCG,+,0.00),-78(GCGG,+,0.00),-77(CGGC,-,0.00),-76(GGCG,+,0.00),-74(CGAT,-,0.00),-70(GCCA,+,0.00),-67(ACCG,+,0.00),-66(CCGC,-,0.00),-65(CGCT,-,0.00),-62(TCCG,+,0.00),-60(CGGA,-,0.00),-45(GACG,+,0.00),-44(ACGG,+,0.00),-43(CGGG,-,0.00),-29(GGGC,-,0.00),-28(GGCG,+,0.00),-27(GCGG,+,0.00),-26(CGGG,-,0.00),-23(GAC…
576	chr17	66415400	66415600	non-coding (NR_110822, exon 2 of 4)	1354	PRKCA-AS1	ncRNA	0.015	0.442786			-81(GCTG,+,0.00),-80(CTGT,-,0.00),-72(TGGC,-,0.00),-70(GCAG,+,0.00),-69(CAGT,-,0.00),-63(ACCT,+,0.00),-50(CAGC,-,0.00),-48(GCTG,+,0.00),-47(CTGT,-,0.00),-29(TGGC,-,0.00),-27(GCCC,+,0.00),-21(AGGT,-,0.00),-16(GCCC,+,0.00),17(ACGG,+,0.00),18(CGGT,-,0.00),22(AGGC,-,0.00),24(GCAG,+,0.00),28(AGGC,-,0.00),30(GCCA,+,0.00),37(ACCT,+,0.00),45(ACCA,+,0.00),49(AACG,+,0.00),50(ACGG,+,0.00),51(CGGC,-,0.00),53…
644	chr19	34270100	34270300	intron (NM_014686, intron 1 of 13)	15646	KIAA0355	protein-coding	0.01	0.477612			-97(CTGC,-,0.00),-61(ACCG,+,0.00),-60(CCGC,-,0.00),-58(GCAG,+,0.00),-57(CAGT,-,0.00),-50(ACAG,+,0.00),-40(AGGC,-,0.00),-39(GGCG,+,0.00),-38(GCGG,+,0.00),-37(CGGC,-,0.00),-30(TGGC,-,0.00),-28(GCTG,+,0.00),-26(TGGC,-,0.00),-24(GCTG,+,0.00),-23(CTGC,-,0.00),-21(GCTG,+,0.00),-20(CTGC,-,0.00),-13(GCAG,+,0.00),-12(CAGT,-,0.00),-2(AGGT,-,0.00),1(TGGC,-,0.00),3(GCAG,+,0.00),13(AGGC,-,0.00),15(GCCT,+,0.00…
828	chr20	26532875	26533075	Intergenic	-323742	MIR663AHG	ncRNA	0.02	0.39801			-86(CCCG,+,0.00),-85(CCGT,-,0.00),-77(ACTG,+,0.00),-72(ACAG,+,0.00),-26(ACAG,+,0.00),30(CTGC,-,0.00),45(TGGC,-,0.00),47(GCTG,+,0.00),64(CGTT,-,0.00),71(AACG,+,0.00),75(CGAT,-,0.00),80(AGGT,-,0.00),91(GCAG,+,0.00),95(ACAG,+,0.00),96(CAGC,-,0.00)
1229	chr7	140349450	140349650	intron (NM_001363376, intron 7 of 12)	48980	SLC37A3	protein-coding	0	0.482587	-25(CATCAAAG,-,0.00),12(CTTCAAAG,-,0.00)		-100(CAGC,-,0.00),-98(GCTG,+,0.00),-97(CTGC,-,0.00),-86(TGGT,-,0.00),-83(TGGT,-,0.00),-78(GGGC,-,0.00),-76(GCTG,+,0.00),-47(ACCA,+,0.00),-28(CAGC,-,0.00),-1(ACAG,+,0.00),5(GGGC,-,0.00),7(GCTG,+,0.00),19(GGGT,-,0.00),26(TGGC,-,0.00),51(GCTG,+,0.00),52(CTGC,-,0.00),54(GCCA,+,0.00),56(CAGT,-,0.00),68(AGGT,-,0.00),87(ACAG,+,0.00),88(CAGC,-,0.00),97(TGGC,-,0.00)
780	chr2	233982025	233982225	intron (NM_024080, intron 19 of 25)	64752	TRPM8	protein-coding	0.005	0.373134	-85(CTTTGATG,+,0.00)		-91(CGCT,-,0.00),-66(GGGC,-,0.00),-64(GCCT,+,0.00),-55(AGGT,-,0.00),-34(TGGT,-,0.00),-25(GGGC,-,0.00),-19(ACAG,+,0.00),-18(CAGT,-,0.00),12(ACCT,+,0.00),66(ACAG,+,0.00),67(CAGT,-,0.00),84(AGGC,-,0.00),86(GCAG,+,0.00)
978	chr3	149386800	149387000	TTS (NR_046650)	9122	TM4SF1-AS1	ncRNA	0.01	0.432836			-91(ACAG,+,0.00),-90(CAGT,-,0.00),-79(GCCC,+,0.00),-64(ACCA,+,0.00),-57(ACAG,+,0.00),-56(CAGC,-,0.00),-49(ACAG,+,0.00),-48(CAGC,-,0.00),-46(GCAG,+,0.00),-45(CAGT,-,0.00),-31(AACG,+,0.00),15(ACAG,+,0.00),19(AACG,+,0.00),45(ACAG,+,0.00),51(ACCC,+,0.00),71(TGGT,-,0.00),76(TGGC,-,0.00),97(TGGC,-,0.00)
691	chr2	38603025	38603225	promoter-TSS (NM_001142650)	-89	HNRNPLL	protein-coding	0.115	0.701493			-97(ATCG,+,0.00),-89(CAGC,-,0.00),-87(GCCG,+,0.00),-86(CCGC,-,0.00),-84(GCAG,+,0.00),-83(CAGC,-,0.00),-81(GCCT,+,0.00),-79(CTGC,-,0.00),-77(GCGG,+,0.00),-76(CGGG,-,0.00),-71(AGCG,+,0.00),-69(CGCC,-,0.00),-68(GCCC,+,0.00),-62(CCCG,+,0.00),-60(CGGC,-,0.00),-58(GCCC,+,0.00),-57(CCCG,+,0.00),-55(CGGG,-,0.00),-54(GGGT,-,0.00),-49(CTGC,-,0.00),-38(TGGC,-,0.00),-36(GCAG,+,0.00),-32(GGGC,-,0.00),-31(GGCG…
448	chr14	105091575	105091775	Intergenic	-2472	LINC02298	ncRNA	0.055	0.681592			-90(AGGC,-,0.00),-88(GCCA,+,0.00),-85(ACGG,+,0.00),-84(CGGC,-,0.00),-79(CGGC,-,0.00),-77(GCCG,+,0.00),-67(GGGT,-,0.00),-63(GCCG,+,0.00),-62(CCGT,-,0.00),-61(CGTC,-,0.00),-59(TCCG,+,0.00),-58(CCGC,-,0.00),-57(CGCT,-,0.00),-53(CTGC,-,0.00),-47(AGGC,-,0.00),-43(ACTG,+,0.00),-40(GGGC,-,0.00),-38(GCCG,+,0.00),-36(CGGG,-,0.00),-35(GGGT,-,0.00),-31(GCCA,+,0.00),-29(CAGC,-,0.00),-27(GCAG,+,0.00),-26(CAGC…
1338	chr9	96566775	96566975	promoter-TSS (NM_001351568)	-44	CDC14B	protein-coding	0.1	0.676617			-99(ACCT,+,0.00),-95(CGGC,-,0.00),-90(ACCA,+,0.00),-84(GCTG,+,0.00),-83(CTGC,-,0.00),-81(GCCC,+,0.00),-78(CCCG,+,0.00),-77(CCGC,-,0.00),-74(CGCC,-,0.00),-73(GCCC,+,0.00),-68(CCCG,+,0.00),-66(CGGC,-,0.00),-40(AGGC,-,0.00),-39(GGCG,+,0.00),-38(GCGG,+,0.00),-37(CGGG,-,0.00),-35(GGGC,-,0.00),-33(GCAG,+,0.00),-29(AGGC,-,0.00),-21(ACTG,+,0.00),-20(CTGC,-,0.00),-18(GCCA,+,0.00),-16(CAGC,-,0.00),-14(GCCG…
580	chr17	72413400	72413600	intron (NR_036488, intron 3 of 3)	70689	LINC02003	ncRNA	0.035	0.527363	40(GATCAAAG,-,0.00)		-96(GGGC,-,0.00),-88(ACCA,+,0.00),-83(ACCT,+,0.00),-72(ACCC,+,0.00),-71(CCCG,+,0.00),-69(CGGC,-,0.00),-56(AGGC,-,0.00),-54(GCCG,+,0.00),-52(CGGT,-,0.00),-49(TGGT,-,0.00),-35(ACCA,+,0.00),-33(CAGC,-,0.00),-31(GCCT,+,0.00),-29(CTGT,-,0.00),-21(TCCG,+,0.00),-17(AGGC,-,0.00),-15(GCCC,+,0.00),-10(GGGT,-,0.00),-5(GGGC,-,0.00),-3(GCTG,+,0.00),-2(CTGC,-,0.00),5(GCGG,+,0.00),6(CGGT,-,0.00),35(AGGT,-,0.00)…
228	chr11	73876850	73877050	promoter-TSS (NM_025155)	-49	PAAF1	protein-coding	0.08	0.631841			-99(ACCA,+,0.00),-97(CAGC,-,0.00),-95(GCCC,+,0.00),-82(AGCG,+,0.00),-73(ACGG,+,0.00),-72(CGGA,-,0.00),-66(GGGC,-,0.00),-65(GGCG,+,0.00),-64(GCGG,+,0.00),-63(CGGG,-,0.00),-43(CGTT,-,0.00),-34(TGGT,-,0.00),-31(TGGC,-,0.00),-29(GCCT,+,0.00),-23(TGGT,-,0.00),-14(GCCC,+,0.00),-10(ACCT,+,0.00),-6(CTGT,-,0.00),1(CGCC,-,0.00),2(GCCG,+,0.00),3(CCGC,-,0.00),8(CGCT,-,0.00),15(CGGG,-,0.00),27(TCCG,+,0.00),29…
88	chr1	204493725	204493925	Intergenic	-3479	PIK3C2B	protein-coding	0.04	0.542289			-100(ACCG,+,0.00),-99(CCGC,-,0.00),-98(CGCT,-,0.00),-97(GCTG,+,0.00),-96(CTGT,-,0.00),-94(GTCG,+,0.00),-92(CGGG,-,0.00),-87(GCTG,+,0.00),-65(AGGC,-,0.00),-63(GCCA,+,0.00),-54(GCAG,+,0.00),-53(CAGC,-,0.00),-52(AGCG,+,0.00),-50(CGCC,-,0.00),-49(GCCT,+,0.00),-40(CAGC,-,0.00),-36(ACCG,+,0.00),-34(CGGC,-,0.00),-33(GGCG,+,0.00),-24(AGGC,-,0.00),-22(GCCT,+,0.00),-16(GGGT,-,0.00),10(CAGT,-,0.00),22(GCTG,…
1407	chrY	56748525	56748725	Intergenic	-205630	SPRY3	protein-coding	0.02	0.373134			-75(AGGC,-,0.00),-46(ACTG,+,0.00),-45(CTGT,-,0.00),4(ACTG,+,0.00),5(CTGC,-,0.00),55(ACAG,+,0.00),70(ATCG,+,0.00)
987	chr3	187745525	187745725	promoter-TSS (NM_001706)	-157	BCL6	protein-coding	0.05	0.577114			-99(TGGC,-,0.00),-97(GCAG,+,0.00),-84(TGGT,-,0.00),-78(CAGC,-,0.00),-72(TCCG,+,0.00),-60(ACTG,+,0.00),-59(CTGC,-,0.00),-57(GCCC,+,0.00),-52(TGGC,-,0.00),-50(GCCA,+,0.00),-46(ACCA,+,0.00),-39(GCCC,+,0.00),-30(GCCA,+,0.00),-14(ACTG,+,0.00),-12(TGGC,-,0.00),-10(GCCG,+,0.00),-8(CGGC,-,0.00),4(AGGT,-,0.00),16(GCAG,+,0.00),20(AGCG,+,0.00),22(CGTC,-,0.00),27(CGGA,-,0.00),36(AGGT,-,0.00),40(TCCG,+,0.00),…
1307	chr8	128555025	128555225	intron (NR_121672, intron 2 of 7)	9554	LINC00824	ncRNA	0.015	0.502488	39(CTTCAAAG,-,0.00)		-95(GCCT,+,0.00),-88(ACCT,+,0.00),-66(ACTG,+,0.00),-58(CAGT,-,0.00),-39(ACCT,+,0.00),-37(CTGC,-,0.00),-31(GGGC,-,0.00),-19(GCCT,+,0.00),-16(TGGT,-,0.00),-11(ACTG,+,0.00),-10(CTGC,-,0.00),-7(CGTC,-,0.00),-3(ACTG,+,0.00),-2(CTGT,-,0.00),2(CTGT,-,0.00),16(CAGC,-,0.00),30(ACAG,+,0.00),31(CAGC,-,0.00),32(AGCG,+,0.00),33(GCGG,+,0.00),34(CGGG,-,0.00),35(GGGC,-,0.00),37(GCCT,+,0.00),51(ACGG,+,0.00),52(CG…
1379	chrY	3116700	3116900	Intergenic	113804	LINC00278	ncRNA	0	0.089552
951	chr3	38203000	38203200	intron (NM_005109, intron 4 of 17)	37563	OXSR1	protein-coding	0.05	0.497512	-3(CTTTGAAG,+,0.00),49(CTTTGATC,+,0.00)		-100(GCAG,+,0.00),-99(CAGT,-,0.00),-93(TCCG,+,0.00),-91(CGGA,-,0.00),-88(AGGC,-,0.00),-86(GCCT,+,0.00),-80(ACCC,+,0.00),-73(CCCG,+,0.00),-72(CCGT,-,0.00),-69(TGGT,-,0.00),-65(GCTG,+,0.00),-64(CTGT,-,0.00),-56(CAGT,-,0.00),-53(TGGT,-,0.00),-47(CGCT,-,0.00),-32(TCCG,+,0.00),-31(CCGT,-,0.00),-21(CCCG,+,0.00),-20(CCGT,-,0.00),-16(ACCC,+,0.00),-11(TGGT,-,0.00),17(AGCG,+,0.00),18(GCGG,+,0.00),19(CGGT,-…
1128	chr6	37819250	37819450	promoter-TSS (NM_021943)	-377	ZFAND3	protein-coding	0.115	0.701493			-91(AGGC,-,0.00),-89(GCCT,+,0.00),-85(CAGC,-,0.00),-83(GCCG,+,0.00),-82(CCGC,-,0.00),-81(CGCC,-,0.00),-80(GCCC,+,0.00),-79(CCCG,+,0.00),-78(CCGT,-,0.00),-77(CGTC,-,0.00),-76(GTCG,+,0.00),-74(CGCC,-,0.00),-73(GCCG,+,0.00),-71(CGGG,-,0.00),-70(GGGC,-,0.00),-69(GGCG,+,0.00),-67(CGAC,-,0.00),-65(ACAG,+,0.00),-64(CAGC,-,0.00),-62(GCCC,+,0.00),-61(CCCG,+,0.00),-57(AGGC,-,0.00),-50(CGTT,-,0.00),-39(ACAG…
263	chr12	4053025	4053225	Intergenic	-179677	PARP11	protein-coding	0.02	0.482587			-96(GCCT,+,0.00),-93(TGGT,-,0.00),-89(CTGC,-,0.00),-81(ACCT,+,0.00),-72(CAGT,-,0.00),-67(CAGC,-,0.00),-49(TGGC,-,0.00),-42(CGGC,-,0.00),-24(ATCG,+,0.00),-22(CGAT,-,0.00),-8(GGGC,-,0.00),-6(GCCA,+,0.00),-2(ACAG,+,0.00),7(GGGC,-,0.00),9(GCCT,+,0.00),60(GCAG,+,0.00),61(CAGC,-,0.00),62(AGCG,+,0.00),72(AGGT,-,0.00),80(AACG,+,0.00),94(AGGT,-,0.00)
743	chr2	174334575	174334775	promoter-TSS (NM_001145250)	-279	SP9	protein-coding	0.035	0.552239			-90(GTCG,+,0.00),-80(ACTG,+,0.00),-79(CTGT,-,0.00),-75(CAGC,-,0.00),-73(GCCC,+,0.00),-54(CGGG,-,0.00),-52(GGGT,-,0.00),-49(TGGT,-,0.00),-33(GGGT,-,0.00),-24(TGGC,-,0.00),-19(CGGT,-,0.00),-10(TGGT,-,0.00),0(ACCT,+,0.00),3(TGGC,-,0.00),8(TGGT,-,0.00),36(ACTG,+,0.00),37(CTGT,-,0.00),49(CAGT,-,0.00),56(CAGC,-,0.00),58(GCCC,+,0.00),59(CCCG,+,0.00),60(CCGC,-,0.00),61(CGCC,-,0.00),62(GCCC,+,0.00),67(CGC…
597	chr18	3247525	3247725	promoter-TSS (NM_001303047)	95	MYL12A	protein-coding	0.035	0.492537			-98(GACG,+,0.00),-97(ACGG,+,0.00),-96(CGGA,-,0.00),-94(GACG,+,0.00),-88(ACCA,+,0.00),-83(CTGC,-,0.00),-81(GCGG,+,0.00),-80(CGGA,-,0.00),-50(ACTG,+,0.00),-49(CTGC,-,0.00),-41(ACAG,+,0.00),-39(AGGT,-,0.00),-17(CAGT,-,0.00),-12(ACAG,+,0.00),-7(ACCC,+,0.00),2(ACCA,+,0.00),27(AGGT,-,0.00),29(GTCG,+,0.00),31(CGCC,-,0.00),32(GCCC,+,0.00),61(TGGT,-,0.00),69(ACCA,+,0.00),73(CGCC,-,0.00),74(GCCC,+,0.00),75…
1313	chr8	140106150	140106350	intron (NM_001160372, intron 17 of 22)	-5715	PEG13	ncRNA	0.035	0.502488			-96(GCCA,+,0.00),-91(GACG,+,0.00),-84(GCCT,+,0.00),-79(TCCG,+,0.00),-78(CCGC,-,0.00),-77(CGCC,-,0.00),-76(GCCT,+,0.00),-74(CTGC,-,0.00),-61(CAGC,-,0.00),-57(ACCT,+,0.00),-48(ACAG,+,0.00),-47(CAGC,-,0.00),-45(GCCA,+,0.00),-37(ATCG,+,0.00),-32(GCCA,+,0.00),-23(GCAG,+,0.00),-19(AGGC,-,0.00),-17(GCCC,+,0.00),-15(CCCG,+,0.00),-13(CGGG,-,0.00),-12(GGGT,-,0.00),6(ACCA,+,0.00),9(AGGT,-,0.00),30(ACAG,+,0.…
1296	chr8	104725125	104725325	Intergenic	-136201	LRP12	protein-coding	0.01	0.343284	32(CTTTGAAG,+,0.00)		-83(AGGC,-,0.00),-9(CCCG,+,0.00),-8(CCGC,-,0.00),-7(CGCC,-,0.00),-6(GCCC,+,0.00),57(ACCG,+,0.00),58(CCGT,-,0.00)
429	chr14	56579550	56579750	promoter-TSS (NM_017799)	-148	TMEM260	protein-coding	0.025	0.517413			-94(ACCC,+,0.00),-89(ACCA,+,0.00),-82(CAGT,-,0.00),-62(GCCA,+,0.00),-52(AGGT,-,0.00),-48(AGGC,-,0.00),-46(GCCT,+,0.00),-44(CTGT,-,0.00),-41(TGGC,-,0.00),-39(GCCG,+,0.00),-37(CGGG,-,0.00),-36(GGGC,-,0.00),-7(TGGT,-,0.00),5(ACCT,+,0.00),26(AGGT,-,0.00),31(AACG,+,0.00),33(CGCC,-,0.00),34(GCCA,+,0.00),43(TGGT,-,0.00),49(ACTG,+,0.00),50(CTGC,-,0.00),52(GCGG,+,0.00),53(CGGG,-,0.00),64(GCAG,+,0.00),67(G…
197	chr10	124381275	124381475	Intergenic	37548	OAT	protein-coding	0.02	0.507463			-92(GCCC,+,0.00),-85(CTGT,-,0.00),-74(ACTG,+,0.00),-73(CTGT,-,0.00),-60(GTCG,+,0.00),-23(ACTG,+,0.00),-18(ACTG,+,0.00),-14(ACCG,+,0.00),-5(ACCC,+,0.00),4(ACGG,+,0.00),5(CGGA,-,0.00),9(AGGT,-,0.00),15(GCTG,+,0.00),18(GGGT,-,0.00),24(CCCG,+,0.00),26(CGGG,-,0.00),27(GGGC,-,0.00),34(CAGC,-,0.00),36(GCCA,+,0.00),40(ACCA,+,0.00),51(GCCA,+,0.00),63(ACCC,+,0.00),71(ACAG,+,0.00),72(CAGT,-,0.00),85(ACCC,+,…
1087	chr5	171678950	171679150	Intergenic	-106822	SMIM23	protein-coding	0.005	0.373134	-88(CAACAAAG,-,0.00)		-95(AGGC,-,0.00),-79(ACTG,+,0.00),-59(GGGT,-,0.00),-27(AGGT,-,0.00),-21(GCCT,+,0.00),32(TGGC,-,0.00),53(ACAG,+,0.00),54(CAGC,-,0.00),60(GCCA,+,0.00),62(CAGT,-,0.00),81(ACCA,+,0.00),84(AGGT,-,0.00),89(CGAC,-,0.00),94(ACCT,+,0.00)
516	chr16	89819050	89819250	Intergenic	-2503	FANCA	protein-coding	0.03	0.492537	38(CTTTGAAG,+,0.00),90(CTTTGATC,+,0.00)		-96(ACCA,+,0.00),-94(CAGC,-,0.00),-80(AGGC,-,0.00),-78(GCTG,+,0.00),-64(AGGC,-,0.00),-62(GCCT,+,0.00),-60(CTGC,-,0.00),-54(GCAG,+,0.00),-53(CAGT,-,0.00),-47(TCCG,+,0.00),-45(CGGA,-,0.00),-42(AGGC,-,0.00),-40(GCCT,+,0.00),-34(ACCC,+,0.00),-26(CTGT,-,0.00),-23(TGGT,-,0.00),-14(ACTG,+,0.00),-12(TGGT,-,0.00),-6(CGCT,-,0.00),30(TGGT,-,0.00),35(CGTC,-,0.00),58(AGCG,+,0.00),59(GCGG,+,0.00),60(CGGT,-,0.0…
584	chr17	76762825	76763025	intron (NR_148240, intron 9 of 13)	25424	MFSD11	protein-coding	0.01	0.393035			-96(ACCA,+,0.00),-13(ACTG,+,0.00),-12(CTGT,-,0.00),14(AGGC,-,0.00),16(GCTG,+,0.00),17(CTGC,-,0.00),19(GCCT,+,0.00),24(CAGC,-,0.00),38(ACTG,+,0.00),53(AACG,+,0.00),55(CGCC,-,0.00),56(GCCC,+,0.00),61(AGGC,-,0.00),63(GCCT,+,0.00),74(AGGT,-,0.00),81(CGTC,-,0.00)
1220	chr7	101170975	101171175	3' UTR (NM_198571, exon 4 of 4)	-5506	VGF	protein-coding	0.01	0.497512			-37(TGGT,-,0.00),-23(ACCA,+,0.00),-17(AGGT,-,0.00),-5(CAGT,-,0.00),8(AGGC,-,0.00),9(GGCG,+,0.00),10(GCGG,+,0.00),11(CGGC,-,0.00),13(GCCT,+,0.00),16(TGGT,-,0.00),24(ACCA,+,0.00),32(ACAG,+,0.00),33(CAGC,-,0.00),35(GCCC,+,0.00),43(GCCA,+,0.00),46(AGGC,-,0.00),48(GCTG,+,0.00),56(ACCC,+,0.00),57(CCCG,+,0.00),58(CCGC,-,0.00),59(CGCC,-,0.00),60(GCCC,+,0.00),67(ACTG,+,0.00),68(CTGT,-,0.00),72(ACCA,+,0.00…
888	chr21	7480150	7480350	Intergenic	34046	LOC102723360	protein-coding	0.03	0.562189			-99(GGGC,-,0.00),-97(GCTG,+,0.00),-96(CTGC,-,0.00),-94(GCAG,+,0.00),-81(GCCA,+,0.00),-79(CAGC,-,0.00),-73(GCAG,+,0.00),-72(CAGC,-,0.00),-71(AGCG,+,0.00),-70(GCGG,+,0.00),-69(CGGG,-,0.00),-68(GGGT,-,0.00),-58(ACAG,+,0.00),-57(CAGT,-,0.00),-46(ACTG,+,0.00),-36(GACG,+,0.00),-28(GCTG,+,0.00),-27(CTGT,-,0.00),-19(GCCT,+,0.00),-15(CGCT,-,0.00),-14(GCTG,+,0.00),-11(GGGC,-,0.00),-5(GCAG,+,0.00),5(GCAG,+,…
149	chr10	40070400	40070600	Intergenic	1373904	ACTR3BP5	pseudo	0.02	0.378109			-24(ACAG,+,0.00),-14(ACCT,+,0.00),-3(ATCG,+,0.00),2(GCAG,+,0.00),3(CAGT,-,0.00),30(CTGC,-,0.00),32(GCAG,+,0.00),34(AGGT,-,0.00),45(TGGC,-,0.00),47(GCCC,+,0.00),58(GCCC,+,0.00),64(CGTT,-,0.00),71(AACG,+,0.00),72(ACGG,+,0.00),73(CGGG,-,0.00),97(ACAG,+,0.00)
468	chr15	72654900	72655100	intron (NM_018652, intron 1 of 17)	303	GOLGA6B	protein-coding	0.045	0.656716			-97(ACCA,+,0.00),-87(AGGC,-,0.00),-81(ACCG,+,0.00),-79(CGGG,-,0.00),-78(GGGC,-,0.00),-76(GCTG,+,0.00),-73(GGGC,-,0.00),-71(GCCC,+,0.00),-63(ACCC,+,0.00),-61(CCCG,+,0.00),-59(CGGC,-,0.00),-58(GGCG,+,0.00),-56(CGCC,-,0.00),-55(GCCT,+,0.00),-38(ACCA,+,0.00),-35(AACG,+,0.00),-33(CGTC,-,0.00),-25(CAGT,-,0.00),-21(CAGC,-,0.00),-19(GCCC,+,0.00),-17(CCCG,+,0.00),-16(CCGC,-,0.00),-15(CGCC,-,0.00),-14(GCCC…
1122	chr6	33613300	33613500	Intergenic	-7922	ITPR3	protein-coding	0.015	0.587065			-100(ACCT,+,0.00),-72(GGGC,-,0.00),-68(ACCT,+,0.00),-51(CAGC,-,0.00),-49(GCCT,+,0.00),-38(ACCT,+,0.00),-29(AGCG,+,0.00),-28(GCGG,+,0.00),-27(CGGC,-,0.00),-25(GCCC,+,0.00),-19(TGGT,-,0.00),-5(CAGC,-,0.00),-1(ACCA,+,0.00),5(GGGC,-,0.00),17(AGGC,-,0.00),19(GCCA,+,0.00),25(ACCA,+,0.00),34(GGGC,-,0.00),41(GGGC,-,0.00),43(GCAG,+,0.00),45(AGGC,-,0.00),55(CTGT,-,0.00),58(TGGC,-,0.00),60(GCTG,+,0.00),62(T…
692	chr2	38981800	38982000	3' UTR (NM_005633, exon 23 of 23)	-21556	LOC375196	ncRNA	0.01	0.378109			-95(AGGC,-,0.00),-68(CGTC,-,0.00),-23(TGGT,-,0.00),-20(TGGT,-,0.00),-13(ACCA,+,0.00),0(ACCC,+,0.00),13(CTGC,-,0.00),15(GCCC,+,0.00),23(CCCG,+,0.00),25(CGAC,-,0.00),27(ACCC,+,0.00),36(GCTG,+,0.00),80(AGGC,-,0.00),89(TGGC,-,0.00),91(GCAG,+,0.00),92(CAGC,-,0.00),97(ACTG,+,0.00)
332	chr12	113221225	113221425	promoter-TSS (NM_001351346)	-139	TPCN1	protein-coding	0.08	0.61194			-93(AACG,+,0.00),-85(AGGC,-,0.00),-84(GGCG,+,0.00),-83(GCGG,+,0.00),-82(CGGG,-,0.00),-60(GGGC,-,0.00),-59(GGCG,+,0.00),-46(CGTC,-,0.00),-43(CCCG,+,0.00),-42(CCGC,-,0.00),-41(CGCC,-,0.00),-40(GCCC,+,0.00),-26(AGGC,-,0.00),-25(GGCG,+,0.00),-24(GCGG,+,0.00),-23(CGGG,-,0.00),-22(GGGC,-,0.00),-20(GCAG,+,0.00),-11(ACCG,+,0.00),-10(CCGC,-,0.00),-6(ATCG,+,0.00),-4(CGGC,-,0.00),-3(GGCG,+,0.00),-2(GCGG,+,0…
543	chr17	41404075	41404275	intron (NR_040111, intron 1 of 2)	1759	LOC100505782	ncRNA	0.005	0.457711	50(CTTTGAAC,+,0.00),83(GTACAAAG,-,0.00)		-96(GGGC,-,0.00),-94(GCCC,+,0.00),-89(ACTG,+,0.00),-71(ACCA,+,0.00),-69(CAGC,-,0.00),-67(GCAG,+,0.00),-54(ACCA,+,0.00),-51(ACTG,+,0.00),-39(ACCT,+,0.00),1(GCCT,+,0.00),3(CTGT,-,0.00),7(GCCG,+,0.00),8(CCGT,-,0.00),9(CGTC,-,0.00),14(TGGT,-,0.00),30(GGGT,-,0.00),46(ACAG,+,0.00),47(CAGC,-,0.00)
626	chr18	75212575	75212775	intron (NM_001308210, intron 1 of 1)	1146	TSHZ1	protein-coding	0.015	0.447761	-68(CTTTGATC,+,0.00)		-88(ATCG,+,0.00),-86(CGCC,-,0.00),-85(GCCT,+,0.00),-83(CTGT,-,0.00),-75(TGGC,-,0.00),-73(GCAG,+,0.00),-72(CAGC,-,0.00),-70(GCCT,+,0.00),-27(ACCA,+,0.00),-3(ACAG,+,0.00),-2(CAGC,-,0.00),2(TCCG,+,0.00),3(CCGC,-,0.00),4(CGCC,-,0.00),5(GCCA,+,0.00),15(GGGC,-,0.00),32(CGCT,-,0.00),45(GCTG,+,0.00),46(CTGC,-,0.00),78(ACAG,+,0.00),79(CAGC,-,0.00),81(GCTG,+,0.00),82(CTGC,-,0.00),84(GCAG,+,0.00),85(CAGC,-,…
286	chr12	51961825	51962025	intron (NM_020327, intron 1 of 8)	8545	ACVR1B	protein-coding	0	0.447761			-81(ACAG,+,0.00),-80(CAGC,-,0.00),-78(GCTG,+,0.00),-71(CTGC,-,0.00),-61(AGGT,-,0.00),-25(AGGC,-,0.00),-23(GCCC,+,0.00),-11(CAGT,-,0.00),-4(ACCT,+,0.00),12(GGGC,-,0.00),14(GCAG,+,0.00),15(CAGC,-,0.00),17(GCAG,+,0.00),19(AGGT,-,0.00),23(GGGC,-,0.00),25(GCCC,+,0.00),42(AGGT,-,0.00),50(ACAG,+,0.00),51(CAGT,-,0.00),55(CAGC,-,0.00),57(GCCA,+,0.00),78(ACAG,+,0.00),80(AGGT,-,0.00)
1231	chr7	145997275	145997475	Intergenic	-776896	CNTNAP2	protein-coding	0.005	0.358209			-45(AGGT,-,0.00),-30(ACCC,+,0.00),6(ACCG,+,0.00),7(CCGC,-,0.00),8(CGCT,-,0.00),21(ACCT,+,0.00),26(GCCC,+,0.00),33(ACCC,+,0.00),42(ACCT,+,0.00),50(ACCA,+,0.00),55(ACAG,+,0.00)
604	chr18	10077925	10078125	Intergenic	164009	VAPA	protein-coding	0	0.442786			-95(GCAG,+,0.00),-93(AGGC,-,0.00),-53(TGGT,-,0.00),-42(CAGC,-,0.00),-25(ACCA,+,0.00),6(ACAG,+,0.00),7(CAGT,-,0.00),12(ACTG,+,0.00),13(CTGC,-,0.00),15(GCCA,+,0.00),29(AGGT,-,0.00),45(AGGT,-,0.00),49(GCCT,+,0.00),65(ACAG,+,0.00),76(ACAG,+,0.00),77(CAGT,-,0.00),84(CAGC,-,0.00),86(GCCA,+,0.00),91(CTGC,-,0.00),95(ACAG,+,0.00)
690	chr2	33731100	33731300	intron (NR_126403, intron 1 of 5)	-2983	MYADML	pseudo	0	0.20398			34(AGGC,-,0.00),36(GCAG,+,0.00),39(GGGT,-,0.00),46(GGGT,-,0.00),53(GCCC,+,0.00),56(CTGT,-,0.00),65(AGGC,-,0.00),67(GCTG,+,0.00),75(GCAG,+,0.00),76(CAGC,-,0.00),78(GCAG,+,0.00),79(CAGC,-,0.00)
259	chr11	131205200	131205400	Intergenic	-165315	NTM	protein-coding	0.005	0.373134			-98(ACAG,+,0.00),-96(AGGC,-,0.00),-94(GCCG,+,0.00),-93(CCGT,-,0.00),-92(CGTC,-,0.00),-85(GGGC,-,0.00),-83(GCTG,+,0.00),-72(CTGC,-,0.00),-64(AGGT,-,0.00),52(GGGC,-,0.00),73(ACCA,+,0.00),76(ACAG,+,0.00),77(CAGC,-,0.00),95(GGGC,-,0.00),97(GCTG,+,0.00)
160	chr10	56361175	56361375	promoter-TSS (NM_032997)	-2	ZWINT	protein-coding	0.06	0.572139	9(CTTTGAAG,+,0.00)		-94(GCCG,+,0.00),-93(CCGC,-,0.00),-75(GGGC,-,0.00),-73(GCTG,+,0.00),-72(CTGC,-,0.00),-70(GCAG,+,0.00),-69(CAGC,-,0.00),-64(TCCG,+,0.00),-63(CCGC,-,0.00),-62(CGCC,-,0.00),-61(GCCT,+,0.00),-57(CTGT,-,0.00),-52(TCCG,+,0.00),-51(CCGC,-,0.00),-50(CGCT,-,0.00),-49(GCTG,+,0.00),-48(CTGC,-,0.00),-46(GCCT,+,0.00),-32(AGGC,-,0.00),-31(GGCG,+,0.00),-29(CGCC,-,0.00),-28(GCCG,+,0.00),-20(CAGC,-,0.00),-18(GCTG…
1213	chr7	89451850	89452050	Intergenic	-656213	TEX47	protein-coding	0	0.20398			63(CAGC,-,0.00),73(GCCA,+,0.00),83(TGGC,-,0.00),85(GCCC,+,0.00),88(CTGC,-,0.00),94(AGGT,-,0.00)
1298	chr8	121303700	121303900	Intergenic	-335546	HAS2-AS1	ncRNA	0	0.348259			-93(TGGT,-,0.00),-82(ACCT,+,0.00),-68(ACCA,+,0.00),-57(CAGC,-,0.00),-55(GCCA,+,0.00),-48(ACCT,+,0.00),-34(ACAG,+,0.00),-12(TGGT,-,0.00),-6(TGGT,-,0.00),11(ACAG,+,0.00),12(CAGT,-,0.00),47(ACCT,+,0.00),55(ACTG,+,0.00),56(CTGT,-,0.00),75(CAGT,-,0.00),80(GGGT,-,0.00),93(CAGT,-,0.00)
1048	chr5	64768725	64768925	promoter-TSS (NM_001364478)	-93	CWC27	protein-coding	0.025	0.393035		-91(GGTCCGAACCA,+,0.00)	-92(TGGT,-,0.00),-89(TCCG,+,0.00),-84(ACCA,+,0.00),-78(ACTG,+,0.00),-46(CTGC,-,0.00),-23(ACCG,+,0.00),-22(CCGC,-,0.00),-21(CGCC,-,0.00),-20(GCCA,+,0.00),44(TGGT,-,0.00),54(ACGG,+,0.00),55(CGGA,-,0.00),66(CGTT,-,0.00),90(ACCC,+,0.00)
1308	chr8	128585525	128585725	Intergenic	-20946	LINC00824	ncRNA	0.005	0.353234			-94(TGGC,-,0.00),-88(ACAG,+,0.00),-56(ACAG,+,0.00),-23(CTGT,-,0.00),-13(ACCT,+,0.00),-2(GGGT,-,0.00),19(TGGT,-,0.00),54(ACCT,+,0.00),56(CTGC,-,0.00),62(GGGC,-,0.00),64(GCAG,+,0.00),65(CAGT,-,0.00),70(ACTG,+,0.00),85(GTCG,+,0.00),87(CGAC,-,0.00)
1216	chr7	96303350	96303550	intron (NM_001160210, intron 1 of 17)	18648	SLC25A13	protein-coding	0.005	0.457711			-95(GGGT,-,0.00),-91(GGGT,-,0.00),-87(GGGT,-,0.00),-71(GCAG,+,0.00),-70(CAGT,-,0.00),-61(GCAG,+,0.00),-55(AACG,+,0.00),-54(ACGG,+,0.00),-53(CGGA,-,0.00),-36(ACAG,+,0.00),-35(CAGT,-,0.00),-30(CTGC,-,0.00),-14(ACCT,+,0.00),1(GCAG,+,0.00),2(CAGT,-,0.00),9(TGGC,-,0.00),11(GCCC,+,0.00),39(GGGT,-,0.00),46(ACCT,+,0.00),51(ACCA,+,0.00),62(GCAG,+,0.00),66(GGGC,-,0.00),68(GCCC,+,0.00),72(ACCC,+,0.00)
1195	chr7	35631725	35631925	TTS (NM_022373)	63310	HERPUD2	protein-coding	0	0
333	chr12	113990700	113990900	Intergenic	-24475	RBM19	protein-coding	0.02	0.562189	-21(CTTTGATC,+,0.00),11(GATCAAAG,-,0.00)		-97(ACCC,+,0.00),-92(CCCG,+,0.00),-91(CCGC,-,0.00),-90(CGCC,-,0.00),-89(GCCC,+,0.00),-81(ACCT,+,0.00),-37(ACTG,+,0.00),-34(GGGT,-,0.00),-29(ACAG,+,0.00),-28(CAGC,-,0.00),-26(GCTG,+,0.00),-25(CTGC,-,0.00),-23(GCCT,+,0.00),-14(CAGC,-,0.00),-12(GCCC,+,0.00),-1(GGGC,-,0.00),1(GCTG,+,0.00),4(GACG,+,0.00),5(ACGG,+,0.00),6(CGGG,-,0.00),7(GGGT,-,0.00),24(AACG,+,0.00),26(CGCT,-,0.00),27(GCTG,+,0.00),28(CT…
159	chr10	52609250	52609450	intron (NR_155748, intron 1 of 2)	-138817	LNCAROD	ncRNA	0	0.40796			-97(AGGT,-,0.00),-85(ACCT,+,0.00),-74(GGGT,-,0.00),-53(GCCT,+,0.00),-51(CTGT,-,0.00),-44(GGGT,-,0.00),-37(AGGC,-,0.00),2(ACCA,+,0.00),7(GCTG,+,0.00),8(CTGT,-,0.00),60(TGGT,-,0.00),65(GCCA,+,0.00),78(ACCA,+,0.00)
708	chr2	88128350	88128550	promoter-TSS (NM_001443)	-388	FABP1	protein-coding	0.01	0.308458			-62(ATCG,+,0.00),-60(CGGT,-,0.00),41(CTGT,-,0.00),67(GGGT,-,0.00),85(ACAG,+,0.00),95(ACCA,+,0.00)
912	chr22	18001575	18001775	intron (NM_015241, intron 1 of 31)	-20714	MIR648	ncRNA	0.055	0.557214			-100(GCCT,+,0.00),-96(CGGG,-,0.00),-93(GGGC,-,0.00),-92(GGCG,+,0.00),-80(CAGT,-,0.00),-74(ACCT,+,0.00),-65(ACTG,+,0.00),-63(TGGC,-,0.00),-58(AGCG,+,0.00),-57(GCGG,+,0.00),-56(CGGC,-,0.00),-54(GCCC,+,0.00),-51(CCCG,+,0.00),-50(CCGT,-,0.00),-49(CGTC,-,0.00),-20(CGCT,-,0.00),-16(CAGT,-,0.00),-9(GCCA,+,0.00),2(ACGG,+,0.00),3(CGGG,-,0.00),18(AGGC,-,0.00),32(GCTG,+,0.00),33(CTGT,-,0.00),35(GTCG,+,0.00)…
618	chr18	50177275	50177475	intron (NM_001080467, intron 1 of 39)	17772	MYO5B	protein-coding	0.02	0.363184			-100(CGCC,-,0.00),-99(GCCT,+,0.00),-79(ACCG,+,0.00),-78(CCGT,-,0.00),-58(GGGT,-,0.00),-26(AGGT,-,0.00),-23(TGGC,-,0.00),-21(GCAG,+,0.00),-20(CAGC,-,0.00),5(ACAG,+,0.00),6(CAGC,-,0.00),15(AACG,+,0.00),17(CGTT,-,0.00),28(TGGT,-,0.00),43(CCCG,+,0.00),44(CCGT,-,0.00),45(CGTC,-,0.00),52(GCCT,+,0.00),66(ACAG,+,0.00),67(CAGC,-,0.00)
476	chr15	76951300	76951500	3' UTR (NM_002902, exon 7 of 7)	19651	RCN2	protein-coding	0	0.432836	-9(CTTTGATC,+,0.00)		-80(ACCC,+,0.00),-69(CTGC,-,0.00),-67(GCCA,+,0.00),-64(ACAG,+,0.00),-63(CAGC,-,0.00),-59(ACTG,+,0.00),-58(CTGT,-,0.00),-54(GCAG,+,0.00),-49(AGGC,-,0.00),-47(GCCT,+,0.00),-43(CAGC,-,0.00),-41(GCTG,+,0.00),-34(TGGT,-,0.00),-30(GCAG,+,0.00),-29(CAGC,-,0.00),-27(GCCA,+,0.00),-12(TGGC,-,0.00),5(CTGT,-,0.00),11(AGGT,-,0.00),15(CAGC,-,0.00),17(GCTG,+,0.00),26(ACAG,+,0.00),27(CAGT,-,0.00),31(GGGC,-,0.00)…
492	chr16	30658350	30658550	promoter-TSS (NM_001105079)	19	FBRS	protein-coding	0.055	0.641791			-100(ACCT,+,0.00),-95(GACG,+,0.00),-89(GCCC,+,0.00),-82(CAGC,-,0.00),-80(GCCT,+,0.00),-73(AACG,+,0.00),-71(CGAC,-,0.00),-69(ACTG,+,0.00),-68(CTGC,-,0.00),-65(CGCC,-,0.00),-64(GCCC,+,0.00),-63(CCCG,+,0.00),-62(CCGT,-,0.00),-61(CGTT,-,0.00),-55(GGGT,-,0.00),-41(GGGC,-,0.00),-40(GGCG,+,0.00),-39(GCGG,+,0.00),-38(CGGA,-,0.00),-35(AGCG,+,0.00),-24(AGGC,-,0.00),-22(GCCG,+,0.00),-7(AGGC,-,0.00),-6(GGCG,…
1394	chrY	56691175	56691375	Intergenic	-262980	SPRY3	protein-coding	0.015	0.378109			-74(ACTG,+,0.00),-59(ACTG,+,0.00),-34(ACTG,+,0.00),-24(AACG,+,0.00),-23(ACGG,+,0.00),-22(CGGA,-,0.00),3(TGGC,-,0.00),47(ATCG,+,0.00),57(ATCG,+,0.00)
532	chr17	30226125	30226325	intron (NM_001045, intron 1 of 14)	9472	SLC6A4	protein-coding	0.025	0.447761			-51(ACTG,+,0.00),-50(CTGT,-,0.00),-46(GGGT,-,0.00),-40(AACG,+,0.00),-38(CGTT,-,0.00),-19(ACAG,+,0.00),-17(AGGT,-,0.00),-7(GCCA,+,0.00),-3(ACTG,+,0.00),-1(TGGC,-,0.00),1(GCAG,+,0.00),2(CAGT,-,0.00),27(AGGC,-,0.00),29(GCTG,+,0.00),42(GGGC,-,0.00),73(AACG,+,0.00),75(CGCT,-,0.00),76(GCTG,+,0.00),78(TGGT,-,0.00),82(GCCG,+,0.00),83(CCGC,-,0.00),84(CGCC,-,0.00),85(GCCC,+,0.00),86(CCCG,+,0.00),92(GCAG,+,…
1075	chr5	138337900	138338100	promoter-TSS (NM_016605)	-266	FAM53C	protein-coding	0.05	0.59204			-99(AGGC,-,0.00),-97(GCTG,+,0.00),-96(CTGC,-,0.00),-94(GCAG,+,0.00),-93(CAGT,-,0.00),-88(GGGC,-,0.00),-86(GCCG,+,0.00),-85(CCGT,-,0.00),-84(CGTT,-,0.00),-69(GGGC,-,0.00),-67(GCAG,+,0.00),-63(GGGC,-,0.00),-62(GGCG,+,0.00),-60(CGAT,-,0.00),-56(GCCT,+,0.00),-46(ACCT,+,0.00),-39(TCCG,+,0.00),-37(CGAC,-,0.00),-32(TGGC,-,0.00),-30(GCCT,+,0.00),-24(CCCG,+,0.00),-23(CCGC,-,0.00),-21(GCGG,+,0.00),-20(CGGG…
680	chr2	14560500	14560700	Intergenic	-72117	LRATD1	protein-coding	0.005	0.447761			-83(CTGC,-,0.00),-81(GCCT,+,0.00),-78(TGGT,-,0.00),-70(ACCT,+,0.00),-59(ACAG,+,0.00),-58(CAGC,-,0.00),-54(ACCT,+,0.00),-52(CTGT,-,0.00),-40(CTGT,-,0.00),-36(GCCT,+,0.00),-27(AGGC,-,0.00),-20(GCAG,+,0.00),0(CAGT,-,0.00),19(ACCC,+,0.00),23(CAGT,-,0.00),36(GCCA,+,0.00),65(GGGC,-,0.00),67(GCTG,+,0.00),80(ACCT,+,0.00),82(CTGC,-,0.00),89(TGGC,-,0.00),91(GCTG,+,0.00),94(GGGT,-,0.00)
145	chr10	31941175	31941375	Intergenic	-12399	ARHGAP12	protein-coding	0.005	0.363184	-32(CTTTGATC,+,0.00),9(CTTTGAAC,+,0.00)		-89(GCAG,+,0.00),-84(GCCT,+,0.00),-56(AGGC,-,0.00),-47(ACAG,+,0.00),-46(CAGC,-,0.00),-20(GGGT,-,0.00),-13(AGGT,-,0.00),-9(CAGT,-,0.00),-1(AGGT,-,0.00),14(AACG,+,0.00),16(CGTT,-,0.00),26(ACCA,+,0.00),29(ACCT,+,0.00),34(ACTG,+,0.00),36(TGGT,-,0.00),49(AGGT,-,0.00),65(AGGT,-,0.00),78(TGGC,-,0.00)
1089	chr5	173917950	173918150	intron (NM_001308193, intron 2 of 7)	24999	CPEB4	protein-coding	0.02	0.38806			-97(CGGT,-,0.00),-84(ACCA,+,0.00),-67(AGCG,+,0.00),-61(ACAG,+,0.00),-22(GCCT,+,0.00),-7(GCCT,+,0.00),11(GACG,+,0.00),13(CGTT,-,0.00),40(ACTG,+,0.00),43(GGGC,-,0.00),65(TGGC,-,0.00),82(AGCG,+,0.00)
186	chr10	110567425	110567625	promoter-TSS (NM_005445)	-166	SMC3	protein-coding	0.05	0.482587		-67(TGGTACGGACC,-,0.00)	-96(GACG,+,0.00),-92(CGAC,-,0.00),-90(ACCA,+,0.00),-85(TGGC,-,0.00),-83(GCCC,+,0.00),-81(CCCG,+,0.00),-80(CCGC,-,0.00),-77(CGCT,-,0.00),-73(CGGA,-,0.00),-70(AGGT,-,0.00),-67(TGGT,-,0.00),-63(ACGG,+,0.00),-62(CGGA,-,0.00),-59(ACCA,+,0.00),-55(ACCC,+,0.00),-50(ACGG,+,0.00),-49(CGGT,-,0.00),-36(TCCG,+,0.00),-4(AGCG,+,0.00),-2(CGTT,-,0.00),6(ACAG,+,0.00),33(ACCA,+,0.00),40(AACG,+,0.00),42(CGCT,-,0.00…
750	chr2	181861275	181861475	Intergenic	-30355	ITPRID2	protein-coding	0.03	0.487562	34(GAACAAAG,-,0.00)		-88(CTGT,-,0.00),-84(GCCC,+,0.00),-76(TGGT,-,0.00),-72(CCCG,+,0.00),-70(CGGT,-,0.00),-56(CAGT,-,0.00),-48(GCAG,+,0.00),-35(GCAG,+,0.00),-2(TGGT,-,0.00),0(GTCG,+,0.00),5(GGGC,-,0.00),7(GCCT,+,0.00),15(TGGC,-,0.00),17(GCCG,+,0.00),18(CCGC,-,0.00),25(TGGT,-,0.00),44(GGGC,-,0.00),46(GCAG,+,0.00),56(AACG,+,0.00),57(ACGG,+,0.00),58(CGGC,-,0.00),64(CTGC,-,0.00),66(GCCC,+,0.00),72(CGCT,-,0.00),73(GCTG,+,…
1067	chr5	128360625	128360825	intron (NM_001999, intron 19 of 64)	177520	FBN2	protein-coding	0	0.348259	-2(CTTTGAAG,+,0.00)		-99(ACTG,+,0.00),-98(CTGC,-,0.00),-68(CAGC,-,0.00),-66(GCAG,+,0.00),-48(TGGC,-,0.00),-25(ACTG,+,0.00),-23(TGGT,-,0.00),-17(CTGT,-,0.00),10(ACAG,+,0.00),11(CAGT,-,0.00),57(ACTG,+,0.00),58(CTGC,-,0.00),60(GCAG,+,0.00),61(CAGT,-,0.00),70(TGGC,-,0.00),72(GCTG,+,0.00),73(CTGT,-,0.00),76(TGGC,-,0.00),95(ACCA,+,0.00)
157	chr10	52313750	52313950	promoter-TSS (NM_012242)	278	PRKG1-AS1	ncRNA	0.03	0.477612			-98(ACTG,+,0.00),-97(CTGC,-,0.00),-94(CGAC,-,0.00),-84(GGGT,-,0.00),-65(ACCC,+,0.00),-64(CCCG,+,0.00),-63(CCGC,-,0.00),-62(CGCC,-,0.00),-61(GCCA,+,0.00),-58(ACCT,+,0.00),-55(TGGC,-,0.00),-53(GCCC,+,0.00),-43(AGGC,-,0.00),-42(GGCG,+,0.00),-40(CGTC,-,0.00),-28(GCCA,+,0.00),-17(ACAG,+,0.00),-13(ACCG,+,0.00),-11(CGGT,-,0.00),4(ACTG,+,0.00),24(ACAG,+,0.00),25(CAGT,-,0.00),29(CAGC,-,0.00),30(AGCG,+,0.0…
807	chr20	10434450	10434650	promoter-TSS (NM_170784)	-311	MKKS	protein-coding	0.06	0.487562			-69(ACTG,+,0.00),-68(CTGC,-,0.00),-65(CGCT,-,0.00),-61(CTGC,-,0.00),-54(CTGT,-,0.00),-41(ACCA,+,0.00),-30(AGCG,+,0.00),-28(CGCT,-,0.00),-17(GTCG,+,0.00),-15(CGCT,-,0.00),-11(CAGC,-,0.00),-10(AGCG,+,0.00),-8(CGCC,-,0.00),-7(GCCA,+,0.00),-5(CAGT,-,0.00),1(CCCG,+,0.00),2(CCGC,-,0.00),3(CGCC,-,0.00),4(GCCT,+,0.00),10(CTGT,-,0.00),14(GCGG,+,0.00),15(CGGT,-,0.00),46(CCCG,+,0.00),47(CCGT,-,0.00),55(CCCG…
1078	chr5	149551625	149551825	promoter-TSS (NM_001892)	-286	CSNK1A1	protein-coding	0.055	0.557214	90(CTTTGATC,+,0.00)		-97(TCCG,+,0.00),-95(CGGT,-,0.00),-93(GTCG,+,0.00),-91(CGGC,-,0.00),-90(GGCG,+,0.00),-89(GCGG,+,0.00),-88(CGGC,-,0.00),-87(GGCG,+,0.00),-86(GCGG,+,0.00),-85(CGGC,-,0.00),-80(CAGC,-,0.00),-78(GCAG,+,0.00),-76(AGGT,-,0.00),-69(ACCT,+,0.00),-67(CTGT,-,0.00),-59(CGCC,-,0.00),-58(GCCT,+,0.00),-54(CGGA,-,0.00),-51(ACCC,+,0.00),-50(CCCG,+,0.00),-49(CCGC,-,0.00),-48(CGCC,-,0.00),-47(GCCG,+,0.00),-45(CGGG…
1139	chr6	56542850	56543050	intron (NM_001144770, intron 53 of 94)	99939	DST	protein-coding	0.08	0.597015			-96(ACCA,+,0.00),-89(CGGT,-,0.00),-81(CGCC,-,0.00),-80(GCCC,+,0.00),-75(CCCG,+,0.00),-74(CCGT,-,0.00),-59(GCAG,+,0.00),-58(CAGT,-,0.00),-47(CGCT,-,0.00),-39(CCCG,+,0.00),-37(CGGG,-,0.00),-32(GTCG,+,0.00),-30(CGGC,-,0.00),-29(GGCG,+,0.00),-25(AGCG,+,0.00),-24(GCGG,+,0.00),-23(CGGT,-,0.00),-17(CAGT,-,0.00),-10(AGGT,-,0.00),-6(ACCT,+,0.00),2(GCCG,+,0.00),8(AGGC,-,0.00),10(GCTG,+,0.00),11(CTGC,-,0.00…
1186	chr7	25407975	25408175	Intergenic	-179589	NPVF	protein-coding	0.01	0.507463	43(CTTTGAAC,+,0.00)		-100(ACTG,+,0.00),-99(CTGT,-,0.00),-75(GCCA,+,0.00),-72(ACCC,+,0.00),-68(CTGC,-,0.00),-66(GCCC,+,0.00),-47(TGGC,-,0.00),-45(GCCA,+,0.00),-43(CAGC,-,0.00),-39(ACCT,+,0.00),-37(CTGT,-,0.00),-8(GCCT,+,0.00),27(ACCA,+,0.00),34(AGGC,-,0.00),36(GCCC,+,0.00),52(CTGC,-,0.00),55(CGTT,-,0.00),59(ACCA,+,0.00),63(TGGC,-,0.00),68(ACTG,+,0.00),69(CTGC,-,0.00),93(ACTG,+,0.00),95(TGGC,-,0.00),97(GCCA,+,0.00)
631	chr19	7652200	7652400	Intergenic	15190	STXBP2	protein-coding	0.06	0.512438	-76(CTTTGATC,+,0.00)		-100(CGCT,-,0.00),-99(GCTG,+,0.00),-98(CTGC,-,0.00),-96(GCGG,+,0.00),-95(CGGC,-,0.00),-94(GGCG,+,0.00),-84(CCCG,+,0.00),-82(CGGT,-,0.00),-67(TCCG,+,0.00),-66(CCGC,-,0.00),-63(CGTC,-,0.00),-60(CTGT,-,0.00),-55(ACTG,+,0.00),-45(AGGT,-,0.00),-40(ACCC,+,0.00),-39(CCCG,+,0.00),-26(CGAC,-,0.00),-25(GACG,+,0.00),-24(ACGG,+,0.00),-23(CGGG,-,0.00),-14(AGGT,-,0.00),-7(GGGT,-,0.00),0(TCCG,+,0.00),1(CCGT,-,0…
314	chr12	95334500	95334700	Intergenic	24677	MIR3685	ncRNA	0.015	0.517413	-31(CTTTGAAG,+,0.00),33(CTTTGATG,+,0.00)		-96(TGGT,-,0.00),-91(GCAG,+,0.00),-90(CAGT,-,0.00),-84(GCCC,+,0.00),-75(GGGC,-,0.00),-73(GCCC,+,0.00),-67(GCTG,+,0.00),-66(CTGT,-,0.00),-60(GGGT,-,0.00),-53(CGGT,-,0.00),-34(AGGC,-,0.00),-7(ACAG,+,0.00),8(ACAG,+,0.00),9(CAGC,-,0.00),16(ACAG,+,0.00),17(CAGC,-,0.00),24(ACCC,+,0.00),30(TGGC,-,0.00),39(TGGT,-,0.00),46(TGGC,-,0.00),50(TCCG,+,0.00),51(CCGT,-,0.00),61(CAGT,-,0.00),67(CTGT,-,0.00),91(GCC…
493	chr16	34085125	34085325	Intergenic	-78353	MIR9901	ncRNA	0.01	0.477612			-58(TCCG,+,0.00),-57(CCGT,-,0.00),-56(CGTT,-,0.00),80(ACTG,+,0.00),81(CTGC,-,0.00)
687	chr2	27177825	27178025	Intergenic	28921	TCF23	protein-coding	0.01	0.412935	-92(GTTCAAAG,-,0.00),-62(CTTCAAAG,-,0.00)		-81(ACAG,+,0.00),-70(CGTT,-,0.00),-47(GGGC,-,0.00),-33(GCAG,+,0.00),-30(GGGT,-,0.00),1(CTGT,-,0.00),5(ACCA,+,0.00),11(CGGA,-,0.00),14(AGGT,-,0.00),26(TGGC,-,0.00),28(GCCT,+,0.00),50(ACAG,+,0.00),52(AGGC,-,0.00),56(ACCA,+,0.00),58(CAGC,-,0.00),65(ACCA,+,0.00)
798	chr20	5126925	5127125	promoter-TSS (NM_002592)	17	CDS2	protein-coding	0.12	0.736318			-95(GGGC,-,0.00),-93(GCTG,+,0.00),-91(TGGC,-,0.00),-89(GCTG,+,0.00),-88(CTGC,-,0.00),-86(GCTG,+,0.00),-83(GGGC,-,0.00),-81(GCTG,+,0.00),-80(CTGC,-,0.00),-69(ACTG,+,0.00),-68(CTGT,-,0.00),-62(GCCG,+,0.00),-61(CCGC,-,0.00),-60(CGCT,-,0.00),-52(GCCG,+,0.00),-51(CCGC,-,0.00),-46(CGCC,-,0.00),-45(GCCT,+,0.00),-41(CCCG,+,0.00),-39(CGGG,-,0.00),-38(GGGC,-,0.00),-37(GGCG,+,0.00),-36(GCGG,+,0.00),-35(CGGG…
1404	chrY	56737475	56737675	Intergenic	-216680	SPRY3	protein-coding	0.015	0.412935			-74(AACG,+,0.00),-73(ACGG,+,0.00),-72(CGGA,-,0.00),11(ACTG,+,0.00),26(ACTG,+,0.00),51(ACTG,+,0.00),61(AACG,+,0.00),62(ACGG,+,0.00),63(CGGA,-,0.00),88(TGGC,-,0.00)
1228	chr7	140327375	140327575	Intergenic	71055	SLC37A3	protein-coding	0.01	0.378109			-87(CGTC,-,0.00),-73(ACAG,+,0.00),-69(AGGC,-,0.00),-67(GCCA,+,0.00),-65(CAGT,-,0.00),-59(CGTC,-,0.00),-56(CTGC,-,0.00),-44(AGGT,-,0.00),-19(ACTG,+,0.00),-18(CTGC,-,0.00),-16(GCAG,+,0.00),-15(CAGT,-,0.00),-11(GCTG,+,0.00),-10(CTGT,-,0.00),-5(AGGT,-,0.00),4(AGGC,-,0.00),14(TGGT,-,0.00),20(GCCT,+,0.00),88(TGGT,-,0.00),92(ACCC,+,0.00)
941	chr3	8487000	8487200	intron (NR_033378, intron 3 of 3)	14558	LMCD1-AS1	ncRNA	0.02	0.422886	-78(CTTTGATG,+,0.00),-38(GTTCAAAG,-,0.00)		-100(CTGT,-,0.00),-64(GCAG,+,0.00),-61(GACG,+,0.00),-60(ACGG,+,0.00),-59(CGGC,-,0.00),-57(GCAG,+,0.00),-56(CAGT,-,0.00),-46(ATCG,+,0.00),-44(CGGT,-,0.00),-40(AGGT,-,0.00),-29(ACTG,+,0.00),-28(CTGC,-,0.00),-26(GCCT,+,0.00),-24(CTGC,-,0.00),-16(AACG,+,0.00),-14(CGAC,-,0.00),-6(CTGC,-,0.00),5(ACCT,+,0.00),22(TGGT,-,0.00),30(GCCA,+,0.00),56(ACAG,+,0.00),57(CAGT,-,0.00),61(ACAG,+,0.00),73(AGGT,-,0.00)…
20	chr1	30952125	30952325	intron (NM_001020658, intron 16 of 21)	-3020	SNORD103A	snoRNA	0.01	0.412935	-5(GAACAAAG,-,0.00),8(CTTCAAAG,-,0.00)		-86(ACTG,+,0.00),-75(ACTG,+,0.00),-74(CTGC,-,0.00),-59(AGGC,-,0.00),-36(CTGC,-,0.00),-34(GCAG,+,0.00),1(AGGC,-,0.00),27(GACG,+,0.00),36(ACCA,+,0.00),49(ACCA,+,0.00),58(TGGT,-,0.00),62(AGGC,-,0.00),64(GCAG,+,0.00),65(CAGC,-,0.00),67(GCCT,+,0.00),92(GCTG,+,0.00),94(TGGC,-,0.00),95(GGCG,+,0.00),97(CGCT,-,0.00)
1386	chrY	11572050	11572250	Intergenic	849440	GYG2P1	pseudo	0.02	0.363184
505	chr16	68265475	68265675	intron (NM_003983, intron 1 of 10)	1049	SLC7A6	protein-coding	0.02	0.562189			-90(GCCA,+,0.00),-86(GGGC,-,0.00),-84(GCAG,+,0.00),-83(CAGC,-,0.00),-72(GCAG,+,0.00),-69(GGGC,-,0.00),-68(GGCG,+,0.00),-67(GCGG,+,0.00),-66(CGGC,-,0.00),-64(GCTG,+,0.00),-63(CTGT,-,0.00),-58(CAGT,-,0.00),-54(GCCC,+,0.00),-51(CAGC,-,0.00),-49(GCCA,+,0.00),-45(TCCG,+,0.00),-43(CGGG,-,0.00),-41(GGGC,-,0.00),-25(ACTG,+,0.00),-24(CTGC,-,0.00),4(GCAG,+,0.00),15(AGGC,-,0.00),17(GCTG,+,0.00),18(CTGT,-,0.…
11	chr1	16367275	16367475	intron (NR_073500, intron 1 of 1)	133	SZRD1	protein-coding	0.07	0.691542			-100(CGCT,-,0.00),-99(GCTG,+,0.00),-92(GCTG,+,0.00),-83(AGGC,-,0.00),-82(GGCG,+,0.00),-81(GCGG,+,0.00),-80(CGGC,-,0.00),-78(GCAG,+,0.00),-74(ACAG,+,0.00),-73(CAGC,-,0.00),-72(AGCG,+,0.00),-71(GCGG,+,0.00),-70(CGGG,-,0.00),-68(GGGT,-,0.00),-56(GCCG,+,0.00),-55(CCGC,-,0.00),-54(CGCC,-,0.00),-53(GCCG,+,0.00),-52(CCGT,-,0.00),-51(CGTC,-,0.00),-44(TGGC,-,0.00),-42(GCAG,+,0.00),-39(GGGC,-,0.00),-37(GCC…
702	chr2	71735525	71735725	Intergenic	268926	DYSF	protein-coding	0	0.024876			93(ACAG,+,0.00)
116	chr1	225228975	225229175	intron (NM_001367479, intron 41 of 85)	198963	LBR	protein-coding	0.02	0.452736	-77(CTTTGATC,+,0.00)		-83(ACCG,+,0.00),-81(CGGC,-,0.00),-79(GCCT,+,0.00),-61(GCAG,+,0.00),-56(ACTG,+,0.00),-55(CTGC,-,0.00),-43(CAGC,-,0.00),-42(AGCG,+,0.00),-41(GCGG,+,0.00),-40(CGGG,-,0.00),-38(GGGT,-,0.00),3(GCCT,+,0.00),19(CTGT,-,0.00),43(GCCG,+,0.00),45(CGGC,-,0.00),55(GGGC,-,0.00),57(GCTG,+,0.00),58(CTGC,-,0.00),69(TGGC,-,0.00),71(GCTG,+,0.00),72(CTGC,-,0.00),74(GCTG,+,0.00),87(CTGC,-,0.00),89(GCAG,+,0.00),90(CA…
558	chr17	58352575	58352775	promoter-TSS (NM_003168)	-474	SUPT4H1	protein-coding	0.035	0.512438			-84(GGGC,-,0.00),-82(GCAG,+,0.00),-81(CAGT,-,0.00),-71(ACTG,+,0.00),-70(CTGT,-,0.00),-49(CTGC,-,0.00),-47(GCAG,+,0.00),-41(ACCG,+,0.00),-22(ACAG,+,0.00),-21(CAGC,-,0.00),-19(GCCC,+,0.00),-14(ACCC,+,0.00),0(ACTG,+,0.00),1(CTGC,-,0.00),8(AGCG,+,0.00),10(CGCT,-,0.00),17(GGGT,-,0.00),36(ACAG,+,0.00),44(GCTG,+,0.00),46(TGGC,-,0.00),48(GCCT,+,0.00),59(ACGG,+,0.00),60(CGGC,-,0.00),61(GGCG,+,0.00),62(GCG…
92	chr1	205189800	205190000	intron (NM_199462, intron 1 of 11)	21802	DSTYK	protein-coding	0	0.378109			-100(ACCA,+,0.00),-93(ACTG,+,0.00),-52(GCCT,+,0.00),-41(ACCA,+,0.00),-37(ACAG,+,0.00),-13(CTGT,-,0.00),-5(GGGT,-,0.00),23(ACCA,+,0.00),28(ACCA,+,0.00),55(ACCT,+,0.00),73(ACAG,+,0.00),74(CAGC,-,0.00),90(TGGC,-,0.00),92(GCCA,+,0.00)
129	chr1	244833650	244833850	Intergenic	-1556	COX20	protein-coding	0.005	0.328358			-68(ACCC,+,0.00),-6(CGGT,-,0.00),-3(TGGT,-,0.00),7(GCTG,+,0.00),9(TGGT,-,0.00),20(CAGT,-,0.00),90(ACCT,+,0.00)
288	chr12	52073400	52073600	intron (NM_001098673, intron 2 of 3)	3522	ATG101	protein-coding	0.01	0.502488	-99(CTTTGAAG,+,0.00)		-57(CGTT,-,0.00),-43(GCTG,+,0.00),-42(CTGC,-,0.00),-40(GCCA,+,0.00),-32(GCAG,+,0.00),-24(GGGC,-,0.00),-22(GCCA,+,0.00),-20(CAGT,-,0.00),-14(AGGC,-,0.00),-12(GCAG,+,0.00),-8(AGGC,-,0.00),-6(GCTG,+,0.00),-1(GCTG,+,0.00),4(GCCT,+,0.00),20(ACAG,+,0.00),46(CAGC,-,0.00),56(ACCT,+,0.00),60(GGGC,-,0.00),71(GCAG,+,0.00),74(GGGT,-,0.00),77(TGGC,-,0.00),79(GCCC,+,0.00),85(GGGT,-,0.00),90(GGGT,-,0.00)
303	chr12	71163075	71163275	Intergenic	-5176	TSPAN8	protein-coding	0.01	0.363184			-95(GCCA,+,0.00),-90(ACTG,+,0.00),-89(CTGT,-,0.00),-75(CAGT,-,0.00),-70(CTGC,-,0.00),-61(AGGT,-,0.00),3(TGGT,-,0.00),11(GCCT,+,0.00),43(GTCG,+,0.00),45(CGAT,-,0.00),69(ACCA,+,0.00),81(GCCA,+,0.00),89(ACAG,+,0.00),91(AGGC,-,0.00),93(GCTG,+,0.00),94(CTGC,-,0.00)
1273	chr8	50640375	50640575	intron (NR_135797, intron 15 of 20)	476344	SNTG1	protein-coding	0.005	0.39801			-93(CTGC,-,0.00),-80(GCTG,+,0.00),-78(TGGC,-,0.00),-70(CTGC,-,0.00),-68(GCGG,+,0.00),-67(CGGA,-,0.00),-50(CTGC,-,0.00),-48(GCAG,+,0.00),-47(CAGT,-,0.00),-34(TGGT,-,0.00),-15(CTGT,-,0.00),18(AGGT,-,0.00),37(CAGT,-,0.00),52(GCCT,+,0.00),92(ACCA,+,0.00)
261	chr12	40525	40725	Intergenic	-2492	FAM138D	ncRNA	0	0.363184			-98(TGGT,-,0.00),-86(ACTG,+,0.00),-85(CTGC,-,0.00),-43(ACAG,+,0.00),-39(ACTG,+,0.00),-37(TGGT,-,0.00),-27(ACTG,+,0.00),-26(CTGT,-,0.00),15(CAGT,-,0.00),28(TGGC,-,0.00),39(GCTG,+,0.00),54(TGGC,-,0.00),69(TGGC,-,0.00),76(GGGT,-,0.00),83(ACTG,+,0.00),84(CTGT,-,0.00),88(ACAG,+,0.00),89(CAGT,-,0.00)
1309	chr8	130034700	130034900	Intergenic	-17671	FAM49B	protein-coding	0.03	0.527363			-92(GCTG,+,0.00),-81(AGGC,-,0.00),-80(GGCG,+,0.00),-78(CGCC,-,0.00),-77(GCCT,+,0.00),-75(CTGC,-,0.00),-73(GCCA,+,0.00),-70(ACCA,+,0.00),-65(GCCC,+,0.00),-62(CAGC,-,0.00),-33(ACAG,+,0.00),-30(GGGT,-,0.00),-23(ACCA,+,0.00),-7(TGGT,-,0.00),-1(CAGT,-,0.00),7(TGGC,-,0.00),9(GCCT,+,0.00),21(ACCC,+,0.00),22(CCCG,+,0.00),23(CCGC,-,0.00),24(CGCC,-,0.00),25(GCCC,+,0.00),29(TGGC,-,0.00),31(GCCT,+,0.00),43(G…
810	chr20	13121650	13121850	intron (NM_001349945, intron 9 of 12)	-99524	ISM1	protein-coding	0.005	0.427861			-100(TGGC,-,0.00),-89(ACCC,+,0.00),-77(AACG,+,0.00),-57(GCCA,+,0.00),-46(AGGC,-,0.00),42(ACCC,+,0.00),62(CAGT,-,0.00),85(GGGC,-,0.00)
1314	chr8	140626125	140626325	intron (NM_001164623, intron 1 of 17)	9408	AGO2	protein-coding	0.06	0.597015			-99(ACAG,+,0.00),-98(CAGC,-,0.00),-96(GCTG,+,0.00),-94(TGGC,-,0.00),-93(GGCG,+,0.00),-91(CGCC,-,0.00),-90(GCCC,+,0.00),-83(CGGC,-,0.00),-82(GGCG,+,0.00),-80(CGTC,-,0.00),-79(GTCG,+,0.00),-77(CGCT,-,0.00),-72(CTGT,-,0.00),-63(AGCG,+,0.00),-62(GCGG,+,0.00),-61(CGGG,-,0.00),-60(GGGC,-,0.00),-51(AGGT,-,0.00),-39(GCTG,+,0.00),-38(CTGT,-,0.00),-36(GTCG,+,0.00),-34(CGGG,-,0.00),-32(GGGT,-,0.00),-29(TCCG…
354	chr13	16302325	16302525	Intergenic	-1892872	FAM230C	ncRNA	0.02	0.422886			-100(ACAG,+,0.00),-99(CAGC,-,0.00),-94(CTGT,-,0.00),-85(CTGC,-,0.00),-72(ACAG,+,0.00),-71(CAGT,-,0.00),-57(GCCT,+,0.00),-45(GCAG,+,0.00),-43(AGGT,-,0.00),-35(AACG,+,0.00),-33(CGCT,-,0.00),-7(GACG,+,0.00),-5(CGTT,-,0.00),0(CGGA,-,0.00),2(GACG,+,0.00),3(ACGG,+,0.00),4(CGGT,-,0.00),11(AGGC,-,0.00),13(GCCC,+,0.00),18(TGGT,-,0.00),64(CTGT,-,0.00)
599	chr18	3618125	3618325	intron (NM_001242761, intron 7 of 11)	14488	DLGAP1-AS2	ncRNA	0.01	0.38806	36(CTTTGAAG,+,0.00)		-93(AGGT,-,0.00),-57(CTGT,-,0.00),-39(ACCT,+,0.00),-37(CTGT,-,0.00),-15(ACAG,+,0.00),-14(CAGC,-,0.00),14(GCAG,+,0.00),20(TCCG,+,0.00),22(CGGC,-,0.00),24(GCCT,+,0.00),33(GGGC,-,0.00),52(ACCC,+,0.00),75(AGGC,-,0.00),83(TGGT,-,0.00)
365	chr13	16629100	16629300	Intergenic	-1566097	FAM230C	ncRNA	0.02	0.422886			-99(ACTG,+,0.00),-98(CTGC,-,0.00),-93(CTGT,-,0.00),-84(CTGC,-,0.00),-71(ACAG,+,0.00),-56(GCCT,+,0.00),-44(GCAG,+,0.00),-42(AGGT,-,0.00),-34(AACG,+,0.00),-32(CGCT,-,0.00),-6(GACG,+,0.00),-4(CGTT,-,0.00),1(CGGA,-,0.00),3(GACG,+,0.00),4(ACGG,+,0.00),5(CGGT,-,0.00),15(ACCA,+,0.00),19(TGGT,-,0.00),43(CTGC,-,0.00),65(CTGT,-,0.00)
975	chr3	141368350	141368550	intron (NM_001080412, intron 1 of 7)	-17975	ZBTB38	protein-coding	0.04	0.616915	-74(CATCAAAG,-,0.00)		-95(GCTG,+,0.00),-85(GGGC,-,0.00),-83(GCCT,+,0.00),-68(AGGT,-,0.00),-50(TCCG,+,0.00),-44(TGGC,-,0.00),-42(GCAG,+,0.00),-39(GGGC,-,0.00),-37(GCAG,+,0.00),-36(CAGC,-,0.00),-34(GCCC,+,0.00),-33(CCCG,+,0.00),-31(CGGC,-,0.00),-29(GCCC,+,0.00),-28(CCCG,+,0.00),-26(CGGG,-,0.00),-25(GGGC,-,0.00),-23(GCTG,+,0.00),-22(CTGC,-,0.00),-20(GCTG,+,0.00),-18(TGGC,-,0.00),-17(GGCG,+,0.00),-15(CGAT,-,0.00),-6(AGGC,…
1140	chr6	57089850	57090050	promoter-TSS (NM_001031623)	-80	ZNF451	protein-coding	0.075	0.636816			-79(CAGT,-,0.00),-71(CGCT,-,0.00),-62(ACAG,+,0.00),-57(ACCC,+,0.00),-54(CAGC,-,0.00),-52(GCTG,+,0.00),-50(TGGC,-,0.00),-48(GCCC,+,0.00),-43(TGGC,-,0.00),-37(CGCC,-,0.00),-36(GCCC,+,0.00),-31(ACCC,+,0.00),-27(ACTG,+,0.00),-26(CTGC,-,0.00),-24(GCAG,+,0.00),-23(CAGC,-,0.00),-21(GCTG,+,0.00),-19(TGGC,-,0.00),-18(GGCG,+,0.00),-16(CGTC,-,0.00),-8(AGGC,-,0.00),-7(GGCG,+,0.00),-1(TGGT,-,0.00),13(TCCG,+,0…
281	chr12	48723700	48723900	Intergenic	-3635	TEX49	protein-coding	0.01	0.273632			34(AGGC,-,0.00),36(GCCA,+,0.00),47(TGGC,-,0.00),54(CGCC,-,0.00),55(GCCT,+,0.00),57(CTGT,-,0.00),66(CAGC,-,0.00),78(AGGC,-,0.00),80(GCTG,+,0.00),83(GACG,+,0.00),88(GGGT,-,0.00),97(ACCT,+,0.00)
25	chr1	43008450	43008650	Intergenic	49501	SLC2A1-AS1	ncRNA	0.035	0.557214	2(CATCAAAG,-,0.00)		-98(ACCT,+,0.00),-92(ACTG,+,0.00),-91(CTGC,-,0.00),-89(GCAG,+,0.00),-88(CAGC,-,0.00),-86(GCCC,+,0.00),-83(CTGC,-,0.00),-67(CGAT,-,0.00),-62(TGGC,-,0.00),-60(GCCC,+,0.00),-59(CCCG,+,0.00),-51(TGGC,-,0.00),-49(GCTG,+,0.00),-47(TGGC,-,0.00),-45(GCCT,+,0.00),-33(ACCT,+,0.00),-29(TGGT,-,0.00),-17(GACG,+,0.00),-15(CGTC,-,0.00),9(GACG,+,0.00),10(ACGG,+,0.00),11(CGGG,-,0.00),12(GGGT,-,0.00),26(ACCG,+,0.0…
608	chr18	23744100	23744300	intron (NM_001127717, intron 2 of 73)	54747	LAMA3	protein-coding	0.005	0.457711			-96(GCCT,+,0.00),-90(ACCT,+,0.00),-87(TGGC,-,0.00),-85(GCTG,+,0.00),-84(CTGT,-,0.00),-65(ACCA,+,0.00),-55(CTGC,-,0.00),-53(GCCT,+,0.00),-31(CTGC,-,0.00),-9(GCTG,+,0.00),-8(CTGC,-,0.00),-6(GCAG,+,0.00),-1(GCTG,+,0.00),6(ACCT,+,0.00),10(TGGC,-,0.00),23(GGGC,-,0.00),34(ACAG,+,0.00),35(CAGC,-,0.00),37(GCAG,+,0.00),41(GGGT,-,0.00),44(TGGT,-,0.00),65(GTCG,+,0.00),67(CGCT,-,0.00),71(TGGT,-,0.00),90(ACCA…
362	chr13	16513600	16513800	Intergenic	-1681597	FAM230C	ncRNA	0.015	0.378109			-80(CGAC,-,0.00),-78(ACAG,+,0.00),-45(CTGC,-,0.00),-43(GCCT,+,0.00),-32(ACAG,+,0.00),-10(ACAG,+,0.00),-3(AGGT,-,0.00),42(AGCG,+,0.00),44(CGCC,-,0.00),45(GCCT,+,0.00),50(GACG,+,0.00),52(CGCC,-,0.00),53(GCCT,+,0.00),57(ACAG,+,0.00),58(CAGT,-,0.00),93(ACAG,+,0.00)
409	chr13	97233600	97233800	intron (NM_144778, intron 1 of 8)	11367	MBNL2	protein-coding	0	0.472637	31(GATCAAAG,-,0.00)		-98(CAGC,-,0.00),-96(GCCT,+,0.00),-90(TGGC,-,0.00),-88(GCAG,+,0.00),-87(CAGC,-,0.00),-85(GCCA,+,0.00),-82(ACCA,+,0.00),-73(ACCA,+,0.00),-28(CTGT,-,0.00),1(TGGT,-,0.00),11(AGGC,-,0.00),13(GCTG,+,0.00),14(CTGC,-,0.00),41(ACTG,+,0.00),43(TGGC,-,0.00),45(GCTG,+,0.00),46(CTGC,-,0.00),48(GCCT,+,0.00),55(GGGC,-,0.00),57(GCTG,+,0.00),58(CTGC,-,0.00),60(GCTG,+,0.00),66(ACCA,+,0.00),68(CAGC,-,0.00),70(GCAG…
1047	chr5	61331825	61332025	promoter-TSS (NM_020928)	-333	ZSWIM6	protein-coding	0.075	0.721393	-100(CTTCAAAG,-,0.00)		-88(GCTG,+,0.00),-81(ACTG,+,0.00),-65(GGGT,-,0.00),-61(AGGC,-,0.00),-59(GCAG,+,0.00),-54(GGGC,-,0.00),-53(GGCG,+,0.00),-50(GCAG,+,0.00),-44(ACCC,+,0.00),-40(ACCC,+,0.00),-36(ACCT,+,0.00),-31(AGGC,-,0.00),-29(GCCC,+,0.00),-28(CCCG,+,0.00),-26(CGGC,-,0.00),-24(GCCC,+,0.00),-23(CCCG,+,0.00),-21(CGGC,-,0.00),-20(GGCG,+,0.00),-19(GCGG,+,0.00),-18(CGGC,-,0.00),-16(GCCC,+,0.00),-15(CCCG,+,0.00),-14(CCGC…
1276	chr8	62983900	62984100	non-coding (NR_027378, exon 1 of 1)	6139	NKAIN3-IT1	ncRNA	0.005	0.368159			-87(TGGT,-,0.00),-75(ACCC,+,0.00),-72(CAGT,-,0.00),-65(ACTG,+,0.00),-63(TGGT,-,0.00),-58(AGCG,+,0.00),-56(CGTT,-,0.00),-39(ACAG,+,0.00),-32(AGGC,-,0.00),-15(CAGT,-,0.00),19(GCCT,+,0.00),23(GGGT,-,0.00),28(ACCA,+,0.00),42(GCAG,+,0.00),60(GGGT,-,0.00)
1278	chr8	63052525	63052725	Intergenic	-13819	GGH	protein-coding	0.03	0.447761	-3(CTTTGTAC,+,0.00)		-88(ACCT,+,0.00),-86(CTGC,-,0.00),-84(GCTG,+,0.00),-82(TGGT,-,0.00),-74(TGGC,-,0.00),-69(CGGG,-,0.00),-65(GGGC,-,0.00),-58(ACAG,+,0.00),-54(ACCT,+,0.00),-50(ACCA,+,0.00),-29(TGGC,-,0.00),-28(GGCG,+,0.00),-27(GCGG,+,0.00),-26(CGGC,-,0.00),-24(GCCC,+,0.00),-21(CAGC,-,0.00),-19(GCTG,+,0.00),-18(CTGT,-,0.00),25(ACCG,+,0.00),27(CGGC,-,0.00),29(GCCG,+,0.00),31(CGAC,-,0.00),54(AACG,+,0.00),60(CGCT,-,0.0…
1322	chr9	15511025	15511225	promoter-TSS (NM_001317898)	-106	PSIP1	protein-coding	0.075	0.587065			-81(GCAG,+,0.00),-80(CAGC,-,0.00),-76(ACCC,+,0.00),-75(CCCG,+,0.00),-73(CGGC,-,0.00),-72(GGCG,+,0.00),-66(GCTG,+,0.00),-65(CTGT,-,0.00),-60(TGGC,-,0.00),-56(TCCG,+,0.00),-51(AGCG,+,0.00),-50(GCGG,+,0.00),-49(CGGA,-,0.00),-35(ACCC,+,0.00),-29(CGTC,-,0.00),-17(CGCT,-,0.00),-5(ACAG,+,0.00),-3(AGGT,-,0.00),5(GCAG,+,0.00),20(GACG,+,0.00),26(AGCG,+,0.00),41(ACTG,+,0.00),44(GGGC,-,0.00),45(GGCG,+,0.00),…
389	chr13	24130375	24130575	intron (NM_001286792, intron 3 of 14)	-30245	SPATA13	protein-coding	0.025	0.442786			-87(ACAG,+,0.00),-86(CAGT,-,0.00),-77(ACCC,+,0.00),-74(CAGC,-,0.00),-72(GCCG,+,0.00),-70(CGAT,-,0.00),-58(AGGC,-,0.00),-25(AGGT,-,0.00),-12(AGGC,-,0.00),-6(AGCG,+,0.00),-2(TGGT,-,0.00),10(ACTG,+,0.00),11(CTGC,-,0.00),13(GCAG,+,0.00),30(GGGT,-,0.00),34(CAGT,-,0.00),55(ACCT,+,0.00),74(AGCG,+,0.00),76(CGTC,-,0.00),89(AGGC,-,0.00),90(GGCG,+,0.00),92(CGTT,-,0.00)
342	chr12	121456550	121456750	intron (NM_001005366, intron 12 of 22)	-12298	MIR7107	ncRNA	0.025	0.497512	-51(GTTCAAAG,-,0.00)		-90(GACG,+,0.00),-78(TGGT,-,0.00),-69(ACTG,+,0.00),-42(AACG,+,0.00),-40(CGCC,-,0.00),-39(GCCA,+,0.00),-36(AGGT,-,0.00),-25(GCCA,+,0.00),-22(ACTG,+,0.00),-15(GCCT,+,0.00),-10(TGGC,-,0.00),-8(GCCT,+,0.00),-2(CTGC,-,0.00),0(GCCC,+,0.00),2(CCCG,+,0.00),9(ACAG,+,0.00),10(CAGT,-,0.00),18(GGGC,-,0.00),29(AACG,+,0.00),31(CGTT,-,0.00),35(GGGC,-,0.00),37(GCCA,+,0.00),44(CAGT,-,0.00),71(ACTG,+,0.00),72(CTGC…
321	chr12	102899100	102899300	intron (NM_000277, intron 2 of 12)	18044	PAH	protein-coding	0.01	0.452736			-83(TGGC,-,0.00),-62(GGGT,-,0.00),-58(AGGT,-,0.00),-51(ACCT,+,0.00),-40(ACCT,+,0.00),-10(ACCA,+,0.00),-2(CTGC,-,0.00),0(GCCT,+,0.00),12(GCTG,+,0.00),21(ACAG,+,0.00),22(CAGC,-,0.00),36(ACCG,+,0.00),51(ACCT,+,0.00),56(TGGC,-,0.00),61(CGCT,-,0.00)
918	chr22	28917800	28918000	intron (NM_032173, intron 1 of 8)	511	ZNRF3	protein-coding	0.01	0.507463			-98(ACCA,+,0.00),-88(ACAG,+,0.00),-86(AGGC,-,0.00),-81(CAGT,-,0.00),-79(GTCG,+,0.00),-77(CGTT,-,0.00),-68(ACTG,+,0.00),-67(CTGC,-,0.00),-65(GCAG,+,0.00),-60(GGGC,-,0.00),-59(GGCG,+,0.00),-54(GCTG,+,0.00),-53(CTGT,-,0.00),-45(TGGC,-,0.00),-43(GCCA,+,0.00),-40(ACCA,+,0.00),-35(GCCA,+,0.00),-27(GGGC,-,0.00),-15(ACAG,+,0.00),-13(AGGT,-,0.00),-5(TGGT,-,0.00),-2(TGGT,-,0.00),9(GGGT,-,0.00),26(GCCT,+,0.…
1334	chr9	94827650	94827850	intron (NM_032823, intron 5 of 14)	17788	MIR2278	ncRNA	0.005	0.477612	35(GATCAAAG,-,0.00)		-83(ACCT,+,0.00),-78(ACTG,+,0.00),-76(TGGT,-,0.00),-46(GCCA,+,0.00),-39(ACCA,+,0.00),-36(AGGC,-,0.00),-34(GCCC,+,0.00),-30(CAGC,-,0.00),-28(GCAG,+,0.00),7(CGTC,-,0.00),12(CAGT,-,0.00),25(AGGC,-,0.00),41(AGGC,-,0.00),43(GCCT,+,0.00),58(GCCT,+,0.00),60(CTGT,-,0.00),70(GCCA,+,0.00),81(GGGT,-,0.00),85(ACAG,+,0.00),93(AGGC,-,0.00),95(GCAG,+,0.00),97(AGGC,-,0.00)
317	chr12	98503700	98503900	promoter-TSS (NR_038383)	55	LINC02453	ncRNA	0.055	0.552239			-92(ACCT,+,0.00),-84(GCCC,+,0.00),-80(ACCA,+,0.00),-66(GCCT,+,0.00),-47(GCCT,+,0.00),-33(GCAG,+,0.00),-6(AACG,+,0.00),-4(CGCT,-,0.00),4(AGGC,-,0.00),6(GCCT,+,0.00),10(CTGC,-,0.00),12(GCCC,+,0.00),18(GCCT,+,0.00),23(CAGC,-,0.00),25(GCCG,+,0.00),26(CCGC,-,0.00),27(CGCC,-,0.00),28(GCCA,+,0.00),40(AGGC,-,0.00),42(GCCT,+,0.00),44(CTGC,-,0.00),47(CGCC,-,0.00),48(GCCG,+,0.00),50(CGGC,-,0.00),58(TGGC,-,0…
838	chr20	32115725	32115925	intron (NM_001363731, intron 1 of 17)	6097	TM9SF4	protein-coding	0.03	0.393035			-96(ACCG,+,0.00),-95(CCGT,-,0.00),-94(CGTT,-,0.00),-88(CGCT,-,0.00),-79(GCCT,+,0.00),-70(ACCT,+,0.00),-46(TGGT,-,0.00),-33(ACCT,+,0.00),-29(ACCA,+,0.00),10(ACAG,+,0.00),23(CTGT,-,0.00),25(GTCG,+,0.00),27(CGCC,-,0.00),28(GCCC,+,0.00),33(GGGT,-,0.00),46(TGGT,-,0.00),51(CGAT,-,0.00),57(CAGC,-,0.00),62(CAGT,-,0.00),71(ACTG,+,0.00),72(CTGC,-,0.00),77(ACCT,+,0.00),81(CTGT,-,0.00),90(GGGT,-,0.00),97(AGC…
1104	chr6	8137750	8137950	Intergenic	-35255	EEF1E1-BLOC1S5	ncRNA	0.015	0.41791	-80(CTTCAAAG,-,0.00),18(CTTTGATG,+,0.00)		-99(AACG,+,0.00),-97(CGAT,-,0.00),-91(ACCT,+,0.00),-88(TCCG,+,0.00),-87(CCGT,-,0.00),-86(CGTT,-,0.00),-18(AGGT,-,0.00),4(GCCT,+,0.00),10(AGCG,+,0.00),12(CGTT,-,0.00),27(CAGT,-,0.00),51(ACTG,+,0.00),62(ACTG,+,0.00),65(GGGC,-,0.00),75(GGGT,-,0.00),94(AGGT,-,0.00)
158	chr10	52453250	52453450	intron (NR_120641, intron 3 of 3)	1922	LNCAROD	ncRNA	0.035	0.532338			-89(AACG,+,0.00),-82(GCCA,+,0.00),-78(TGGT,-,0.00),-69(GCTG,+,0.00),-68(CTGC,-,0.00),-64(ACAG,+,0.00),-56(ACCC,+,0.00),-49(ACCA,+,0.00),-46(AGGT,-,0.00),-37(GCCC,+,0.00),-36(CCCG,+,0.00),-34(CGGC,-,0.00),-30(ACCC,+,0.00),-24(TGGC,-,0.00),-22(GCTG,+,0.00),-21(CTGT,-,0.00),-11(TGGT,-,0.00),5(ACCC,+,0.00),6(CCCG,+,0.00),7(CCGC,-,0.00),8(CGCC,-,0.00),9(GCCA,+,0.00),12(ACAG,+,0.00),14(AGGC,-,0.00),16(…
832	chr20	31446725	31446925	intron (NM_153324, intron 1 of 1)	6193	DEFB123	protein-coding	0.02	0.432836			-98(ACCT,+,0.00),-90(ACAG,+,0.00),-89(CAGT,-,0.00),-83(ACTG,+,0.00),-82(CTGT,-,0.00),-67(ACCT,+,0.00),-59(CAGC,-,0.00),-57(GCCT,+,0.00),-27(CTGT,-,0.00),-10(TCCG,+,0.00),-9(CCGC,-,0.00),-7(GCAG,+,0.00),-6(CAGT,-,0.00),3(GCTG,+,0.00),4(CTGT,-,0.00),46(CGGG,-,0.00),50(AGGC,-,0.00),52(GCAG,+,0.00),59(CTGC,-,0.00),61(GCAG,+,0.00),62(CAGT,-,0.00),68(GCCG,+,0.00),78(CGCC,-,0.00),79(GCCA,+,0.00),82(ACTG…
752	chr2	190646025	190646225	Intergenic	-2770	NAB1	protein-coding	0.005	0.358209			-90(GCTG,+,0.00),-89(CTGT,-,0.00),-85(ACTG,+,0.00),-59(ACAG,+,0.00),-57(AGGT,-,0.00),-36(ACCA,+,0.00),-26(ACCA,+,0.00),-9(GACG,+,0.00),-7(CGTT,-,0.00),16(TGGT,-,0.00),25(TGGC,-,0.00),55(ACCT,+,0.00),57(CTGT,-,0.00),68(GCCT,+,0.00),88(GCCT,+,0.00),96(ACTG,+,0.00),97(CTGT,-,0.00)
889	chr21	7658200	7658400	Intergenic	33901	LOC102723360	protein-coding	0.03	0.547264	42(CTTTGATC,+,0.00)		-91(ACTG,+,0.00),-90(CTGT,-,0.00),-80(ACCC,+,0.00),-79(CCCG,+,0.00),-78(CCGC,-,0.00),-77(CGCT,-,0.00),-76(GCTG,+,0.00),-75(CTGC,-,0.00),-69(GCTG,+,0.00),-67(TGGC,-,0.00),-54(CTGC,-,0.00),-52(GCAG,+,0.00),-51(CAGC,-,0.00),-49(GCCC,+,0.00),-46(CTGT,-,0.00),-41(ACCA,+,0.00),-35(GGGC,-,0.00),-33(GCCA,+,0.00),-25(ACCA,+,0.00),-8(ACCT,+,0.00),1(GACG,+,0.00),8(ACAG,+,0.00),9(CAGC,-,0.00),13(TCCG,+,0.00)…
1190	chr7	26440925	26441125	intron (NR_148500, intron 2 of 5)	-41607	LOC105375304	ncRNA	0.015	0.457711			-90(ACCA,+,0.00),-78(ACAG,+,0.00),-77(CAGC,-,0.00),-63(ACCG,+,0.00),-61(CGGC,-,0.00),-59(GCCT,+,0.00),-40(ACTG,+,0.00),-28(AGGT,-,0.00),1(GCTG,+,0.00),2(CTGC,-,0.00),11(ACAG,+,0.00),12(CAGC,-,0.00),14(GCCC,+,0.00),25(TGGC,-,0.00),34(ACCC,+,0.00),35(CCCG,+,0.00),37(CGGC,-,0.00),39(GCTG,+,0.00),40(CTGC,-,0.00),42(GCAG,+,0.00),43(CAGC,-,0.00),45(GCCT,+,0.00),50(CTGT,-,0.00),73(ACTG,+,0.00),74(CTGT,-…
6	chr1	10793275	10793475	intron (NM_001079843, intron 1 of 20)	3271	CASZ1	protein-coding	0.035	0.457711	-76(GATCAAAG,-,0.00)		-69(GCCT,+,0.00),-64(CGCT,-,0.00),-52(GCCA,+,0.00),-42(GCTG,+,0.00),-41(CTGT,-,0.00),-33(GCCA,+,0.00),-26(AGCG,+,0.00),-20(AGGC,-,0.00),-15(CCCG,+,0.00),-13(CGGG,-,0.00),-12(GGGC,-,0.00),-10(GCTG,+,0.00),-7(GGGC,-,0.00),27(CGCC,-,0.00),28(GCCG,+,0.00),57(CGGC,-,0.00),62(AGGT,-,0.00),91(AGGC,-,0.00)
459	chr15	60580750	60580950	intron (NM_134260, intron 1 of 11)	11676	RORA	protein-coding	0.01	0.402985	-75(CTTTGATG,+,0.00),-36(CTTTGATG,+,0.00),5(CTACAAAG,-,0.00)		-59(ACTG,+,0.00),-57(TGGT,-,0.00),-46(GCTG,+,0.00),-45(CTGT,-,0.00),-40(ATCG,+,0.00),-38(CGCT,-,0.00),3(GCCT,+,0.00),16(GCTG,+,0.00),17(CTGT,-,0.00),21(CAGT,-,0.00),44(ACCA,+,0.00),57(ACAG,+,0.00),58(CAGC,-,0.00),59(AGCG,+,0.00),61(CGCC,-,0.00),62(GCCT,+,0.00)
1399	chrY	56708200	56708400	Intergenic	-245955	SPRY3	protein-coding	0.06	0.457711		-28(TGGTACGGACT,-,0.00)	-100(ACAG,+,0.00),-99(CAGC,-,0.00),-97(GCCA,+,0.00),-94(ACGG,+,0.00),-93(CGGA,-,0.00),-64(GTCG,+,0.00),-50(ACTG,+,0.00),-32(CGAC,-,0.00),-30(ACTG,+,0.00),-28(TGGT,-,0.00),-24(ACGG,+,0.00),-23(CGGA,-,0.00),-4(ATCG,+,0.00),11(ATCG,+,0.00),15(AACG,+,0.00),16(ACGG,+,0.00),17(CGGA,-,0.00),26(ATCG,+,0.00),30(AACG,+,0.00),31(ACGG,+,0.00),32(CGGA,-,0.00),55(ACTG,+,0.00),56(CTGC,-,0.00),67(AGGT,-,0.00)
413	chr13	110712525	110712725	promoter-TSS (NM_198218)	2	ING1	protein-coding	0.11	0.716418			-99(CGGA,-,0.00),-88(GGGC,-,0.00),-86(GCCG,+,0.00),-84(CGGC,-,0.00),-83(GGCG,+,0.00),-78(GCGG,+,0.00),-77(CGGG,-,0.00),-75(GGGC,-,0.00),-73(GCCG,+,0.00),-71(CGGT,-,0.00),-69(GTCG,+,0.00),-67(CGCC,-,0.00),-66(GCCT,+,0.00),-62(AGGC,-,0.00),-58(AACG,+,0.00),-57(ACGG,+,0.00),-56(CGGG,-,0.00),-55(GGGC,-,0.00),-46(TGGC,-,0.00),-45(GGCG,+,0.00),-43(CGTC,-,0.00),-38(AGGC,-,0.00),-24(GCCC,+,0.00),-16(TCCG…
241	chr11	102190100	102190300	intron (NM_001130145, intron 4 of 8)	77752	YAP1	protein-coding	0.005	0.333333			-60(GCTG,+,0.00),-59(CTGT,-,0.00),-43(AGGT,-,0.00),-29(CTGT,-,0.00),-11(AGGT,-,0.00),-4(AGGC,-,0.00),31(TGGT,-,0.00),41(GGGC,-,0.00),43(GCTG,+,0.00),44(CTGT,-,0.00),48(CAGT,-,0.00),55(TGGT,-,0.00),80(AGCG,+,0.00),85(ACAG,+,0.00)
5	chr1	7961475	7961675	promoter-TSS (NM_007262)	-79	PARK7	protein-coding	0.095	0.696517			-96(ACTG,+,0.00),-95(CTGT,-,0.00),-88(GCCC,+,0.00),-86(CCCG,+,0.00),-85(CCGC,-,0.00),-83(GCGG,+,0.00),-82(CGGG,-,0.00),-81(GGGC,-,0.00),-80(GGCG,+,0.00),-78(CGCC,-,0.00),-77(GCCG,+,0.00),-75(CGGG,-,0.00),-73(GGGC,-,0.00),-71(GCAG,+,0.00),-69(AGGC,-,0.00),-67(GCCG,+,0.00),-65(CGGA,-,0.00),-62(ACTG,+,0.00),-61(CTGT,-,0.00),-57(GCCA,+,0.00),-45(GGGT,-,0.00),-41(ACCA,+,0.00),-31(ACCG,+,0.00),-26(GCCG…
970	chr3	131978200	131978400	intron (NM_001289112, intron 1 of 15)	7631	MIR5704	ncRNA	0	0.00995
199	chr11	354250	354450	Intergenic	-15149	B4GALNT4	protein-coding	0.03	0.557214			-89(GCCG,+,0.00),-85(AGGC,-,0.00),-83(GCAG,+,0.00),-81(AGGC,-,0.00),-79(GCAG,+,0.00),-73(CAGT,-,0.00),-67(AGGT,-,0.00),-59(TGGC,-,0.00),-57(GCCA,+,0.00),-51(ACCA,+,0.00),-49(CAGC,-,0.00),-47(GCCT,+,0.00),-44(TGGC,-,0.00),-42(GCCA,+,0.00),-35(TGGT,-,0.00),-28(ACCC,+,0.00),-25(CTGT,-,0.00),3(GCCA,+,0.00),11(TGGT,-,0.00),14(TGGC,-,0.00),16(GCAG,+,0.00),18(AGGC,-,0.00),19(GGCG,+,0.00),21(CGCC,-,0.00)…
760	chr2	201360325	201360525	Intergenic	-3027	FLACC1	protein-coding	0.015	0.457711			-86(ACAG,+,0.00),-85(CAGC,-,0.00),-67(TGGT,-,0.00),-63(CTGC,-,0.00),-59(ACAG,+,0.00),-56(GGGC,-,0.00),-23(GCTG,+,0.00),-22(CTGC,-,0.00),-20(GCAG,+,0.00),-19(CAGC,-,0.00),-5(TGGC,-,0.00),4(TGGT,-,0.00),8(CAGC,-,0.00),10(GCTG,+,0.00),22(CGGA,-,0.00),25(AGGC,-,0.00),36(CTGT,-,0.00),42(AGCG,+,0.00),44(CGCT,-,0.00),53(TGGC,-,0.00),73(CAGT,-,0.00),86(ACAG,+,0.00),87(CAGT,-,0.00)
958	chr3	57451175	57451375	intron (NM_001366028, intron 25 of 73)	93069	DNAH12	protein-coding	0.025	0.412935			-96(GCCA,+,0.00),-84(CTGC,-,0.00),-39(CAGC,-,0.00),-35(ACAG,+,0.00),-33(AGGT,-,0.00),-25(TGGT,-,0.00),3(CCCG,+,0.00),4(CCGT,-,0.00),13(GGGT,-,0.00),18(GCCA,+,0.00),40(ACAG,+,0.00),47(GCCC,+,0.00),50(CAGT,-,0.00),71(AACG,+,0.00),72(ACGG,+,0.00),73(CGGC,-,0.00),75(GCCG,+,0.00),77(CGGG,-,0.00),78(GGGC,-,0.00),80(GCCC,+,0.00),83(CAGT,-,0.00),86(TGGC,-,0.00),93(CGTC,-,0.00),96(CTGC,-,0.00)
788	chr20	543900	544100	promoter-TSS (NM_001895)	-210	CSNK2A1	protein-coding	0.02	0.432836			-90(ACCT,+,0.00),-78(CAGT,-,0.00),-72(TGGC,-,0.00),-70(GCCT,+,0.00),-65(GGGT,-,0.00),-41(AACG,+,0.00),-33(GCAG,+,0.00),-6(AGCG,+,0.00),29(ACAG,+,0.00),44(ACCT,+,0.00),54(AGGT,-,0.00),60(ACAG,+,0.00),61(CAGT,-,0.00),65(TGGT,-,0.00),72(ACCC,+,0.00),85(TGGC,-,0.00),86(GGCG,+,0.00),87(GCGG,+,0.00),88(CGGT,-,0.00),92(ACCC,+,0.00),96(AGGT,-,0.00)
1085	chr5	164747500	164747700	Intergenic	277321	LOC102546299	ncRNA	0	0.323383	-52(CTTTGTAG,+,0.00),-7(CTTTGATC,+,0.00),-3(GATCAAAG,-,0.00),6(CTTTGATC,+,0.00)		-78(GCAG,+,0.00),-75(GGGT,-,0.00),-70(TGGT,-,0.00),-64(GCAG,+,0.00),-59(GCCC,+,0.00),-40(TGGC,-,0.00),-34(GCCA,+,0.00),37(GCAG,+,0.00)
196	chr10	124043150	124043350	intron (NM_014863, intron 3 of 5)	49156	CHST15	protein-coding	0.025	0.507463			-87(TCCG,+,0.00),-86(CCGT,-,0.00),-83(TGGC,-,0.00),-81(GCCA,+,0.00),-67(AGGT,-,0.00),-60(AGGT,-,0.00),-34(AGGC,-,0.00),-32(GCCC,+,0.00),-31(CCCG,+,0.00),-30(CCGC,-,0.00),-29(CGCC,-,0.00),-28(GCCT,+,0.00),-24(CTGT,-,0.00),-7(CTGC,-,0.00),-5(GCCG,+,0.00),-3(CGGT,-,0.00),6(GCTG,+,0.00),8(TGGT,-,0.00),30(ACTG,+,0.00),31(CTGT,-,0.00),37(GCCT,+,0.00),41(CGGG,-,0.00),50(ACCC,+,0.00),55(ACAG,+,0.00),56(C…
1315	chr8	143461975	143462175	intron (NM_015117, intron 9 of 11)	-31343	MAFA	protein-coding	0.025	0.522388	-69(GATCAAAG,-,0.00)		-81(GCTG,+,0.00),-75(ACCA,+,0.00),-72(ACAG,+,0.00),-62(GGGT,-,0.00),-52(ACCG,+,0.00),-51(CCGT,-,0.00),-50(CGTT,-,0.00),-36(ACCC,+,0.00),-31(CGAC,-,0.00),-9(AGGC,-,0.00),-7(GCCC,+,0.00),-2(ACCT,+,0.00),23(ACAG,+,0.00),24(CAGC,-,0.00),29(AACG,+,0.00),30(ACGG,+,0.00),31(CGGC,-,0.00),33(GCAG,+,0.00),34(CAGC,-,0.00),36(GCCG,+,0.00),38(CGAC,-,0.00),50(AGGC,-,0.00),52(GCCT,+,0.00),58(CTGT,-,0.00),62(GCC…
46	chr1	110338950	110339150	promoter-TSS (NM_001201545)	121	RBM15-AS1	ncRNA	0.06	0.527363			-98(GCCG,+,0.00),-97(CCGC,-,0.00),-96(CGCC,-,0.00),-95(GCCG,+,0.00),-93(CGGA,-,0.00),-74(GGGT,-,0.00),-72(GTCG,+,0.00),-55(ACCG,+,0.00),-54(CCGT,-,0.00),-53(CGTC,-,0.00),-44(CGAT,-,0.00),-40(ATCG,+,0.00),-38(CGCT,-,0.00),-37(GCTG,+,0.00),-36(CTGT,-,0.00),-30(GCCT,+,0.00),-28(CTGC,-,0.00),-26(GCCT,+,0.00),-12(AACG,+,0.00),-10(CGCC,-,0.00),-9(GCCG,+,0.00),-3(ACTG,+,0.00),2(TGGC,-,0.00),4(GCCC,+,0.0…
90	chr1	204516400	204516600	promoter-TSS (NM_002393)	94	MDM4	protein-coding	0.085	0.671642			-88(CGCC,-,0.00),-87(GCCA,+,0.00),-74(GCTG,+,0.00),-73(CTGC,-,0.00),-71(GCCG,+,0.00),-67(AGGC,-,0.00),-65(GCCC,+,0.00),-55(CTGT,-,0.00),-50(ACTG,+,0.00),-49(CTGC,-,0.00),-47(GCCA,+,0.00),-44(ACCC,+,0.00),-32(ACCC,+,0.00),-31(CCCG,+,0.00),-29(CGGG,-,0.00),-28(GGGC,-,0.00),-23(CGGC,-,0.00),-22(GGCG,+,0.00),-21(GCGG,+,0.00),-20(CGGG,-,0.00),-14(AGCG,+,0.00),-12(CGAC,-,0.00),-1(GCTG,+,0.00),0(CTGC,-,…
591	chr17	81992225	81992425	intron (NR_045351, intron 3 of 14)	14696	ASPSCR1	protein-coding	0.06	0.661692	79(CATCAAAG,-,0.00)		-100(GCAG,+,0.00),-96(AGGT,-,0.00),-92(CTGC,-,0.00),-70(GGGC,-,0.00),-68(GCTG,+,0.00),-67(CTGT,-,0.00),-56(CGGG,-,0.00),-55(GGGC,-,0.00),-54(GGCG,+,0.00),-52(CGCT,-,0.00),-51(GCTG,+,0.00),-39(CCCG,+,0.00),-37(CGGG,-,0.00),-36(GGGC,-,0.00),-34(GCCC,+,0.00),-30(TGGC,-,0.00),-29(GGCG,+,0.00),-27(CGTC,-,0.00),-23(CTGC,-,0.00),-17(ACTG,+,0.00),-14(GGGC,-,0.00),-12(GCCG,+,0.00),-10(CGGC,-,0.00),-9(GGCG…
567	chr17	65434050	65434250	Intergenic	-23391	LINC02563	ncRNA	0	0.323383	1(CTTTGTTG,+,0.00),56(CTACAAAG,-,0.00)		-97(AGGT,-,0.00),-47(ACCA,+,0.00),-44(ACCT,+,0.00),35(ACTG,+,0.00),36(CTGT,-,0.00),49(GCCT,+,0.00),87(GCTG,+,0.00),88(CTGT,-,0.00)
1274	chr8	53310325	53310525	Intergenic	-58728	OPRK1	protein-coding	0	0.338308			-100(CAGC,-,0.00),-94(TGGC,-,0.00),-84(GCAG,+,0.00),-76(ACAG,+,0.00),-50(ACAG,+,0.00),-41(CAGC,-,0.00),-21(TGGT,-,0.00),7(ACCT,+,0.00),9(CTGT,-,0.00),83(ACCT,+,0.00)
1318	chr9	677175	677375	intron (NM_001354333, intron 2 of 11)	-9492	KANK1	protein-coding	0	0.328358			-72(ACTG,+,0.00),-47(ACCT,+,0.00),-34(CTGT,-,0.00),-4(ACTG,+,0.00),3(GCTG,+,0.00),89(ACCA,+,0.00)
1181	chr7	6077300	6077500	Intergenic	-18171	EIF2AK1	protein-coding	0.005	0.477612			-80(AGGT,-,0.00),-76(TGGT,-,0.00),-72(CTGT,-,0.00),-54(ACGG,+,0.00),-53(CGGA,-,0.00),-42(TGGT,-,0.00),-9(ACTG,+,0.00),-8(CTGT,-,0.00),-5(TGGC,-,0.00),26(CTGT,-,0.00),31(GCCC,+,0.00),37(GGGT,-,0.00),47(GCCA,+,0.00),52(GCTG,+,0.00),53(CTGT,-,0.00),62(GCCC,+,0.00),68(GCCA,+,0.00),70(CAGC,-,0.00),72(GCCC,+,0.00),78(ACTG,+,0.00),79(CTGT,-,0.00),93(GCCT,+,0.00),95(CTGC,-,0.00),97(GCCA,+,0.00)
814	chr20	17009525	17009725	Intergenic	-216482	PCSK2	protein-coding	0	0.363184			-92(GGGT,-,0.00),-62(AGGT,-,0.00),-47(GCCT,+,0.00),-44(TGGC,-,0.00),-42(GCAG,+,0.00),-19(TGGT,-,0.00),-14(GCCA,+,0.00),-3(ACCC,+,0.00),36(AGGC,-,0.00),41(ACTG,+,0.00),67(ACAG,+,0.00),72(GCCA,+,0.00)
813	chr20	15594500	15594700	intron (NM_001351663, intron 8 of 17)	328714	LOC613266	ncRNA	0.005	0.402985			-100(ACCA,+,0.00),-95(GCCT,+,0.00),-71(GCGG,+,0.00),-70(CGGG,-,0.00),-69(GGGT,-,0.00),-60(TGGC,-,0.00),-58(GCCC,+,0.00),-49(ACCA,+,0.00),-38(ACCA,+,0.00),-29(AGGC,-,0.00),-19(CAGC,-,0.00),5(CTGC,-,0.00),11(CTGT,-,0.00),37(CTGT,-,0.00),59(ACCT,+,0.00)
112	chr1	219555800	219556000	intron (NR_135822, intron 1 of 3)	1424	LYPLAL1-AS1	ncRNA	0	0.348259	-52(CTTTGTAG,+,0.00)		-98(GCTG,+,0.00),-97(CTGC,-,0.00),-81(ACCT,+,0.00),-57(ACTG,+,0.00),-55(TGGC,-,0.00),-14(ACAG,+,0.00),3(GCTG,+,0.00),4(CTGC,-,0.00),6(GCCA,+,0.00),25(TGGC,-,0.00),55(TGGT,-,0.00),67(ACTG,+,0.00),68(CTGT,-,0.00),76(ACCT,+,0.00),89(GCAG,+,0.00)
167	chr10	75282600	75282800	intron (NR_120651, intron 2 of 3)	-13683	ZNF503-AS1	ncRNA	0.015	0.482587			-89(ACCC,+,0.00),-61(CGGG,-,0.00),-52(CTGC,-,0.00),-24(ATCG,+,0.00),-6(GGGC,-,0.00),13(ACCA,+,0.00),30(GGGC,-,0.00),43(ACAG,+,0.00),51(ACCT,+,0.00),56(GGGT,-,0.00),66(GTCG,+,0.00),74(GGGT,-,0.00),80(TGGT,-,0.00),92(CTGC,-,0.00)
1236	chr7	153329350	153329550	Intergenic	82784	LINC01287	ncRNA	0	0.164179			80(ACAG,+,0.00),83(GGGT,-,0.00),93(CTGT,-,0.00)
534	chr17	35809150	35809350	promoter-TSS (NM_139215)	-234	TAF15	protein-coding	0.04	0.472637			-100(CTGT,-,0.00),-89(AGGT,-,0.00),-74(CGTT,-,0.00),-65(ACCG,+,0.00),-64(CCGC,-,0.00),-48(ACCC,+,0.00),-15(GACG,+,0.00),-14(ACGG,+,0.00),-13(CGGA,-,0.00),-3(AGGT,-,0.00),12(CCCG,+,0.00),14(CGAT,-,0.00),16(ATCG,+,0.00),22(ATCG,+,0.00),26(TGGC,-,0.00),32(TGGT,-,0.00),65(TGGT,-,0.00),69(ACGG,+,0.00),70(CGGC,-,0.00),75(AGCG,+,0.00),76(GCGG,+,0.00),77(CGGA,-,0.00),93(GGGC,-,0.00),95(GCCC,+,0.00)
1015	chr4	87006950	87007150	promoter-TSS (NM_001313959)	49	AFF1	protein-coding	0.11	0.661692			-97(CCCG,+,0.00),-95(CGGC,-,0.00),-94(GGCG,+,0.00),-93(GCGG,+,0.00),-92(CGGA,-,0.00),-86(CGGA,-,0.00),-69(GCCC,+,0.00),-63(AGGC,-,0.00),-41(ACTG,+,0.00),-40(CTGT,-,0.00),-37(TGGC,-,0.00),-35(GCCC,+,0.00),-34(CCCG,+,0.00),-33(CCGC,-,0.00),-30(CGTT,-,0.00),-24(GCTG,+,0.00),-23(CTGT,-,0.00),-18(GCTG,+,0.00),-15(GGGC,-,0.00),-13(GCAG,+,0.00),-11(AGGC,-,0.00),-10(GGCG,+,0.00),-8(CGTT,-,0.00),-4(GGGC,-…
710	chr2	96423775	96423975	Intergenic	81482	NEURL3	protein-coding	0.015	0.542289	-25(CTTTGATC,+,0.00),5(CTTTGATG,+,0.00)		-95(ACCT,+,0.00),-85(AACG,+,0.00),-84(ACGG,+,0.00),-83(CGGC,-,0.00),-81(GCCC,+,0.00),-70(ACCT,+,0.00),-67(TCCG,+,0.00),-66(CCGT,-,0.00),-65(CGTC,-,0.00),-34(TCCG,+,0.00),-32(CGAC,-,0.00),-30(ACCA,+,0.00),-27(ACCT,+,0.00),-10(CAGC,-,0.00),38(CTGC,-,0.00),40(GCCT,+,0.00),44(CTGT,-,0.00),50(ACCC,+,0.00),56(ACCA,+,0.00),75(CAGC,-,0.00),77(GCCC,+,0.00),82(TGGC,-,0.00),91(CAGC,-,0.00),93(GCCA,+,0.00)
1164	chr6	150668550	150668750	intron (NM_001029884, intron 2 of 16)	-14997	PLEKHG1	protein-coding	0.025	0.447761			-98(CTGT,-,0.00),-96(GTCG,+,0.00),-84(TGGT,-,0.00),-79(GCCA,+,0.00),-66(GCTG,+,0.00),-64(TGGC,-,0.00),-62(GCCG,+,0.00),-60(CGAT,-,0.00),-55(ACCA,+,0.00),-29(CAGC,-,0.00),-27(GCTG,+,0.00),-24(GGGC,-,0.00),-23(GGCG,+,0.00),-20(GCAG,+,0.00),-19(CAGT,-,0.00),-5(AGGC,-,0.00),-3(GCCG,+,0.00),-1(CGGA,-,0.00),2(ACCT,+,0.00),32(ACCG,+,0.00),34(CGGA,-,0.00),55(ACTG,+,0.00),80(GGGC,-,0.00),82(GCAG,+,0.00),9…
677	chr2	11357625	11357825	Intergenic	-12288	ROCK2	protein-coding	0.02	0.587065			-92(TCCG,+,0.00),-90(CGGC,-,0.00),-88(GCTG,+,0.00),-87(CTGC,-,0.00),-85(GCGG,+,0.00),-84(CGGC,-,0.00),-82(GCCA,+,0.00),-60(GCCA,+,0.00),-58(CAGC,-,0.00),-56(GCCT,+,0.00),-54(CTGC,-,0.00),-44(GCTG,+,0.00),-41(GGGC,-,0.00),-39(GCCT,+,0.00),-33(GGGT,-,0.00),-27(AGGT,-,0.00),-12(GCCA,+,0.00),-10(CAGT,-,0.00),-3(ACTG,+,0.00),-2(CTGC,-,0.00),0(GCCA,+,0.00),3(ACTG,+,0.00),4(CTGC,-,0.00),6(GCTG,+,0.00),1…
1153	chr6	87702300	87702500	promoter-TSS (NM_018064)	-167	AKIRIN2	protein-coding	0.075	0.552239			-99(AGCG,+,0.00),-97(CGCT,-,0.00),-88(ACGG,+,0.00),-87(CGGG,-,0.00),-84(GGGC,-,0.00),-83(GGCG,+,0.00),-82(GCGG,+,0.00),-81(CGGG,-,0.00),-80(GGGC,-,0.00),-78(GCCA,+,0.00),-73(ACCG,+,0.00),-71(CGGG,-,0.00),-41(AGGT,-,0.00),-37(ACCG,+,0.00),-35(CGGG,-,0.00),-27(ATCG,+,0.00),-25(CGGC,-,0.00),-16(AGGC,-,0.00),-15(GGCG,+,0.00),-14(GCGG,+,0.00),-13(CGGG,-,0.00),3(ACAG,+,0.00),13(CGAC,-,0.00),18(TCCG,+,0…
1016	chr4	88601250	88601450	intron (NM_001271602, intron 2 of 24)	8870	HERC3	protein-coding	0.005	0.343284	-97(GTTCAAAG,-,0.00)		-86(ACCT,+,0.00),-69(AGGC,-,0.00),-67(GCAG,+,0.00),-66(CAGT,-,0.00),-54(TGGT,-,0.00),-46(ACCA,+,0.00),-38(AGGC,-,0.00),-36(GCCA,+,0.00),-14(ACTG,+,0.00),-13(CTGT,-,0.00),6(AGGT,-,0.00),28(CTGT,-,0.00),52(GCCA,+,0.00),59(GGGC,-,0.00)
1222	chr7	113996325	113996525	Intergenic	-77416	PPP1R3A	protein-coding	0	0.169154			40(ACAG,+,0.00),43(GGGT,-,0.00),50(GCTG,+,0.00),51(CTGT,-,0.00),58(GCCT,+,0.00),62(AGGC,-,0.00),64(GCTG,+,0.00),66(TGGT,-,0.00),80(TGGC,-,0.00),82(GCCT,+,0.00)
866	chr20	53643050	53643250	Intergenic	34796	LOC105372672	ncRNA	0.005	0.293532	-69(CTTTGATG,+,0.00)		-78(ACCT,+,0.00),-7(GCCT,+,0.00),76(CTGC,-,0.00)
525	chr17	16438725	16438925	promoter-TSS (NR_027179)	-162	SNHG29	ncRNA	0.075	0.626866			-97(ATCG,+,0.00),-95(CGGA,-,0.00),-70(TGGC,-,0.00),-68(GCCC,+,0.00),-61(ACCA,+,0.00),-58(ACCC,+,0.00),-55(CAGC,-,0.00),-44(TGGC,-,0.00),-43(GGCG,+,0.00),-42(GCGG,+,0.00),-41(CGGA,-,0.00),-38(AGGT,-,0.00),-33(GGGC,-,0.00),-31(GCCC,+,0.00),-26(AACG,+,0.00),-20(CGAT,-,0.00),-15(CAGC,-,0.00),-13(GCCC,+,0.00),-5(GCAG,+,0.00),-3(AGGC,-,0.00),-2(GGCG,+,0.00),0(CGCC,-,0.00),1(GCCC,+,0.00),13(CCCG,+,0.00)…
484	chr16	12803675	12803875	exon (NM_001099455, exon 1 of 3)	112	CPPED1	protein-coding	0.085	0.661692			-91(CCCG,+,0.00),-89(CGGG,-,0.00),-88(GGGT,-,0.00),-81(GGGC,-,0.00),-80(GGCG,+,0.00),-79(GCGG,+,0.00),-78(CGGG,-,0.00),-77(GGGC,-,0.00),-75(GCAG,+,0.00),-74(CAGT,-,0.00),-70(ACCT,+,0.00),-68(CTGC,-,0.00),-66(GCGG,+,0.00),-65(CGGG,-,0.00),-60(AACG,+,0.00),-57(GCGG,+,0.00),-56(CGGC,-,0.00),-54(GCCA,+,0.00),-50(GGGT,-,0.00),-45(CTGC,-,0.00),-43(GCCC,+,0.00),-38(TGGC,-,0.00),-33(CTGT,-,0.00),-22(ACCC…
249	chr11	120339500	120339700	intron (NM_015313, intron 1 of 40)	3187	ARHGEF12	protein-coding	0.01	0.442786			-88(ACAG,+,0.00),-87(CAGC,-,0.00),-83(ACCA,+,0.00),-81(CAGT,-,0.00),-40(GCTG,+,0.00),-39(CTGT,-,0.00),-32(TGGT,-,0.00),-27(TGGC,-,0.00),-6(GCAG,+,0.00),-1(ACCA,+,0.00),2(ACCA,+,0.00),5(AGGC,-,0.00),7(GCCA,+,0.00),9(CAGC,-,0.00),11(GCTG,+,0.00),12(CTGT,-,0.00),38(TGGT,-,0.00),52(ACAG,+,0.00),59(CTGT,-,0.00),63(CTGT,-,0.00),70(CAGT,-,0.00),87(GCTG,+,0.00),89(TGGT,-,0.00),96(GGGC,-,0.00),97(GGCG,+,0…
1412	chrY	56760225	56760425	Intergenic	-193930	SPRY3	protein-coding	0.02	0.348259			-86(ACTG,+,0.00),-76(AACG,+,0.00),-51(ACTG,+,0.00),-20(ATCG,+,0.00),25(ATCG,+,0.00),27(CGAC,-,0.00),62(GCAG,+,0.00),63(CAGT,-,0.00)
293	chr12	53838700	53838900	Intergenic	-81766	CISTR	ncRNA	0.005	0.452736	64(GATCAAAG,-,0.00)		-95(GCCC,+,0.00),-82(AGGC,-,0.00),-80(GCAG,+,0.00),-78(AGGT,-,0.00),-67(CTGT,-,0.00),-38(ACCC,+,0.00),-30(GCCA,+,0.00),-11(AGGT,-,0.00),-6(ACCT,+,0.00),4(CTGC,-,0.00),9(ACCG,+,0.00),10(CCGT,-,0.00),11(CGTT,-,0.00),51(ACCC,+,0.00),70(AGGC,-,0.00),72(GCCC,+,0.00),82(TGGT,-,0.00),90(GGGT,-,0.00)
914	chr22	18892450	18892650	intron (NR_136571, intron 1 of 11)	1881	FAM230F	ncRNA	0.005	0.522388			-98(ACTG,+,0.00),-88(CTGC,-,0.00),-86(GCCT,+,0.00),-82(CAGC,-,0.00),-80(GCCT,+,0.00),-73(AGGT,-,0.00),-68(GCTG,+,0.00),-57(ACCA,+,0.00),-52(ACTG,+,0.00),-41(ACCA,+,0.00),-39(CAGC,-,0.00),-37(GCTG,+,0.00),-36(CTGC,-,0.00),-34(GCCA,+,0.00),-31(ACCA,+,0.00),-26(GCCT,+,0.00),-23(TGGC,-,0.00),4(GACG,+,0.00),5(ACGG,+,0.00),6(CGGG,-,0.00),8(GGGT,-,0.00),14(CAGT,-,0.00),22(TGGC,-,0.00),24(GCCA,+,0.00),31…
840	chr20	32685700	32685900	Intergenic	-11859	C20orf203	protein-coding	0.02	0.437811	86(CTTTGATG,+,0.00)		-100(CAGC,-,0.00),-92(CAGC,-,0.00),-81(AGGC,-,0.00),-71(ATCG,+,0.00),-52(CAGC,-,0.00),-44(ACCC,+,0.00),-35(GCCT,+,0.00),-30(TGGC,-,0.00),-28(GCCG,+,0.00),0(GCCC,+,0.00),6(GGGT,-,0.00),33(CTGT,-,0.00),64(ACCG,+,0.00),66(CGGG,-,0.00),67(GGGC,-,0.00),69(GCTG,+,0.00),70(CTGT,-,0.00),83(GCCC,+,0.00)
1397	chrY	56703400	56703600	Intergenic	-250755	SPRY3	protein-coding	0.01	0.41791			-27(TGGT,-,0.00),-4(ACTG,+,0.00),11(ACTG,+,0.00),39(GGGC,-,0.00),68(TGGT,-,0.00)
415	chr14	20613750	20613950	Intergenic	-23027	RNASE12	protein-coding	0.03	0.482587			-85(CTGT,-,0.00),-81(GGGT,-,0.00),-62(ACAG,+,0.00),-60(AGGC,-,0.00),-58(GCCC,+,0.00),-54(CAGC,-,0.00),-53(AGCG,+,0.00),-36(CGAC,-,0.00),-34(ACCC,+,0.00),-29(TGGT,-,0.00),-18(ACCA,+,0.00),-16(CAGC,-,0.00),-15(AGCG,+,0.00),-13(CGCT,-,0.00),-6(ACCC,+,0.00),10(GCCC,+,0.00),15(CGTC,-,0.00),18(CTGC,-,0.00),73(TCCG,+,0.00),75(CGGC,-,0.00),80(ACTG,+,0.00)
450	chr15	31398300	31398500	intron (NM_001302461, intron 1 of 1).3	71565	KLF13	protein-coding	0.035	0.616915			-100(CTGC,-,0.00),-96(ACCA,+,0.00),-85(ACAG,+,0.00),-81(ACCA,+,0.00),-74(ACGG,+,0.00),-73(CGGC,-,0.00),-71(GCAG,+,0.00),-70(CAGC,-,0.00),-66(ACTG,+,0.00),-63(GACG,+,0.00),-51(AGGC,-,0.00),-50(GGCG,+,0.00),-41(GGGT,-,0.00),-38(TGGC,-,0.00),-36(GCAG,+,0.00),-35(CAGC,-,0.00),-33(GCAG,+,0.00),-27(GCTG,+,0.00),-26(CTGC,-,0.00),-24(GCCA,+,0.00),-19(ACCA,+,0.00),-13(ACAG,+,0.00),-12(CAGC,-,0.00),-10(GCT…
215	chr11	45843375	45843575	Intergenic	-3643	CRY2	protein-coding	0.02	0.412935	-80(GTTCAAAG,-,0.00)		-92(ACCC,+,0.00),-86(AGCG,+,0.00),-83(GCAG,+,0.00),-82(CAGT,-,0.00),-73(GCCA,+,0.00),-49(CAGT,-,0.00),-39(GCAG,+,0.00),-13(ACAG,+,0.00),-8(ACTG,+,0.00),2(CTGC,-,0.00),17(CGGG,-,0.00),28(GACG,+,0.00),30(CGCC,-,0.00),31(GCCA,+,0.00),37(CAGT,-,0.00),44(TGGC,-,0.00),70(ACCT,+,0.00)
1232	chr7	149028600	149028800	promoter-TSS (NR_163906)	-195			0.125	0.706468			-98(ACCG,+,0.00),-97(CCGC,-,0.00),-90(CGCC,-,0.00),-89(GCCT,+,0.00),-85(CGGC,-,0.00),-83(GCCG,+,0.00),-82(CCGC,-,0.00),-79(CGAC,-,0.00),-78(GACG,+,0.00),-73(GTCG,+,0.00),-71(CGGC,-,0.00),-67(TCCG,+,0.00),-66(CCGC,-,0.00),-65(CGCC,-,0.00),-64(GCCG,+,0.00),-63(CCGC,-,0.00),-62(CGCC,-,0.00),-61(GCCC,+,0.00),-56(AGGC,-,0.00),-54(GCCC,+,0.00),-41(CTGC,-,0.00),-35(GCGG,+,0.00),-34(CGGC,-,0.00),-32(GCCC…
946	chr3	20320450	20320650	Intergenic	-21918	LOC101927829	ncRNA	0	0.412935	78(CTTCAAAG,-,0.00)		-90(ACAG,+,0.00),-89(CAGT,-,0.00),-73(ACCT,+,0.00),-66(ACTG,+,0.00),-64(TGGC,-,0.00),-58(TGGT,-,0.00),-48(TGGT,-,0.00),-28(ACTG,+,0.00),-23(TGGT,-,0.00),-5(ACAG,+,0.00),0(AGGT,-,0.00),10(ACAG,+,0.00),11(CAGT,-,0.00),28(TGGC,-,0.00),39(GGGC,-,0.00),45(CTGC,-,0.00),47(GCAG,+,0.00),50(GGGC,-,0.00),52(GCAG,+,0.00),53(CAGC,-,0.00),55(GCAG,+,0.00),84(AGGT,-,0.00)
511	chr16	81452100	81452300	intron (NM_198390, intron 1 of 20)	7030	CMIP	protein-coding	0.02	0.59204			-99(GCCA,+,0.00),-92(CGTT,-,0.00),-88(ACCC,+,0.00),-73(ACAG,+,0.00),-72(CAGC,-,0.00),-71(AGCG,+,0.00),-69(CGCT,-,0.00),-65(CGTC,-,0.00),-60(TGGC,-,0.00),-51(GGGT,-,0.00),-45(GCAG,+,0.00),-44(CAGT,-,0.00),-39(AGGC,-,0.00),-37(GCCA,+,0.00),-34(ACAG,+,0.00),-21(ACGG,+,0.00),-20(CGGC,-,0.00),-18(GCAG,+,0.00),-14(ACCC,+,0.00),-11(CAGT,-,0.00),10(ACCT,+,0.00),29(ACAG,+,0.00),46(CTGC,-,0.00),48(GCCT,+,0…
84	chr1	202113950	202114150	Intergenic	-8867	GPR37L1	protein-coding	0.005	0.40796			-63(CGGC,-,0.00),-53(ACAG,+,0.00),-52(CAGC,-,0.00),-50(GCCA,+,0.00),-31(GGGC,-,0.00),3(GGGT,-,0.00),24(GGGT,-,0.00),29(GCAG,+,0.00),30(CAGT,-,0.00),41(CTGC,-,0.00),43(GCCA,+,0.00),53(AGGC,-,0.00),60(CAGT,-,0.00),87(ACCT,+,0.00),89(CTGC,-,0.00),91(GCTG,+,0.00),93(TGGC,-,0.00)
929	chr22	36419475	36419675	Intergenic	-31508	MYH9	protein-coding	0.02	0.522388			-62(AACG,+,0.00),-60(CGCT,-,0.00),-55(GCCG,+,0.00),-54(CCGC,-,0.00),-32(ACCA,+,0.00),-19(GGGT,-,0.00),2(ACTG,+,0.00),3(CTGC,-,0.00),9(TGGC,-,0.00),19(AGGC,-,0.00),21(GCAG,+,0.00),22(CAGC,-,0.00),24(GCAG,+,0.00),26(AGGC,-,0.00),28(GCAG,+,0.00),33(ACCA,+,0.00),42(CTGC,-,0.00),46(TCCG,+,0.00),47(CCGT,-,0.00),55(GCCC,+,0.00),63(TGGT,-,0.00),67(GCCC,+,0.00),71(TGGC,-,0.00),76(CTGT,-,0.00),81(ACCT,+,0.…
611	chr18	31242775	31242975	Intergenic	-75285	DSG1	protein-coding	0	0.353234			-95(CAGT,-,0.00),-89(ACAG,+,0.00),-87(AGGT,-,0.00),-51(AGGC,-,0.00),-9(ACCT,+,0.00),-1(AGGT,-,0.00),3(GCCT,+,0.00),14(TGGC,-,0.00),52(GCAG,+,0.00),54(AGGT,-,0.00),59(ACCA,+,0.00),62(ACCT,+,0.00)
976	chr3	148440850	148441050	Intergenic	160059	LINC02046	ncRNA	0.01	0.39801	-81(CATCAAAG,-,0.00),-51(CTTTGATG,+,0.00)		-94(GCAG,+,0.00),-89(ACCG,+,0.00),-57(AGCG,+,0.00),-39(GCCC,+,0.00),-27(ACCA,+,0.00),-11(GCCT,+,0.00),-3(AGGT,-,0.00),33(AGGT,-,0.00),62(AGGT,-,0.00),94(GCAG,+,0.00),95(CAGT,-,0.00)
1413	chrY	56765025	56765225	Intergenic	-189130	SPRY3	protein-coding	0.035	0.40796			-92(ACTG,+,0.00),-66(AGGT,-,0.00),-46(ATCG,+,0.00),-22(AACG,+,0.00),-21(ACGG,+,0.00),-20(CGGA,-,0.00),-11(GTCG,+,0.00),34(ATCG,+,0.00),39(ACCA,+,0.00),53(ACAG,+,0.00),65(TGGT,-,0.00),84(ATCG,+,0.00),95(TGGC,-,0.00)
341	chr12	119399500	119399700	intron (NM_178499, intron 1 of 13)	64871	CCDC60	protein-coding	0.015	0.482587	-12(CTTCAAAG,-,0.00),21(GATCAAAG,-,0.00)		-85(CTGC,-,0.00),-83(GCCA,+,0.00),-79(ACAG,+,0.00),-78(CAGT,-,0.00),-70(GTCG,+,0.00),-68(CGGG,-,0.00),-67(GGGT,-,0.00),-63(GCAG,+,0.00),-59(ACCT,+,0.00),-51(TGGT,-,0.00),-45(CTGC,-,0.00),10(GCAG,+,0.00),15(GCCA,+,0.00),28(GCCT,+,0.00),38(GGGC,-,0.00),44(CGTT,-,0.00),55(ACAG,+,0.00),56(CAGT,-,0.00),65(ACAG,+,0.00),68(GGGC,-,0.00),79(ACAG,+,0.00)
1311	chr8	135396950	135397150	Intergenic	-60406	KHDRBS3	protein-coding	0.01	0.457711	27(CTTTGTAC,+,0.00)		-91(ACAG,+,0.00),-90(CAGT,-,0.00),-79(ACTG,+,0.00),-78(CTGT,-,0.00),-69(GCCT,+,0.00),-54(CGCT,-,0.00),-36(ACCT,+,0.00),-30(GGGC,-,0.00),-14(ACAG,+,0.00),-10(ACCA,+,0.00),-4(AGGT,-,0.00),2(CAGC,-,0.00),4(GCTG,+,0.00),7(GGGT,-,0.00),14(CAGC,-,0.00),16(GCAG,+,0.00),17(CAGT,-,0.00),21(CTGC,-,0.00),23(GCCA,+,0.00),39(CTGT,-,0.00),81(AGGT,-,0.00),96(ACAG,+,0.00)
1294	chr8	102492075	102492275	Intergenic	-59414	ODF1	protein-coding	0.02	0.462687	-4(CTTTGATC,+,0.00)		-96(ACTG,+,0.00),-93(GGGT,-,0.00),-88(ACCC,+,0.00),-82(GCAG,+,0.00),-81(CAGC,-,0.00),-65(GGGT,-,0.00),-58(ACAG,+,0.00),-42(AGGT,-,0.00),-21(CAGT,-,0.00),32(GCCC,+,0.00),42(CAGC,-,0.00),53(GCGG,+,0.00),54(CGGA,-,0.00),56(GACG,+,0.00),59(GCGG,+,0.00),60(CGGT,-,0.00),80(ACTG,+,0.00),81(CTGT,-,0.00),93(CAGC,-,0.00),97(ACCT,+,0.00)
31	chr1	59556975	59557175	intron (NM_001350794, intron 8 of 14)	41445	FGGY	protein-coding	0	0.522388	-9(CTTTGATC,+,0.00)		-94(ACCC,+,0.00),-87(GGGC,-,0.00),-85(GCCA,+,0.00),-67(CAGC,-,0.00),-45(GGGT,-,0.00),-38(ACTG,+,0.00),-37(CTGT,-,0.00),-34(TGGT,-,0.00),-27(GCTG,+,0.00),-25(TGGC,-,0.00),-11(GCCT,+,0.00),4(AGGT,-,0.00),8(GCTG,+,0.00),15(ACCC,+,0.00),18(CAGC,-,0.00),31(ACCT,+,0.00),40(AGGT,-,0.00),51(AGGT,-,0.00),55(GCAG,+,0.00),57(AGGT,-,0.00),91(ACCC,+,0.00)
1117	chr6	31714250	31714450	promoter-TSS (NR_024541)	-285	LY6G6E	pseudo	0.01	0.527363	4(CTTTGATC,+,0.00)		-94(CTGT,-,0.00),-70(ACCC,+,0.00),-64(ACCC,+,0.00),-56(ACCC,+,0.00),-37(GCCC,+,0.00),-34(CAGC,-,0.00),-32(GCTG,+,0.00),-31(CTGT,-,0.00),-23(GGGC,-,0.00),-22(GGCG,+,0.00),-21(GCGG,+,0.00),-20(CGGA,-,0.00),-17(ACCC,+,0.00),-12(ACCC,+,0.00),-9(CAGC,-,0.00),33(ACCC,+,0.00),36(CTGT,-,0.00),48(CTGC,-,0.00),50(GCCA,+,0.00),52(CAGC,-,0.00),62(ACCT,+,0.00),81(ACCA,+,0.00),84(ACGG,+,0.00),85(CGGG,-,0.00),8…
1247	chr8	12436675	12436875	promoter-TSS (NM_001137610)	-238	LOC100506990	ncRNA	0.07	0.666667			-93(GGGC,-,0.00),-91(GCAG,+,0.00),-73(AGGC,-,0.00),-72(GGCG,+,0.00),-71(GCGG,+,0.00),-70(CGGG,-,0.00),-69(GGGC,-,0.00),-61(GGGC,-,0.00),-60(GGCG,+,0.00),-57(GCGG,+,0.00),-56(CGGA,-,0.00),-50(AACG,+,0.00),-48(CGCC,-,0.00),-47(GCCA,+,0.00),-32(AGGC,-,0.00),-31(GGCG,+,0.00),-30(GCGG,+,0.00),-29(CGGG,-,0.00),-25(ACCC,+,0.00),-18(GCAG,+,0.00),-13(GCCC,+,0.00),-4(ACAG,+,0.00),-2(AGGT,-,0.00),6(GGGC,-,0…
850	chr20	41539125	41539325	intron (NM_032221, intron 2 of 36)	79152	CHD6	protein-coding	0.01	0.457711	-96(CTTTGATC,+,0.00)		-99(AGGC,-,0.00),-85(GGGT,-,0.00),-81(TGGT,-,0.00),-51(ACTG,+,0.00),-47(ACTG,+,0.00),-34(GCCC,+,0.00),-18(CGCT,-,0.00),-10(ACTG,+,0.00),-8(TGGC,-,0.00),-3(CTGT,-,0.00),2(AGGT,-,0.00),8(GCTG,+,0.00),9(CTGC,-,0.00),30(CTGC,-,0.00),44(ACTG,+,0.00),45(CTGC,-,0.00),51(CTGT,-,0.00),73(GCTG,+,0.00),74(CTGT,-,0.00),83(CTGT,-,0.00),92(ACCT,+,0.00),97(ACTG,+,0.00)
178	chr10	101366950	101367150	intron (NM_003939, intron 1 of 13)	12885	BTRC	protein-coding	0.025	0.199005			51(CGCT,-,0.00),55(CTGT,-,0.00),57(GTCG,+,0.00),59(CGCC,-,0.00),60(GCCC,+,0.00),64(AGGC,-,0.00),66(GCTG,+,0.00),74(GCAG,+,0.00),75(CAGT,-,0.00),78(TGGC,-,0.00),79(GGCG,+,0.00),83(CGAT,-,0.00),89(TGGC,-,0.00),95(ACTG,+,0.00),96(CTGC,-,0.00)
316	chr12	96846425	96846625	intron (NM_001306084, intron 66 of 67)	-60732	NEDD1	protein-coding	0.01	0.422886			-99(CTGT,-,0.00),-90(ACCC,+,0.00),-72(ACAG,+,0.00),-70(AGGT,-,0.00),-39(GCTG,+,0.00),-38(CTGC,-,0.00),-36(GCTG,+,0.00),-35(CTGT,-,0.00),-22(ACAG,+,0.00),-21(CAGT,-,0.00),-16(GGGT,-,0.00),0(AGGC,-,0.00),14(AGGC,-,0.00),16(GCCT,+,0.00),31(GCAG,+,0.00),32(CAGT,-,0.00),56(ACGG,+,0.00),57(CGGC,-,0.00),59(GCCT,+,0.00),84(GGGT,-,0.00),94(TGGT,-,0.00),96(GTCG,+,0.00)
232	chr11	94343750	94343950	Intergenic	38213	IZUMO1R	protein-coding	0	0.373134	-7(CTTTGAAG,+,0.00),53(CTTTGAAG,+,0.00)		-87(TGGC,-,0.00),-43(ACAG,+,0.00),-42(CAGC,-,0.00),-27(ACAG,+,0.00),21(ACCT,+,0.00),23(CTGT,-,0.00),42(AGGT,-,0.00),61(TGGC,-,0.00),71(GGGT,-,0.00),80(ACCT,+,0.00),82(CTGT,-,0.00),92(ACCT,+,0.00)
141	chr10	28991500	28991700	Intergenic	145192	C10orf126	protein-coding	0.01	0.442786	-31(CTTTGAAG,+,0.00),66(CATCAAAG,-,0.00)		-100(CTGC,-,0.00),-98(GCTG,+,0.00),-97(CTGT,-,0.00),-90(GCTG,+,0.00),-89(CTGC,-,0.00),-57(ACAG,+,0.00),-54(GGGT,-,0.00),-48(GCCC,+,0.00),-45(CAGC,-,0.00),-18(GCCT,+,0.00),11(AGGC,-,0.00),12(GGCG,+,0.00),15(GCAG,+,0.00),19(ACCT,+,0.00),23(GGGC,-,0.00),24(GGCG,+,0.00),28(TGGT,-,0.00),61(GCTG,+,0.00),62(CTGT,-,0.00),72(AGGC,-,0.00),78(AGGT,-,0.00)
1084	chr5	164553875	164554075	Intergenic	83696	LOC102546299	ncRNA	0.015	0.402985	35(CTTTGATC,+,0.00)		-99(TGGT,-,0.00),-81(GCCG,+,0.00),-80(CCGT,-,0.00),-55(CAGT,-,0.00),-44(CGTT,-,0.00),-36(CTGT,-,0.00),-24(TGGC,-,0.00),-13(CAGT,-,0.00),-2(GCCT,+,0.00),23(TGGC,-,0.00),45(GCTG,+,0.00),54(CGTC,-,0.00),60(ACCC,+,0.00),64(CTGT,-,0.00),70(TGGC,-,0.00),91(AGGC,-,0.00),93(GCTG,+,0.00)
988	chr3	188746350	188746550	intron (NM_001167672, intron 6 of 9)	57669	MIR28	ncRNA	0.005	0.353234	23(CTTTGAAC,+,0.00)		-100(GCAG,+,0.00),-89(CGCT,-,0.00),-88(GCTG,+,0.00),-63(ACAG,+,0.00),-61(AGGT,-,0.00),-45(TGGC,-,0.00),-43(GCCA,+,0.00),-28(ACAG,+,0.00),-27(CAGT,-,0.00),-2(GCTG,+,0.00),-1(CTGT,-,0.00),34(ACAG,+,0.00),41(GCTG,+,0.00),50(GCCA,+,0.00),55(GCTG,+,0.00),56(CTGT,-,0.00),64(ACAG,+,0.00),65(CAGT,-,0.00),79(GCTG,+,0.00),86(ACCT,+,0.00)
873	chr20	57168350	57168550	TTS (NM_001719)	-45246	BMP7-AS1	ncRNA	0.015	0.432836	67(CTTTGTAG,+,0.00)		-100(CGCT,-,0.00),-86(GGGC,-,0.00),-85(GGCG,+,0.00),-78(ACCT,+,0.00),-73(CTGC,-,0.00),-71(GCCC,+,0.00),-58(CTGT,-,0.00),-55(TGGT,-,0.00),-51(GCCT,+,0.00),-9(GCAG,+,0.00),-8(CAGT,-,0.00),0(ACAG,+,0.00),1(CAGC,-,0.00),11(ACCC,+,0.00),16(CTGC,-,0.00),18(GCCT,+,0.00),29(ACAG,+,0.00),30(CAGC,-,0.00),32(GCTG,+,0.00),33(CTGC,-,0.00),35(GCTG,+,0.00),39(ACAG,+,0.00),40(CAGC,-,0.00),42(GCTG,+,0.00),43(CTGC…
519	chr17	7281700	7281900	promoter-TSS (NM_001042)	82	SLC2A4	protein-coding	0.09	0.691542			-99(TGGC,-,0.00),-98(GGCG,+,0.00),-97(GCGG,+,0.00),-96(CGGG,-,0.00),-93(GGGC,-,0.00),-83(CGTC,-,0.00),-71(CAGC,-,0.00),-69(GCCC,+,0.00),-67(CCCG,+,0.00),-66(CCGC,-,0.00),-65(CGCT,-,0.00),-59(ACCA,+,0.00),-53(TCCG,+,0.00),-52(CCGC,-,0.00),-50(GCGG,+,0.00),-49(CGGG,-,0.00),-44(GCCC,+,0.00),-39(ACTG,+,0.00),-38(CTGC,-,0.00),-32(TCCG,+,0.00),-30(CGGG,-,0.00),-29(GGGT,-,0.00),-22(TGGC,-,0.00),-15(TGGC…
875	chr20	57263600	57263800	intron (NM_001719, intron 1 of 6)	2941	BMP7	protein-coding	0.015	0.477612			-92(AGGC,-,0.00),-90(GCAG,+,0.00),-89(CAGC,-,0.00),-87(GCCA,+,0.00),-84(ACTG,+,0.00),-78(ACCT,+,0.00),-76(CTGC,-,0.00),-67(CAGT,-,0.00),-58(TCCG,+,0.00),-56(CGGG,-,0.00),-54(GGGT,-,0.00),-50(ACCC,+,0.00),-45(ACAG,+,0.00),-17(ACCA,+,0.00),-7(GGGC,-,0.00),-5(GCCC,+,0.00),-1(TGGC,-,0.00),5(ACCC,+,0.00),10(AGGC,-,0.00),21(GGGC,-,0.00),22(GGCG,+,0.00),24(CGAC,-,0.00),26(ACAG,+,0.00),34(CTGC,-,0.00),37…
410	chr13	99349475	99349675	intron (NR_026644, intron 7 of 8)	-1845	FKSG29	ncRNA	0.035	0.522388			-98(ACCA,+,0.00),-96(CAGT,-,0.00),-90(TGGC,-,0.00),-88(GCCC,+,0.00),-82(AACG,+,0.00),-81(ACGG,+,0.00),-80(CGGC,-,0.00),-78(GCTG,+,0.00),-75(GGGT,-,0.00),-70(CGCT,-,0.00),-69(GCTG,+,0.00),-47(ACCG,+,0.00),-45(CGGG,-,0.00),-42(GGGT,-,0.00),-36(GGGT,-,0.00),-27(GGGT,-,0.00),-2(AGGT,-,0.00),20(ACAG,+,0.00),25(ACAG,+,0.00),31(GGGC,-,0.00),33(GCCC,+,0.00),46(AGGT,-,0.00),51(GCCG,+,0.00),57(GCTG,+,0.00)…
147	chr10	35903225	35903425	Intergenic	125023	PCAT5	ncRNA	0.035	0.482587			-95(AACG,+,0.00),-78(ATCG,+,0.00),-76(CGTT,-,0.00),-51(AGGC,-,0.00),-45(CAGT,-,0.00),-30(ACTG,+,0.00),-29(CTGT,-,0.00),-23(AGCG,+,0.00),-19(CGCT,-,0.00),-18(GCTG,+,0.00),32(ACCG,+,0.00),34(CGGG,-,0.00),40(GCCG,+,0.00),41(CCGC,-,0.00),42(CGCT,-,0.00),43(GCTG,+,0.00),44(CTGT,-,0.00),46(GTCG,+,0.00),48(CGGT,-,0.00),52(GGGC,-,0.00),57(TGGT,-,0.00),71(GCCC,+,0.00),75(ACCA,+,0.00),82(CAGC,-,0.00),84(GC…
256	chr11	129823725	129823925	intron (NM_138788, intron 1 of 5)	7977	TMEM45B	protein-coding	0.01	0.432836	82(CTTTGATC,+,0.00)		-60(ACCC,+,0.00),-33(AGGT,-,0.00),-25(ACCA,+,0.00),-21(ACCA,+,0.00),-18(ACCC,+,0.00),-15(CTGC,-,0.00),-11(ATCG,+,0.00),5(GCCA,+,0.00),8(ACAG,+,0.00),9(CAGT,-,0.00),14(CAGT,-,0.00),52(ACTG,+,0.00),53(CTGT,-,0.00),60(GCCC,+,0.00),76(CAGT,-,0.00),87(ATCG,+,0.00),89(CGGC,-,0.00),91(GCCT,+,0.00),93(CTGC,-,0.00)
400	chr13	48130450	48130650	Intergenic	-35409	MED4	protein-coding	0.01	0.283582			-92(TGGT,-,0.00),-86(ACTG,+,0.00),-56(AGCG,+,0.00),-22(ACTG,+,0.00),-21(CTGT,-,0.00),16(ACAG,+,0.00),17(CAGT,-,0.00),21(GCCA,+,0.00),28(ACTG,+,0.00),32(ACCT,+,0.00),45(ACCT,+,0.00),47(CTGT,-,0.00),77(GACG,+,0.00)
705	chr2	86720000	86720200	promoter-TSS (NM_022780)	-191	RMND5A	protein-coding	0.1	0.646766		44(TGGTACGGCCC,-,0.00)	-100(GCCG,+,0.00),-98(CGGT,-,0.00),-93(TCCG,+,0.00),-92(CCGC,-,0.00),-91(CGCC,-,0.00),-90(GCCT,+,0.00),-74(AGCG,+,0.00),-59(CGCT,-,0.00),-54(TCCG,+,0.00),-50(AGCG,+,0.00),-48(CGCT,-,0.00),-47(GCTG,+,0.00),-43(GGGC,-,0.00),-41(GCTG,+,0.00),-40(CTGT,-,0.00),-10(AGGC,-,0.00),-8(GCCA,+,0.00),0(GGGC,-,0.00),2(GCCT,+,0.00),6(CGCT,-,0.00),12(ACCC,+,0.00),17(CGCC,-,0.00),18(GCCC,+,0.00),33(CGCC,-,0.00),3…
387	chr13	23570500	23570700	5' UTR (NM_148957, exon 1 of 10)	188	TNFRSF19	protein-coding	0.005	0.40796	53(CTTTGATG,+,0.00)		-96(ACCA,+,0.00),-94(CAGC,-,0.00),-87(GCCT,+,0.00),-59(AACG,+,0.00),-32(CTGT,-,0.00),-20(AGGT,-,0.00),-12(GGGT,-,0.00),-4(ACCT,+,0.00),-2(CTGC,-,0.00),0(GCTG,+,0.00),44(CAGC,-,0.00),46(GCCC,+,0.00),49(CTGC,-,0.00),51(GCCT,+,0.00),63(CAGC,-,0.00),68(ACTG,+,0.00),76(ACTG,+,0.00),88(ACAG,+,0.00),90(AGGC,-,0.00)
239	chr11	101995900	101996100	intron (NM_001363543, intron 11 of 11)	-51437	CFAP300	protein-coding	0	0.402985			-61(GCCA,+,0.00),-48(AGGC,-,0.00),-28(CAGT,-,0.00),-15(TGGC,-,0.00),-13(GCCA,+,0.00),1(AGGC,-,0.00),3(GCAG,+,0.00),10(TGGT,-,0.00),19(GCCA,+,0.00),43(TGGT,-,0.00),51(CAGT,-,0.00),70(AGGT,-,0.00),74(GCCC,+,0.00),77(CAGC,-,0.00),79(GCAG,+,0.00),80(CAGC,-,0.00)
478	chr15	88467475	88467675	promoter-TSS (NM_001321976)	-133	MRPS11	protein-coding	0.03	0.472637			-100(ACCA,+,0.00),-82(GGGT,-,0.00),-77(ACCC,+,0.00),-73(ACCA,+,0.00),-37(TGGT,-,0.00),-28(ACAG,+,0.00),-27(CAGT,-,0.00),16(CAGT,-,0.00),22(ACCT,+,0.00),51(CTGT,-,0.00),61(CCCG,+,0.00),63(CGAC,-,0.00),65(ACAG,+,0.00),67(AGGC,-,0.00),76(TGGT,-,0.00),80(ACCG,+,0.00),82(CGGC,-,0.00),83(GGCG,+,0.00),85(CGCC,-,0.00),86(GCCG,+,0.00),88(CGGC,-,0.00),89(GGCG,+,0.00),92(GCAG,+,0.00),93(CAGC,-,0.00),95(GCTG…
1264	chr8	37598750	37598950	Intergenic	-77464	LINC01605	ncRNA	0.02	0.557214			-99(CGAT,-,0.00),-84(ACAG,+,0.00),-83(CAGC,-,0.00),-78(CGAC,-,0.00),-76(ACCC,+,0.00),-69(ACCC,+,0.00),-67(CCCG,+,0.00),-57(AGGT,-,0.00),-39(GCAG,+,0.00),-38(CAGC,-,0.00),-36(GCCT,+,0.00),-23(AACG,+,0.00),-18(GCCC,+,0.00),-8(GGGT,-,0.00),-4(GCCC,+,0.00),4(ACTG,+,0.00),11(GGGC,-,0.00),13(GCCC,+,0.00),34(ACAG,+,0.00),38(ACCC,+,0.00),42(ACTG,+,0.00),43(CTGC,-,0.00),45(GCCA,+,0.00),50(CTGC,-,0.00),52(…
200	chr11	576175	576375	promoter-TSS (NR_026967)	-195	PHRF1	protein-coding	0.085	0.651741		-78(GGGCGGTACCA,+,0.00)	-97(GGGC,-,0.00),-96(GGCG,+,0.00),-95(GCGG,+,0.00),-94(CGGT,-,0.00),-90(GGGC,-,0.00),-89(GGCG,+,0.00),-88(GCGG,+,0.00),-87(CGGA,-,0.00),-81(TCCG,+,0.00),-79(CGGG,-,0.00),-78(GGGC,-,0.00),-77(GGCG,+,0.00),-76(GCGG,+,0.00),-75(CGGT,-,0.00),-71(ACCA,+,0.00),-69(CAGC,-,0.00),-67(GCTG,+,0.00),-66(CTGT,-,0.00),-62(CCCG,+,0.00),-60(CGGC,-,0.00),-58(GCCG,+,0.00),-57(CCGC,-,0.00),-55(GCGG,+,0.00),-54(CGGG…
865	chr20	53579825	53580025	intron (NM_006526, intron 1 of 4)	3172	ZNF217	protein-coding	0.015	0.517413			-96(AGGT,-,0.00),-77(TGGT,-,0.00),-65(AACG,+,0.00),-62(GCAG,+,0.00),-61(CAGT,-,0.00),-58(TGGT,-,0.00),-51(ACCA,+,0.00),-41(AACG,+,0.00),-39(CGCC,-,0.00),-38(GCCA,+,0.00),-33(GCTG,+,0.00),-29(GGGT,-,0.00),-19(ACCC,+,0.00),-15(ACAG,+,0.00),-14(CAGC,-,0.00),-12(GCCA,+,0.00),-9(AGGC,-,0.00),-2(CTGT,-,0.00),3(CTGC,-,0.00),5(GCCT,+,0.00),18(GCCC,+,0.00),33(ACCA,+,0.00),36(ACCT,+,0.00),40(ACCG,+,0.00),4…
480	chr15	90006600	90006800	promoter-TSS (NR_036135)	-55	MIR3174	ncRNA	0.005	0.507463			-79(AGGC,-,0.00),-49(GCCA,+,0.00),-46(ACCT,+,0.00),-44(CTGC,-,0.00),-42(GCAG,+,0.00),-41(CAGT,-,0.00),-27(AGGC,-,0.00),-19(ACCA,+,0.00),-15(GGGT,-,0.00),-12(TGGT,-,0.00),-8(ACAG,+,0.00),-7(CAGT,-,0.00),3(ACCT,+,0.00),15(ACCT,+,0.00),20(GCCA,+,0.00),33(TGGT,-,0.00),43(ACCA,+,0.00),45(CAGC,-,0.00),51(CAGC,-,0.00),52(AGCG,+,0.00),54(CGTT,-,0.00),58(ACCT,+,0.00),61(TGGT,-,0.00),79(GCAG,+,0.00),84(GCC…
790	chr20	1802575	1802775	Intergenic	-22929	LOC100289473	pseudo	0.05	0.507463			-98(AGGC,-,0.00),-92(TGGC,-,0.00),-86(TCCG,+,0.00),-85(CCGT,-,0.00),-84(CGTT,-,0.00),-22(AGGT,-,0.00),-16(CGAC,-,0.00),-14(ACCC,+,0.00),-6(ACCC,+,0.00),4(AGGC,-,0.00),6(GCAG,+,0.00),7(CAGT,-,0.00),11(AGGT,-,0.00),16(CGCC,-,0.00),17(GCCA,+,0.00),19(CAGC,-,0.00),21(GCCA,+,0.00),34(CGTC,-,0.00),41(GCGG,+,0.00),42(CGGA,-,0.00),62(GCCC,+,0.00),64(CCCG,+,0.00),66(CGGC,-,0.00),67(GGCG,+,0.00),69(CGCT,-,…
1191	chr7	27516500	27516700	Intergenic	-99374	TSL	ncRNA	0	0.412935			-57(TGGT,-,0.00),-43(ACCT,+,0.00),-34(TGGC,-,0.00),-15(ACTG,+,0.00),-11(AGGC,-,0.00),-5(GCTG,+,0.00),13(CAGT,-,0.00),25(GCCT,+,0.00),38(CTGT,-,0.00),48(ACCA,+,0.00),53(ACCT,+,0.00),55(CTGC,-,0.00),62(ACAG,+,0.00),64(AGGC,-,0.00),66(GCCT,+,0.00),70(CAGT,-,0.00),97(ACTG,+,0.00)
650	chr19	38850350	38850550	promoter-TSS (NM_001533)	-473	HNRNPL	protein-coding	0.045	0.552239			-100(ACCA,+,0.00),-98(CAGT,-,0.00),-88(GACG,+,0.00),-86(CGAC,-,0.00),-84(ACCT,+,0.00),-79(CCCG,+,0.00),-78(CCGC,-,0.00),-75(CGCC,-,0.00),-74(GCCA,+,0.00),-50(GCCC,+,0.00),-48(CCCG,+,0.00),-47(CCGC,-,0.00),-46(CGCC,-,0.00),-45(GCCC,+,0.00),-36(TGGT,-,0.00),-25(CAGT,-,0.00),-22(TGGT,-,0.00),-19(TGGT,-,0.00),-14(ACAG,+,0.00),-8(GCCC,+,0.00),2(CTGC,-,0.00),5(CGTC,-,0.00),12(ACTG,+,0.00),18(TGGT,-,0.0…
442	chr14	92122050	92122250	promoter-TSS (NM_004545)	181	CPSF2	protein-coding	0.1	0.696517			-100(CGGC,-,0.00),-89(CGTC,-,0.00),-81(ACCT,+,0.00),-72(CGCC,-,0.00),-71(GCCT,+,0.00),-65(GGGT,-,0.00),-55(GGGC,-,0.00),-53(GCTG,+,0.00),-52(CTGT,-,0.00),-47(GACG,+,0.00),-46(ACGG,+,0.00),-45(CGGC,-,0.00),-44(GGCG,+,0.00),-42(CGTT,-,0.00),-33(AGGC,-,0.00),-31(GCCT,+,0.00),-27(GACG,+,0.00),-23(AGGC,-,0.00),-13(GGGC,-,0.00),-12(GGCG,+,0.00),-11(GCGG,+,0.00),-10(CGGG,-,0.00),1(AGCG,+,0.00),6(GCCT,+,…
219	chr11	64566375	64566575	intron (NM_001307985, intron 6 of 7)	10534	SLC22A11	protein-coding	0.01	0.368159	-91(GAACAAAG,-,0.00),91(CTTTGAAG,+,0.00)		-72(GCCT,+,0.00),-19(ACTG,+,0.00),-18(CTGC,-,0.00),-10(ACCC,+,0.00),-9(CCCG,+,0.00),-7(CGGG,-,0.00),-3(ACCA,+,0.00),-1(CAGT,-,0.00),26(ACCT,+,0.00),42(CAGT,-,0.00),54(GGGC,-,0.00),56(GCCG,+,0.00),58(CGGC,-,0.00),63(CTGC,-,0.00),68(ACCT,+,0.00),88(AGGC,-,0.00)
969	chr3	125915975	125916175	promoter-TSS (NR_024250)	-526	FAM86JP	pseudo	0.07	0.686567			-99(GCAG,+,0.00),-98(CAGC,-,0.00),-96(GCCT,+,0.00),-87(CGGC,-,0.00),-85(GCCC,+,0.00),-83(CCCG,+,0.00),-82(CCGC,-,0.00),-81(CGCC,-,0.00),-80(GCCT,+,0.00),-76(CCCG,+,0.00),-74(CGGA,-,0.00),-71(ACCC,+,0.00),-66(GGGC,-,0.00),-64(GCCC,+,0.00),-53(CGTC,-,0.00),-52(GTCG,+,0.00),-50(CGGC,-,0.00),-48(GCCT,+,0.00),-46(CTGT,-,0.00),-35(TCCG,+,0.00),-34(CCGC,-,0.00),-33(CGCC,-,0.00),-32(GCCT,+,0.00),-16(GCAG…
1256	chr8	22985950	22986150	Intergenic	-1201	RHOBTB2	protein-coding	0.015	0.58209			-100(GCAG,+,0.00),-98(AGGC,-,0.00),-97(GGCG,+,0.00),-94(GCAG,+,0.00),-85(AGGC,-,0.00),-83(GCTG,+,0.00),-77(ACCC,+,0.00),-68(GCCT,+,0.00),-59(GCTG,+,0.00),-45(GCAG,+,0.00),-43(AGGT,-,0.00),-34(ACAG,+,0.00),-33(CAGT,-,0.00),-4(GCCT,+,0.00),16(ACCA,+,0.00),22(GGGC,-,0.00),24(GCCT,+,0.00),28(CTGC,-,0.00),30(GCCA,+,0.00),32(CAGT,-,0.00),37(ACTG,+,0.00),38(CTGC,-,0.00),40(GCAG,+,0.00),41(CAGC,-,0.00),4…
723	chr2	120935925	120936125	intron (NM_005270, intron 3 of 13)	143744	GLI2	protein-coding	0.045	0.626866			-91(GCCG,+,0.00),-90(CCGT,-,0.00),-87(TGGT,-,0.00),-84(TGGT,-,0.00),-80(CAGC,-,0.00),-78(GCCG,+,0.00),-71(GCAG,+,0.00),-64(GGGC,-,0.00),-62(GCCA,+,0.00),-35(GCAG,+,0.00),-33(AGGC,-,0.00),-31(GCCG,+,0.00),-27(AGGT,-,0.00),-23(GGGC,-,0.00),-22(GGCG,+,0.00),-17(GCAG,+,0.00),-16(CAGT,-,0.00),-5(GGGC,-,0.00),-3(GCTG,+,0.00),-2(CTGC,-,0.00),0(GCGG,+,0.00),1(CGGC,-,0.00),3(GCAG,+,0.00),8(ATCG,+,0.00),10…
1221	chr7	102097850	102098050	intron (NM_001913, intron 5 of 22)	-187191	SH2B2	protein-coding	0.015	0.437811	-100(GATCAAAG,-,0.00)		-93(GGGT,-,0.00),-84(ACAG,+,0.00),-83(CAGT,-,0.00),-63(GCTG,+,0.00),-62(CTGT,-,0.00),-48(AGGC,-,0.00),-28(AGGC,-,0.00),-26(GCTG,+,0.00),-25(CTGC,-,0.00),-13(GCCC,+,0.00),-11(CCCG,+,0.00),-10(CCGC,-,0.00),-9(CGCT,-,0.00),-8(GCTG,+,0.00),-7(CTGT,-,0.00),-2(GCCT,+,0.00),5(CAGT,-,0.00),9(ATCG,+,0.00),11(CGCC,-,0.00),12(GCCT,+,0.00),45(ACCT,+,0.00),51(TGGT,-,0.00),61(GCCC,+,0.00),64(CAGC,-,0.00),66(GC…
1348	chr9	125293750	125293950	intron (NM_001354297, intron 3 of 27)	32024	GAPVD1	protein-coding	0.005	0.089552			66(CTGT,-,0.00),86(TGGC,-,0.00),87(GGCG,+,0.00),89(CGTC,-,0.00)
953	chr3	41002125	41002325	Intergenic	-197280	CTNNB1	protein-coding	0.005	0.542289			-71(ACCT,+,0.00),-69(CTGT,-,0.00),-65(CTGC,-,0.00),-63(GCCC,+,0.00),-46(GCAG,+,0.00),-44(AGGT,-,0.00),-32(GCAG,+,0.00),-30(AGGC,-,0.00),-28(GCAG,+,0.00),-27(CAGC,-,0.00),-25(GCTG,+,0.00),-24(CTGT,-,0.00),-17(ACAG,+,0.00),-10(GCCA,+,0.00),-2(CTGT,-,0.00),5(CAGC,-,0.00),7(GCCA,+,0.00),13(TGGC,-,0.00),15(GCCT,+,0.00),17(CTGT,-,0.00),23(CTGC,-,0.00),33(GCAG,+,0.00),34(CAGC,-,0.00),36(GCAG,+,0.00),37(…
1170	chr6	155402600	155402800	intron (NM_015718, intron 12 of 13)	53139	NOX3	protein-coding	0.005	0.343284	-75(CTTTGATC,+,0.00)		-68(CTGC,-,0.00),-44(TGGT,-,0.00),-39(CTGT,-,0.00),-8(GCCC,+,0.00),48(CAGC,-,0.00),61(ACAG,+,0.00),63(AGGT,-,0.00),88(TCCG,+,0.00),90(CGGA,-,0.00)
308	chr12	89059875	89060075	Intergenic	-40283	LINC02458	ncRNA	0.015	0.427861			-89(ATCG,+,0.00),-87(CGCT,-,0.00),-86(GCTG,+,0.00),-82(AGGC,-,0.00),-80(GCAG,+,0.00),-67(GCCC,+,0.00),-64(CTGC,-,0.00),-62(GCCG,+,0.00),-60(CGGC,-,0.00),-58(GCCC,+,0.00),-48(CTGT,-,0.00),-42(ACGG,+,0.00),-41(CGGG,-,0.00),-34(ACTG,+,0.00),-28(CAGC,-,0.00),-22(GGGC,-,0.00),-20(GCAG,+,0.00),-11(ACCA,+,0.00),22(GCCT,+,0.00),25(TGGT,-,0.00),43(ACTG,+,0.00),56(GGGC,-,0.00),58(GCAG,+,0.00)
1051	chr5	74581075	74581275	Intergenic	-44199	LINC01331	ncRNA	0.02	0.457711	-40(CTTCAAAG,-,0.00)		-99(CCCG,+,0.00),-97(CGGA,-,0.00),-91(GGGT,-,0.00),-84(GCCT,+,0.00),-78(ACTG,+,0.00),-48(ACTG,+,0.00),-47(CTGT,-,0.00),-29(ACTG,+,0.00),-28(CTGT,-,0.00),-19(ACCC,+,0.00),-14(ACCT,+,0.00),-8(ACCT,+,0.00),10(CTGT,-,0.00),35(ACCC,+,0.00),36(CCCG,+,0.00),37(CCGT,-,0.00),38(CGTT,-,0.00),43(ACTG,+,0.00),53(ACTG,+,0.00),61(GCCA,+,0.00),66(ACAG,+,0.00),68(AGGC,-,0.00),70(GCCA,+,0.00),72(CAGC,-,0.00),82(G…
172	chr10	78851750	78851950	Intergenic	215598	ZMIZ1-AS1	ncRNA	0.005	0.537313			-99(ACAG,+,0.00),-98(CAGC,-,0.00),-71(GCAG,+,0.00),-70(CAGC,-,0.00),-68(GCCC,+,0.00),-64(AGGC,-,0.00),-62(GCAG,+,0.00),-45(GCCC,+,0.00),-31(GGGC,-,0.00),-10(GGGT,-,0.00),-6(GCCG,+,0.00),-4(CGGG,-,0.00),12(GCTG,+,0.00),15(GGGC,-,0.00),21(TGGT,-,0.00),27(ACCC,+,0.00),60(GCCT,+,0.00),64(CAGC,-,0.00),66(GCCT,+,0.00),70(CAGC,-,0.00),77(ACTG,+,0.00),78(CTGC,-,0.00),80(GCCC,+,0.00)
616	chr18	47853225	47853425	intron (NM_001003652, intron 6 of 10)	77334	SMAD2	protein-coding	0.04	0.457711			-99(AGGC,-,0.00),-93(AGGC,-,0.00),-91(GCAG,+,0.00),-82(TGGC,-,0.00),-80(GCCG,+,0.00),-79(CCGT,-,0.00),-70(ACCC,+,0.00),-65(TGGT,-,0.00),-63(GTCG,+,0.00),-55(GCAG,+,0.00),-54(CAGT,-,0.00),-45(TGGT,-,0.00),-40(TGGT,-,0.00),-33(GACG,+,0.00),-31(CGTC,-,0.00),-29(TCCG,+,0.00),-27(CGGG,-,0.00),-15(CTGT,-,0.00),-5(GCCT,+,0.00),8(ACAG,+,0.00),9(CAGC,-,0.00),25(GACG,+,0.00),27(CGTC,-,0.00),57(GGGC,-,0.00)…
842	chr20	34046150	34046350	intron (NM_007367, intron 2 of 8)	-2869	MIR4755	ncRNA	0	0.457711	-28(CTTTGAAG,+,0.00)		-80(ACCT,+,0.00),-74(ACTG,+,0.00),-72(TGGC,-,0.00),-70(GCAG,+,0.00),-69(CAGC,-,0.00),-67(GCCT,+,0.00),-65(CTGC,-,0.00),-56(ACCA,+,0.00),-53(ACAG,+,0.00),-51(AGGT,-,0.00),-47(CTGT,-,0.00),-36(AGGC,-,0.00),-21(GCCC,+,0.00),-18(CAGC,-,0.00),-16(GCCC,+,0.00),-12(CAGT,-,0.00),60(CAGC,-,0.00),66(TGGC,-,0.00),74(GCTG,+,0.00),80(ACCA,+,0.00)
605	chr18	10131575	10131775	Intergenic	217659	VAPA	protein-coding	0.015	0.422886	-34(CTACAAAG,-,0.00)		-99(GCCT,+,0.00),-92(GCAG,+,0.00),-91(CAGT,-,0.00),-86(ACTG,+,0.00),-79(GCCT,+,0.00),-72(CTGT,-,0.00),-47(TCCG,+,0.00),-46(CCGT,-,0.00),-45(CGTT,-,0.00),-28(AGGC,-,0.00),-27(GGCG,+,0.00),-25(CGCT,-,0.00),-24(GCTG,+,0.00),-23(CTGC,-,0.00),-8(CGTC,-,0.00),-2(ACTG,+,0.00),23(ACTG,+,0.00),24(CTGT,-,0.00),28(TGGC,-,0.00),30(GCCA,+,0.00),33(ACAG,+,0.00),34(CAGT,-,0.00),45(ACTG,+,0.00),46(CTGC,-,0.00),4…
1391	chrY	56674225	56674425	Intergenic	-279930	SPRY3	protein-coding	0.045	0.412935			-99(AACG,+,0.00),-98(ACGG,+,0.00),-97(CGGA,-,0.00),-74(ACTG,+,0.00),-73(CTGC,-,0.00),-62(AGGT,-,0.00),-23(ATCG,+,0.00),7(ATCG,+,0.00),13(TGGC,-,0.00),22(ATCG,+,0.00),37(ATCG,+,0.00),39(CGCC,-,0.00),40(GCCA,+,0.00),56(AACG,+,0.00),57(ACGG,+,0.00),58(CGGA,-,0.00),61(AACG,+,0.00),62(ACGG,+,0.00),63(CGGA,-,0.00)
522	chr17	7484225	7484425	promoter-TSS (NM_020899)	-41	POLR2A	protein-coding	0.125	0.691542			-99(AGCG,+,0.00),-98(GCGG,+,0.00),-97(CGGG,-,0.00),-93(GGGT,-,0.00),-87(ACCC,+,0.00),-82(CGAC,-,0.00),-76(TGGC,-,0.00),-68(ACCC,+,0.00),-61(GCGG,+,0.00),-60(CGGG,-,0.00),-59(GGGC,-,0.00),-57(GCCT,+,0.00),-55(CTGC,-,0.00),-51(GCAG,+,0.00),-49(AGGC,-,0.00),-48(GGCG,+,0.00),-47(GCGG,+,0.00),-46(CGGC,-,0.00),-44(GCCC,+,0.00),-42(CCCG,+,0.00),-41(CCGT,-,0.00),-37(AGCG,+,0.00),-26(GGGC,-,0.00),-25(GGCG…
1281	chr8	66218750	66218950	Intergenic	26736	LINC00967	ncRNA	0	0.412935			-82(ACAG,+,0.00),-56(GGGT,-,0.00),-33(ACAG,+,0.00),-32(CAGC,-,0.00),-30(GCAG,+,0.00),-29(CAGT,-,0.00),-1(GCCC,+,0.00),5(AGGT,-,0.00),9(GCCT,+,0.00),11(CTGT,-,0.00),33(ACCC,+,0.00),37(ACCA,+,0.00),88(ACCA,+,0.00),90(CAGT,-,0.00)
1361	chrX	48021425	48021625	Intergenic	13784	SPACA5B	protein-coding	0.035	0.512438		18(TGGTACAGTCC,-,0.00)	-95(ACCG,+,0.00),-93(CGGT,-,0.00),-89(CAGT,-,0.00),-83(CAGT,-,0.00),-65(AACG,+,0.00),-55(GCTG,+,0.00),-53(TGGT,-,0.00),-31(ACAG,+,0.00),-30(CAGT,-,0.00),-3(AGCG,+,0.00),-2(GCGG,+,0.00),-1(CGGT,-,0.00),2(TGGC,-,0.00),3(GGCG,+,0.00),8(AGGC,-,0.00),14(AGGT,-,0.00),18(TGGT,-,0.00),22(ACAG,+,0.00),23(CAGT,-,0.00),26(TCCG,+,0.00),27(CCGT,-,0.00),28(CGTT,-,0.00),41(ACCA,+,0.00),44(ACTG,+,0.00),46(TGGT,-…
509	chr16	70689775	70689975	intron (NM_001351157, intron 17 of 17)	-3822	MTSS2	protein-coding	0.01	0.59204			-92(AGGC,-,0.00),-90(GCTG,+,0.00),-89(CTGT,-,0.00),-86(TGGT,-,0.00),-78(ACTG,+,0.00),-67(ACCT,+,0.00),-60(AGGC,-,0.00),-56(ACAG,+,0.00),-55(CAGT,-,0.00),-50(ACCT,+,0.00),-41(ACCA,+,0.00),-38(AGGT,-,0.00),-34(GCCA,+,0.00),-31(ACTG,+,0.00),-30(CTGC,-,0.00),-17(GCAG,+,0.00),-16(CAGC,-,0.00),2(AGGC,-,0.00),4(GCCA,+,0.00),9(GGGC,-,0.00),11(GCCA,+,0.00),14(ACCC,+,0.00),16(CCCG,+,0.00),18(CGGA,-,0.00),2…
553	chr17	53106025	53106225	Intergenic	120620	C17orf112	protein-coding	0.04	0.412935			-97(ACCC,+,0.00),-90(ACCA,+,0.00),-85(ACCT,+,0.00),-80(CGCT,-,0.00),-65(CGCT,-,0.00),-52(ATCG,+,0.00),-50(CGGC,-,0.00),-49(GGCG,+,0.00),-42(ACCT,+,0.00),-14(TGGC,-,0.00),-12(GCCT,+,0.00),1(ACCC,+,0.00),3(CCCG,+,0.00),5(CGAC,-,0.00),6(GACG,+,0.00),8(CGTT,-,0.00),15(CGGA,-,0.00),21(ACCC,+,0.00),23(CCCG,+,0.00),25(CGAT,-,0.00),35(ACCA,+,0.00),57(CTGT,-,0.00),61(AGGC,-,0.00),80(ACAG,+,0.00),81(CAGC,-…
1408	chrY	56750275	56750475	Intergenic	-203880	SPRY3	protein-coding	0.035	0.368159			-68(AACG,+,0.00),-67(ACGG,+,0.00),-66(CGGA,-,0.00),-62(ATCG,+,0.00),-8(ACTG,+,0.00),-1(AGGC,-,0.00),1(GCTG,+,0.00),4(GGGT,-,0.00),8(GTCG,+,0.00),38(ATCG,+,0.00),63(ATCG,+,0.00),73(ATCG,+,0.00),97(AACG,+,0.00)
257	chr11	130002575	130002775	promoter-TSS (NR_024233)	51	LINC00167	ncRNA	0.055	0.59204			-99(GTCG,+,0.00),-97(CGGT,-,0.00),-93(TGGC,-,0.00),-91(GCCC,+,0.00),-89(CCCG,+,0.00),-87(CGGC,-,0.00),-85(GCCG,+,0.00),-83(CGGG,-,0.00),-82(GGGC,-,0.00),-73(GACG,+,0.00),-70(GCGG,+,0.00),-69(CGGA,-,0.00),-61(GCTG,+,0.00),-58(GGGC,-,0.00),-57(GGCG,+,0.00),-55(CGCC,-,0.00),-54(GCCA,+,0.00),-46(GGGT,-,0.00),-29(GACG,+,0.00),-21(ACCC,+,0.00),-14(CAGT,-,0.00),-5(GGGT,-,0.00),6(ACCC,+,0.00),10(TGGC,-,0…
283	chr12	50765025	50765225	intron (NM_005171, intron 1 of 6)	1024	ATF1	protein-coding	0.045	0.487562	-100(CTTTGATC,+,0.00)		-95(ATCG,+,0.00),-93(CGAC,-,0.00),-92(GACG,+,0.00),-90(CGCC,-,0.00),-89(GCCG,+,0.00),-88(CCGT,-,0.00),-84(GCAG,+,0.00),-83(CAGC,-,0.00),-81(GCTG,+,0.00),-79(TGGC,-,0.00),-78(GGCG,+,0.00),-77(GCGG,+,0.00),-76(CGGC,-,0.00),-74(GCTG,+,0.00),-69(ATCG,+,0.00),-67(CGCT,-,0.00),-34(TGGT,-,0.00),-28(TGGC,-,0.00),-27(GGCG,+,0.00),-25(CGCT,-,0.00),-4(GGGC,-,0.00),1(ACTG,+,0.00),3(TGGT,-,0.00),18(ACCT,+,0.0…
93	chr1	205284875	205285075	Intergenic	27778	TMCC2	protein-coding	0.005	0.626866			-84(ACCC,+,0.00),-77(CAGC,-,0.00),-75(GCCT,+,0.00),-72(TGGC,-,0.00),-70(GCCC,+,0.00),-63(ACAG,+,0.00),-62(CAGC,-,0.00),-38(GCTG,+,0.00),-37(CTGC,-,0.00),-35(GCAG,+,0.00),-34(CAGC,-,0.00),-32(GCCC,+,0.00),-29(CAGC,-,0.00),-27(GCCT,+,0.00),-19(GGGC,-,0.00),-17(GCCG,+,0.00),-16(CCGC,-,0.00),-15(CGCC,-,0.00),-14(GCCA,+,0.00),-12(CAGC,-,0.00),5(ACCC,+,0.00),10(ACCT,+,0.00),13(TGGC,-,0.00),24(CTGC,-,0.…
470	chr15	74202675	74202875	promoter-TSS (NM_001199042)	12	STRA6	protein-coding	0.015	0.656716			-90(GCCC,+,0.00),-86(ACCT,+,0.00),-80(ACAG,+,0.00),-76(ACCC,+,0.00),-72(ACAG,+,0.00),-64(ACCA,+,0.00),-54(AGGC,-,0.00),-52(GCCC,+,0.00),-33(GCAG,+,0.00),-21(GGGT,-,0.00),-17(AGGC,-,0.00),-15(GCAG,+,0.00),-14(CAGC,-,0.00),-12(GCCC,+,0.00),-8(ACGG,+,0.00),-7(CGGC,-,0.00),-5(GCCA,+,0.00),-3(CAGC,-,0.00),1(TCCG,+,0.00),2(CCGC,-,0.00),6(ACTG,+,0.00),7(CTGC,-,0.00),9(GCCT,+,0.00),11(CTGC,-,0.00),13(GCC…
552	chr17	50318800	50319000	Intergenic	-27226	XYLT2	protein-coding	0	0.457711			-89(ACTG,+,0.00),-20(CTGT,-,0.00),-13(GCAG,+,0.00),-3(ACCC,+,0.00),3(TGGC,-,0.00),11(ACCC,+,0.00),22(AGGT,-,0.00),33(TGGC,-,0.00),45(GCCT,+,0.00),53(ACAG,+,0.00),54(CAGC,-,0.00),58(ACTG,+,0.00),60(TGGC,-,0.00),92(ACAG,+,0.00),93(CAGC,-,0.00)
304	chr12	71440975	71441175	intron (NR_110596, intron 1 of 19)	1277	LGR5	protein-coding	0.04	0.60199	-98(CTTTGAAG,+,0.00)		-89(GCCC,+,0.00),-88(CCCG,+,0.00),-87(CCGC,-,0.00),-85(GCGG,+,0.00),-84(CGGC,-,0.00),-82(GCCG,+,0.00),-81(CCGC,-,0.00),-80(CGCT,-,0.00),-79(GCTG,+,0.00),-78(CTGT,-,0.00),-64(ACCA,+,0.00),-52(CCCG,+,0.00),-50(CGGG,-,0.00),-31(GGGC,-,0.00),-29(GCTG,+,0.00),-24(AGGC,-,0.00),-22(GCTG,+,0.00),-21(CTGT,-,0.00),-16(GGGC,-,0.00),-14(GCTG,+,0.00),-12(TGGT,-,0.00),-6(ACAG,+,0.00),-5(CAGC,-,0.00),-4(AGCG,+,…
224	chr11	69497225	69497425	Intergenic	11764	LINC01488	ncRNA	0.04	0.597015			-92(ACAG,+,0.00),-91(CAGC,-,0.00),-84(ACAG,+,0.00),-82(AGGC,-,0.00),-80(GCAG,+,0.00),-79(CAGT,-,0.00),-70(ACCG,+,0.00),-69(CCGC,-,0.00),-67(GCAG,+,0.00),-66(CAGC,-,0.00),-64(GCCT,+,0.00),-56(GGGC,-,0.00),-54(GCCC,+,0.00),-51(CTGC,-,0.00),-42(GCAG,+,0.00),-41(CAGC,-,0.00),-39(GCTG,+,0.00),-38(CTGC,-,0.00),-36(GCCT,+,0.00),-23(AGGC,-,0.00),-21(GCCG,+,0.00),-19(CGGG,-,0.00),-18(GGGC,-,0.00),-17(GGCG…
503	chr16	54628900	54629100	Intergenic	219233	LOC101927480	ncRNA	0.05	0.507463	47(GTTCAAAG,-,0.00)		-99(GCAG,+,0.00),-94(GCCA,+,0.00),-81(AACG,+,0.00),-80(ACGG,+,0.00),-79(CGGC,-,0.00),-67(ACAG,+,0.00),-66(CAGC,-,0.00),-64(GCCC,+,0.00),-60(AGGT,-,0.00),-48(AGGC,-,0.00),-46(GCCC,+,0.00),-42(CAGC,-,0.00),-40(GCCA,+,0.00),-34(AGGC,-,0.00),-33(GGCG,+,0.00),-31(CGAC,-,0.00),-29(ACCA,+,0.00),-21(AGGT,-,0.00),-12(ATCG,+,0.00),-10(CGGT,-,0.00),-8(GTCG,+,0.00),-6(CGGC,-,0.00),-4(GCTG,+,0.00),-1(GGGC,-,0…
458	chr15	60379625	60379825	intron (NM_001002857, intron 4 of 13)	18261	ANXA2	protein-coding	0.015	0.412935	-56(CTTTGAAG,+,0.00)		-90(ACCT,+,0.00),-79(ACAG,+,0.00),-62(AGGT,-,0.00),-21(GCCT,+,0.00),-18(TGGT,-,0.00),-14(GCAG,+,0.00),-13(CAGT,-,0.00),-7(CTGC,-,0.00),-5(GCCC,+,0.00),1(AACG,+,0.00),39(CAGC,-,0.00),41(GCTG,+,0.00),42(CTGC,-,0.00),56(ACTG,+,0.00),64(GTCG,+,0.00),66(CGGA,-,0.00),82(GCCC,+,0.00),90(GACG,+,0.00),92(CGTT,-,0.00),97(CTGT,-,0.00)
1350	chr9	129597200	129597400	Intergenic	-11584	NTMT1	protein-coding	0.07	0.731343			-99(TGGC,-,0.00),-98(GGCG,+,0.00),-93(GCAG,+,0.00),-90(GGGC,-,0.00),-86(ACCC,+,0.00),-82(ACGG,+,0.00),-81(CGGC,-,0.00),-79(GCAG,+,0.00),-76(GGGC,-,0.00),-74(GCCT,+,0.00),-65(GCCG,+,0.00),-63(CGGG,-,0.00),-46(CGCT,-,0.00),-39(AGCG,+,0.00),-36(GCGG,+,0.00),-35(CGGG,-,0.00),-33(GGGC,-,0.00),-31(GCTG,+,0.00),-28(GGGC,-,0.00),-26(GCCG,+,0.00),-25(CCGC,-,0.00),-24(CGCC,-,0.00),-23(GCCC,+,0.00),-17(GGGC…
598	chr18	3454225	3454425	intron (NM_173211, intron 1 of 2)	551	TGIF1	protein-coding	0	0.378109	-54(GATCAAAG,-,0.00)		-97(ACCT,+,0.00),-80(AGGC,-,0.00),-63(AGGC,-,0.00),-57(GCAG,+,0.00),-47(GGGC,-,0.00),-45(GCAG,+,0.00),-44(CAGC,-,0.00),-42(GCCT,+,0.00),-34(GGGC,-,0.00),-3(ACCA,+,0.00),5(ACAG,+,0.00),6(CAGT,-,0.00),19(ACTG,+,0.00),20(CTGT,-,0.00),78(GCCT,+,0.00),95(TGGC,-,0.00)
1212	chr7	80210400	80210600	intron (NM_002069, intron 5 of 7)	74716	GNAI1	protein-coding	0.01	0.383085	-28(CATCAAAG,-,0.00),84(CTTTGATC,+,0.00)		-93(ACCT,+,0.00),-89(ACCC,+,0.00),-65(GCCC,+,0.00),-50(ACCT,+,0.00),-42(TGGT,-,0.00),-21(GCCT,+,0.00),4(AACG,+,0.00),6(CGAC,-,0.00),28(GGGT,-,0.00),34(CTGT,-,0.00),41(CTGC,-,0.00),43(GCCT,+,0.00),54(TCCG,+,0.00),55(CCGT,-,0.00),60(ACTG,+,0.00),61(CTGT,-,0.00),64(TGGC,-,0.00),93(CTGC,-,0.00)
1131	chr6	42050650	42050850	intron (NM_138572, intron 1 of 8)	226	TAF8	protein-coding	0.06	0.597015			-100(ACTG,+,0.00),-82(GCCC,+,0.00),-71(CAGC,-,0.00),-69(GCCC,+,0.00),-55(TCCG,+,0.00),-53(CGAC,-,0.00),-51(ACTG,+,0.00),-49(TGGC,-,0.00),-48(GGCG,+,0.00),-47(GCGG,+,0.00),-46(CGGA,-,0.00),-42(GGGT,-,0.00),-32(AGGC,-,0.00),-30(GCCG,+,0.00),-29(CCGT,-,0.00),-25(AGGC,-,0.00),-24(GGCG,+,0.00),-22(CGCC,-,0.00),-21(GCCC,+,0.00),-4(TGGC,-,0.00),-2(GCTG,+,0.00),-1(CTGC,-,0.00),1(GCGG,+,0.00),2(CGGC,-,0.0…
625	chr18	74545400	74545600	intron (NM_032649, intron 1 of 11)	11000	CNDP1	protein-coding	0.025	0.477612			-86(GCTG,+,0.00),-85(CTGT,-,0.00),-79(GCTG,+,0.00),-53(AGGC,-,0.00),-51(GCTG,+,0.00),-50(CTGT,-,0.00),-36(ACAG,+,0.00),-34(AGGT,-,0.00),-18(AACG,+,0.00),-7(TGGT,-,0.00),-3(GCTG,+,0.00),-2(CTGT,-,0.00),2(CTGC,-,0.00),10(TGGT,-,0.00),20(ACCT,+,0.00),24(TGGC,-,0.00),26(GCCC,+,0.00),30(ACGG,+,0.00),31(CGGT,-,0.00),38(ACCA,+,0.00),44(ACCC,+,0.00),47(CTGC,-,0.00),49(GCCA,+,0.00),52(AGGC,-,0.00),70(TCCG…
904	chr21	44598025	44598225	intron (NM_144991, intron 1 of 11)	-2472	KRTAP10-7	protein-coding	0.025	0.472637			-98(ACAG,+,0.00),-96(AGGC,-,0.00),-94(GCTG,+,0.00),-93(CTGC,-,0.00),-86(ACCT,+,0.00),-62(ACCC,+,0.00),-59(CCCG,+,0.00),-58(CCGC,-,0.00),-57(CGCC,-,0.00),-56(GCCC,+,0.00),-10(GCCC,+,0.00),-6(AGGC,-,0.00),0(GCCG,+,0.00),1(CCGC,-,0.00),22(CAGC,-,0.00),26(ACCA,+,0.00),28(CAGC,-,0.00),38(TCCG,+,0.00),39(CCGT,-,0.00),40(CGTT,-,0.00),44(CTGT,-,0.00),60(ACTG,+,0.00),62(TGGC,-,0.00),76(CCCG,+,0.00),77(CCG…
1369	chrX	79286000	79286200	Intergenic	81234	ITM2A	protein-coding	0.005	0.189055			56(CTGT,-,0.00),58(GTCG,+,0.00),60(CGCC,-,0.00),61(GCCC,+,0.00),64(CAGT,-,0.00),78(CAGC,-,0.00),84(ACTG,+,0.00),85(CTGC,-,0.00),94(CTGC,-,0.00),96(GCCT,+,0.00)
94	chr1	205301225	205301425	TTS (NM_030952)	20420	NUAK2	protein-coding	0.025	0.616915			-87(ACCT,+,0.00),-76(GCCT,+,0.00),-71(GCCC,+,0.00),-53(GCAG,+,0.00),-37(GCCA,+,0.00),-35(CAGC,-,0.00),-30(CAGC,-,0.00),-21(AGGT,-,0.00),-7(AGGT,-,0.00),-1(AACG,+,0.00),3(CGCT,-,0.00),9(ACTG,+,0.00),12(GGGC,-,0.00),14(GCAG,+,0.00),16(AGGC,-,0.00),20(ACCG,+,0.00),22(CGAC,-,0.00),24(ACAG,+,0.00),25(CAGC,-,0.00),27(GCCG,+,0.00),29(CGGC,-,0.00),31(GCAG,+,0.00),36(ACAG,+,0.00),38(AGGT,-,0.00),50(GGGC,-…
712	chr2	102057825	102058025	Intergenic	-12465	IL1R1	protein-coding	0.02	0.487562			-99(GCCC,+,0.00),-95(TCCG,+,0.00),-94(CCGT,-,0.00),-85(ACAG,+,0.00),-77(CTGC,-,0.00),-73(ATCG,+,0.00),-48(ACCT,+,0.00),-29(ACAG,+,0.00),-28(CAGT,-,0.00),-16(ACAG,+,0.00),-12(ACCT,+,0.00),-3(ACCC,+,0.00),-2(CCCG,+,0.00),-1(CCGC,-,0.00),3(ACAG,+,0.00),7(ACCC,+,0.00),12(CGGG,-,0.00),14(GGGC,-,0.00),26(CTGT,-,0.00),55(CTGT,-,0.00),75(TGGC,-,0.00),77(GCCT,+,0.00),95(ACTG,+,0.00)
353	chr13	16247550	16247750	Intergenic	-1947647	FAM230C	ncRNA	0.025	0.393035			-100(GTCG,+,0.00),-98(CGGA,-,0.00),-94(AACG,+,0.00),-93(ACGG,+,0.00),-92(CGGG,-,0.00),-66(ACAG,+,0.00),-20(ACAG,+,0.00),-9(ACCT,+,0.00),-3(CTGT,-,0.00),8(GCAG,+,0.00),9(CAGT,-,0.00),37(CTGC,-,0.00),56(ACTG,+,0.00),57(CTGC,-,0.00),65(AGGC,-,0.00),67(GCCT,+,0.00),72(CGTT,-,0.00),79(AACG,+,0.00),80(ACGG,+,0.00),81(CGGG,-,0.00)
498	chr16	50520500	50520700	Intergenic	-27796	NKD1	protein-coding	0.02	0.562189	51(GTTCAAAG,-,0.00)		-100(GGGT,-,0.00),-84(GCTG,+,0.00),-83(CTGT,-,0.00),-64(TGGT,-,0.00),-56(GCCT,+,0.00),-49(ACCA,+,0.00),-46(AGGC,-,0.00),-41(ACAG,+,0.00),-29(ACCT,+,0.00),-23(ACCG,+,0.00),-22(CCGT,-,0.00),-21(CGTC,-,0.00),-14(ACCG,+,0.00),-12(CGGA,-,0.00),-7(GCCT,+,0.00),2(CTGC,-,0.00),4(GCCT,+,0.00),7(TGGT,-,0.00),11(GCCA,+,0.00),25(CAGC,-,0.00),27(GCTG,+,0.00),41(GGGC,-,0.00),43(GCCT,+,0.00),57(AGGC,-,0.00),59(…
1354	chrX	2401675	2401875	intron (NM_145177, intron 3 of 6).2	98764	ZBED1	protein-coding	0.015	0.432836			-87(GCCG,+,0.00),-86(CCGC,-,0.00),-85(CGCT,-,0.00),-84(GCTG,+,0.00),-80(GGGT,-,0.00),-49(CGGT,-,0.00),-15(ACAG,+,0.00),-14(CAGC,-,0.00),-4(CAGC,-,0.00),8(ACCC,+,0.00),16(GCCA,+,0.00),23(AGGT,-,0.00),29(GGGC,-,0.00),37(TGGC,-,0.00),62(AACG,+,0.00),64(CGCT,-,0.00)
309	chr12	89826350	89826550	Intergenic	-117084	ATP2B1	protein-coding	0	0.393035			-87(CAGT,-,0.00),-78(CTGT,-,0.00),-66(GCTG,+,0.00),-65(CTGC,-,0.00),-63(GCTG,+,0.00),-29(CTGC,-,0.00),-27(GCAG,+,0.00),-26(CAGC,-,0.00),-8(CTGT,-,0.00),-1(TGGT,-,0.00),12(ACTG,+,0.00),13(CTGT,-,0.00),17(CAGT,-,0.00),22(ACAG,+,0.00),23(CAGT,-,0.00),30(TGGT,-,0.00),56(CTGC,-,0.00),58(GCCT,+,0.00),66(AGGT,-,0.00),80(GCAG,+,0.00),81(CAGT,-,0.00),89(ACAG,+,0.00),90(CAGT,-,0.00),94(CTGC,-,0.00),96(GCAG…
593	chr17	82458575	82458775	promoter-TSS (NM_001083608)	11	NARF	protein-coding	0.08	0.681592	35(CAACAAAG,-,0.00)		-99(CCCG,+,0.00),-97(CGAC,-,0.00),-93(ACTG,+,0.00),-92(CTGT,-,0.00),-85(TGGC,-,0.00),-83(GCCT,+,0.00),-79(AGGC,-,0.00),-72(GCCG,+,0.00),-71(CCGT,-,0.00),-65(GGGT,-,0.00),-49(TGGC,-,0.00),-47(GCCC,+,0.00),-41(GGGT,-,0.00),-37(GCGG,+,0.00),-36(CGGC,-,0.00),-23(CCCG,+,0.00),-21(CGGT,-,0.00),-9(TGGC,-,0.00),-7(GCCG,+,0.00),-3(AGCG,+,0.00),0(GCGG,+,0.00),1(CGGC,-,0.00),3(GCCG,+,0.00),4(CCGT,-,0.00),5(…
1169	chr6	155399600	155399800	intron (NM_015718, intron 12 of 13)	56139	NOX3	protein-coding	0.01	0.427861			-96(GCCT,+,0.00),-93(TGGC,-,0.00),-79(CGGC,-,0.00),-32(ACTG,+,0.00),-31(CTGT,-,0.00),-22(ACAG,+,0.00),-19(GGGC,-,0.00),-17(GCAG,+,0.00),-4(GCCA,+,0.00),12(ACAG,+,0.00),19(TGGC,-,0.00),21(GCAG,+,0.00),22(CAGC,-,0.00),51(AGGC,-,0.00),55(AACG,+,0.00),56(ACGG,+,0.00),57(CGGA,-,0.00),69(ACAG,+,0.00),74(ACCC,+,0.00),83(GGGT,-,0.00),87(TGGT,-,0.00)
217	chr11	61120750	61120950	intron (NM_001346456, intron 5 of 10)	18361	CD5	protein-coding	0.01	0.547264	38(CTTTGAAG,+,0.00),71(CTTTGAAG,+,0.00)		-93(CAGC,-,0.00),-91(GCAG,+,0.00),-85(GCAG,+,0.00),-84(CAGC,-,0.00),-73(GGGC,-,0.00),-66(TGGC,-,0.00),-64(GCCT,+,0.00),-50(GCAG,+,0.00),-46(GGGC,-,0.00),-44(GCTG,+,0.00),-42(TGGC,-,0.00),-36(GCAG,+,0.00),-35(CAGT,-,0.00),-28(ACCG,+,0.00),-26(CGGC,-,0.00),-24(GCCC,+,0.00),-18(CAGC,-,0.00),-3(CTGC,-,0.00),-1(GCAG,+,0.00),1(AGGC,-,0.00),9(ACCT,+,0.00),11(CTGT,-,0.00),18(ACCA,+,0.00),23(ACCC,+,0.00),…
128	chr1	236796100	236796300	intron (NM_000254, intron 1 of 32)	908	MTR	protein-coding	0.04	0.427861			-86(ACCT,+,0.00),-82(ACTG,+,0.00),-81(CTGC,-,0.00),-65(AGGC,-,0.00),-64(GGCG,+,0.00),-61(GCGG,+,0.00),-60(CGGA,-,0.00),-53(ACAG,+,0.00),-50(GACG,+,0.00),3(CTGC,-,0.00),16(CGCT,-,0.00),17(GCTG,+,0.00),18(CTGC,-,0.00),20(GCTG,+,0.00),21(CTGC,-,0.00),28(ACTG,+,0.00),29(CTGC,-,0.00),67(GCAG,+,0.00),71(ACCC,+,0.00),76(ACCT,+,0.00),86(ACCG,+,0.00),97(AGGT,-,0.00)
251	chr11	122229850	122230050	intron (NR_137180, intron 2 of 4)	-26841	MIR100HG	ncRNA	0.015	0.492537	-50(GAACAAAG,-,0.00),-23(GATCAAAG,-,0.00)		-98(GGGT,-,0.00),-88(GGGC,-,0.00),-86(GCAG,+,0.00),-85(CAGT,-,0.00),-82(TGGT,-,0.00),-77(TGGC,-,0.00),-75(GCCA,+,0.00),-43(GCCT,+,0.00),-41(CTGT,-,0.00),-37(GCCG,+,0.00),-36(CCGT,-,0.00),-35(CGTT,-,0.00),-30(ACCT,+,0.00),-28(CTGC,-,0.00),-26(GCAG,+,0.00),-12(GCCG,+,0.00),-11(CCGT,-,0.00),-10(CGTT,-,0.00),14(GGGC,-,0.00),16(GCAG,+,0.00),27(ACCG,+,0.00),28(CCGT,-,0.00),29(CGTT,-,0.00),33(GCCC,+,0.0…
1137	chr6	51201550	51201750	Intergenic	382779	TFAP2B	protein-coding	0	0.159204			-87(ACTG,+,0.00),-86(CTGT,-,0.00),34(TGGT,-,0.00),70(ACCA,+,0.00),73(ACCC,+,0.00),77(AGGC,-,0.00),79(GCTG,+,0.00),80(CTGT,-,0.00),87(GCAG,+,0.00),88(CAGT,-,0.00),91(TGGC,-,0.00)
134	chr10	7686550	7686750	Intergenic	-16666	ITIH2	protein-coding	0.01	0.422886	-1(CTTTGATC,+,0.00)		-92(CTGC,-,0.00),-87(TGGT,-,0.00),-77(ACTG,+,0.00),-76(CTGT,-,0.00),-63(CTGC,-,0.00),-61(GCCC,+,0.00),-40(CTGT,-,0.00),-33(ACAG,+,0.00),-27(GCCA,+,0.00),-23(CGCC,-,0.00),-22(GCCT,+,0.00),-16(GCCG,+,0.00),-15(CCGC,-,0.00),-14(CGCT,-,0.00),6(CTGT,-,0.00),12(ACAG,+,0.00),13(CAGT,-,0.00),27(CTGT,-,0.00),43(AGGT,-,0.00),72(ACCC,+,0.00),77(ACAG,+,0.00),78(CAGT,-,0.00)
1265	chr8	37625225	37625425	Intergenic	-70457	ZNF703	protein-coding	0.01	0.333333			-94(GCCT,+,0.00),-88(TGGC,-,0.00),-58(TGGC,-,0.00),-56(GCCA,+,0.00),-48(GCAG,+,0.00),-47(CAGT,-,0.00),-43(GCTG,+,0.00),-42(CTGT,-,0.00),-28(GACG,+,0.00),-26(CGTT,-,0.00),-5(AGGT,-,0.00),18(TCCG,+,0.00),19(CCGT,-,0.00),20(CGTT,-,0.00),33(ACTG,+,0.00),34(CTGT,-,0.00),93(ACCT,+,0.00)
1093	chr5	174549400	174549600	Intergenic	-175082	MSX2	protein-coding	0.025	0.487562			-95(GGGT,-,0.00),-86(GGGC,-,0.00),-81(CTGT,-,0.00),-75(CTGT,-,0.00),-68(CGAT,-,0.00),-63(ACAG,+,0.00),-62(CAGC,-,0.00),-60(GCAG,+,0.00),-59(CAGT,-,0.00),-52(GCCA,+,0.00),-50(CAGC,-,0.00),-49(AGCG,+,0.00),-47(CGAT,-,0.00),-36(ACAG,+,0.00),-33(GGGC,-,0.00),-31(GCTG,+,0.00),-30(CTGC,-,0.00),-27(CGCT,-,0.00),-26(GCTG,+,0.00),-25(CTGC,-,0.00),-23(GCCC,+,0.00),12(GACG,+,0.00),15(GCGG,+,0.00),16(CGGG,-,…
518	chr17	7091600	7091800	Intergenic	-11449	CLEC10A	protein-coding	0.035	0.462687	-28(GATCAAAG,-,0.00),23(CTTCAAAG,-,0.00)		-93(AGGT,-,0.00),-88(GCCG,+,0.00),-71(AGGC,-,0.00),-69(GCAG,+,0.00),-68(CAGC,-,0.00),-61(CGTC,-,0.00),-58(CAGC,-,0.00),-57(AGCG,+,0.00),-55(CGTT,-,0.00),5(ACCG,+,0.00),6(CCGC,-,0.00),7(CGCT,-,0.00),35(ACCA,+,0.00),44(ACGG,+,0.00),45(CGGG,-,0.00),70(AGCG,+,0.00),87(ACAG,+,0.00),88(CAGC,-,0.00),90(GCCC,+,0.00),95(ACAG,+,0.00)
1044	chr5	55254825	55255025	Intergenic	-21208	CCNO	protein-coding	0.015	0.39801	49(CTTTGATC,+,0.00)		-96(ACCC,+,0.00),-71(CGGA,-,0.00),-63(AGGT,-,0.00),-42(GCCT,+,0.00),-26(ACTG,+,0.00),-25(CTGC,-,0.00),-23(GCAG,+,0.00),-22(CAGT,-,0.00),-19(TGGT,-,0.00),0(TGGT,-,0.00),5(ACCT,+,0.00),9(GGGT,-,0.00),19(GACG,+,0.00),20(ACGG,+,0.00),21(CGGC,-,0.00),23(GCTG,+,0.00),38(GACG,+,0.00),62(ACCC,+,0.00),70(GCTG,+,0.00),77(ACCT,+,0.00)
59	chr1	155688700	155688900	promoter-TSS (NM_001198903)	-23	YY1AP1	protein-coding	0.085	0.701493			-84(CCCG,+,0.00),-83(CCGC,-,0.00),-82(CGCC,-,0.00),-81(GCCC,+,0.00),-80(CCCG,+,0.00),-79(CCGC,-,0.00),-75(ACGG,+,0.00),-74(CGGC,-,0.00),-72(GCCA,+,0.00),-69(ACCA,+,0.00),-65(ACCG,+,0.00),-64(CCGC,-,0.00),-63(CGCC,-,0.00),-62(GCCG,+,0.00),-61(CCGC,-,0.00),-60(CGCC,-,0.00),-59(GCCA,+,0.00),-53(GCAG,+,0.00),-52(CAGC,-,0.00),-50(GCCG,+,0.00),-49(CCGC,-,0.00),-48(CGCC,-,0.00),-47(GCCG,+,0.00),-46(CCGC…
670	chr19	55166850	55167050	promoter-TSS (NM_001256714)	-228	DNAAF3	protein-coding	0.02	0.412935			-79(AGGC,-,0.00),-77(GCCT,+,0.00),-73(GGGC,-,0.00),-71(GCTG,+,0.00),0(GCCT,+,0.00),16(AACG,+,0.00),17(ACGG,+,0.00),18(CGGA,-,0.00),64(TGGC,-,0.00),66(GCAG,+,0.00),68(AGGC,-,0.00),78(GCCC,+,0.00),79(CCCG,+,0.00),80(CCGC,-,0.00),81(CGCT,-,0.00),86(CCCG,+,0.00),87(CCGC,-,0.00),88(CGCC,-,0.00),89(GCCC,+,0.00),93(CAGC,-,0.00)
1142	chr6	58581325	58581525	Intergenic	-619979	LINC00680	ncRNA	0.015	0.412935			-95(CTGT,-,0.00),-86(CTGC,-,0.00),-68(ACCG,+,0.00),-67(CCGC,-,0.00),-66(CGCC,-,0.00),-65(GCCT,+,0.00),-59(AGGC,-,0.00),-57(GCCT,+,0.00),-52(CGTT,-,0.00),-45(AACG,+,0.00),-44(ACGG,+,0.00),-43(CGGG,-,0.00),-19(ACAG,+,0.00),28(ACAG,+,0.00),35(GCCA,+,0.00),55(GCAG,+,0.00),56(CAGT,-,0.00),84(CTGC,-,0.00)
311	chr12	93274050	93274250	intron (NR_040096, intron 2 of 4)	99784	LINC02412	ncRNA	0.015	0.452736	23(CATCAAAG,-,0.00)		-100(CCGC,-,0.00),-83(ACAG,+,0.00),-69(GCAG,+,0.00),-67(AGGT,-,0.00),-20(TGGT,-,0.00),-17(TGGT,-,0.00),-5(ACCA,+,0.00),-3(CAGC,-,0.00),-1(GCCG,+,0.00),0(CCGC,-,0.00),1(CGCT,-,0.00),13(GCCA,+,0.00),18(GCCA,+,0.00),41(CAGT,-,0.00),55(GCCA,+,0.00),67(CTGT,-,0.00),74(ACCC,+,0.00),80(GGGT,-,0.00),83(TGGT,-,0.00),89(GTCG,+,0.00),91(CGGG,-,0.00),93(GGGT,-,0.00)
1103	chr6	7548525	7548725	intron (NM_001008844, intron 1 of 23)	6954	DSP	protein-coding	0.015	0.39801	63(GATCAAAG,-,0.00)		-68(CAGT,-,0.00),-40(CTGC,-,0.00),-38(GCCA,+,0.00),-29(ACAG,+,0.00),-28(CAGT,-,0.00),-18(ATCG,+,0.00),-9(ACCG,+,0.00),-8(CCGC,-,0.00),-7(CGCC,-,0.00),-6(GCCT,+,0.00),7(GCAG,+,0.00),26(ACTG,+,0.00),27(CTGT,-,0.00),33(CTGT,-,0.00),38(GCTG,+,0.00),39(CTGC,-,0.00),41(GCTG,+,0.00),44(GGGC,-,0.00),45(GGCG,+,0.00),59(GCAG,+,0.00),72(AGGC,-,0.00),74(GCTG,+,0.00),75(CTGT,-,0.00)
678	chr2	11539750	11539950	promoter-TSS (NM_148903)	31	GREB1	protein-coding	0.015	0.547264			-100(AGGC,-,0.00),-99(GGCG,+,0.00),-97(CGCT,-,0.00),-96(GCTG,+,0.00),-92(GGGC,-,0.00),-90(GCAG,+,0.00),-77(CAGT,-,0.00),-68(GGGC,-,0.00),-63(ACTG,+,0.00),-62(CTGC,-,0.00),-60(GCTG,+,0.00),-33(TGGT,-,0.00),-10(GCAG,+,0.00),18(TGGC,-,0.00),20(GCTG,+,0.00),22(TGGC,-,0.00),27(TGGC,-,0.00),29(GCTG,+,0.00),30(CTGC,-,0.00),32(GCCT,+,0.00),40(CTGC,-,0.00),42(GCCG,+,0.00),44(CGGG,-,0.00),45(GGGC,-,0.00),4…
848	chr20	41028675	41028875	promoter-TSS (NM_003286)	-47	TOP1	protein-coding	0.125	0.656716			-97(ACGG,+,0.00),-96(CGGT,-,0.00),-93(TCCG,+,0.00),-91(CGGA,-,0.00),-88(AGGC,-,0.00),-87(GGCG,+,0.00),-86(GCGG,+,0.00),-85(CGGG,-,0.00),-83(GGGC,-,0.00),-76(CGAT,-,0.00),-66(ACAG,+,0.00),-64(AGGT,-,0.00),-61(TCCG,+,0.00),-60(CCGT,-,0.00),-59(CGTC,-,0.00),-55(TGGC,-,0.00),-54(GGCG,+,0.00),-49(ACAG,+,0.00),-48(CAGC,-,0.00),-47(AGCG,+,0.00),-40(GGGC,-,0.00),-39(GGCG,+,0.00),-38(GCGG,+,0.00),-37(CGGG…
961	chr3	82464650	82464850	Intergenic	478608	LINC02008	ncRNA	0	0.059701
258	chr11	130181750	130181950	intron (NM_021978, intron 1 of 18)	22068	ST14	protein-coding	0.02	0.492537			-91(AACG,+,0.00),-89(CGAT,-,0.00),-74(ACAG,+,0.00),-73(CAGT,-,0.00),-65(CTGT,-,0.00),-58(ACCT,+,0.00),-45(GCCA,+,0.00),-34(AGGT,-,0.00),-19(GCAG,+,0.00),-18(CAGC,-,0.00),-16(GCCC,+,0.00),-13(CAGT,-,0.00),-8(ACTG,+,0.00),1(ACAG,+,0.00),2(CAGC,-,0.00),12(AGGC,-,0.00),14(GCTG,+,0.00),17(GGGT,-,0.00),24(GCCA,+,0.00),27(ACAG,+,0.00),38(ACTG,+,0.00),39(CTGC,-,0.00),41(GCAG,+,0.00),50(ACAG,+,0.00),57(AC…
188	chr10	112394425	112394625	intron (NM_016234, intron 1 of 20)	18327	ACSL5	protein-coding	0.005	0.477612			-87(ACCT,+,0.00),-85(CTGT,-,0.00),-82(TGGC,-,0.00),-75(ACCT,+,0.00),-69(ACAG,+,0.00),-58(CTGT,-,0.00),-53(TGGT,-,0.00),-45(ACGG,+,0.00),-44(CGGG,-,0.00),-32(ACTG,+,0.00),-13(ACCC,+,0.00),-8(TGGT,-,0.00),-4(CTGC,-,0.00),-2(GCCT,+,0.00),2(GGGC,-,0.00),4(GCAG,+,0.00),11(AGGT,-,0.00),15(ACTG,+,0.00),16(CTGT,-,0.00),26(ACCA,+,0.00),42(GGGT,-,0.00),49(GCAG,+,0.00),51(AGGC,-,0.00),53(GCTG,+,0.00),54(CTG…
1302	chr8	125289850	125290050	intron (NM_001349486, intron 5 of 7)	-140408	TRIB1	protein-coding	0.005	0.333333	63(CTTTGATG,+,0.00)		-72(GCCT,+,0.00),-46(ACCA,+,0.00),3(GCCA,+,0.00),12(GCTG,+,0.00),14(TGGT,-,0.00),41(ACGG,+,0.00),42(CGGA,-,0.00),59(TGGT,-,0.00),73(CTGC,-,0.00),75(GCCC,+,0.00),95(CTGT,-,0.00)
23	chr1	38990875	38991075	promoter-TSS (NM_001136275)	-269	AKIRIN1	protein-coding	0.055	0.661692			-93(ACCC,+,0.00),-71(AGCG,+,0.00),-70(GCGG,+,0.00),-69(CGGC,-,0.00),-67(GCCT,+,0.00),-57(AGGT,-,0.00),-43(ACCA,+,0.00),-38(ACCC,+,0.00),-31(TGGC,-,0.00),-29(GCCC,+,0.00),-22(ACCA,+,0.00),-19(AGGC,-,0.00),-17(GCCC,+,0.00),9(CGCC,-,0.00),10(GCCC,+,0.00),11(CCCG,+,0.00),12(CCGC,-,0.00),16(GCAG,+,0.00),17(CAGC,-,0.00),18(AGCG,+,0.00),21(GCAG,+,0.00),23(AGGT,-,0.00),33(ACCT,+,0.00),40(GGGC,-,0.00),42(…
1019	chr4	108172775	108172975	non-coding (NR_029373, exon 1 of 3)	755	LEF1-AS1	ncRNA	0.095	0.731343			-100(CCGC,-,0.00),-99(CGCC,-,0.00),-98(GCCT,+,0.00),-90(CTGC,-,0.00),-88(GCGG,+,0.00),-87(CGGC,-,0.00),-85(GCCC,+,0.00),-84(CCCG,+,0.00),-83(CCGC,-,0.00),-81(GCGG,+,0.00),-80(CGGG,-,0.00),-72(GGGC,-,0.00),-71(GGCG,+,0.00),-61(ACCC,+,0.00),-59(CCCG,+,0.00),-58(CCGC,-,0.00),-57(CGCT,-,0.00),-53(CTGC,-,0.00),-51(GCAG,+,0.00),-49(AGGC,-,0.00),-47(GCCG,+,0.00),-46(CCGC,-,0.00),-45(CGCC,-,0.00),-44(GCC…
617	chr18	48019300	48019500	Intergenic	-88254	SMAD2	protein-coding	0.005	0.517413			-97(ACAG,+,0.00),-96(CAGC,-,0.00),-94(GCCT,+,0.00),-89(GCCC,+,0.00),-78(AGGC,-,0.00),-67(AGGT,-,0.00),-63(CAGT,-,0.00),-46(CAGC,-,0.00),-44(GCAG,+,0.00),-42(AGGT,-,0.00),-37(ACCC,+,0.00),-36(CCCG,+,0.00),-34(CGGT,-,0.00),-27(GCCT,+,0.00),-25(CTGC,-,0.00),-23(GCAG,+,0.00),-11(CTGT,-,0.00),-6(GGGC,-,0.00),11(CTGT,-,0.00),18(AGGT,-,0.00),38(ACCA,+,0.00),48(GGGC,-,0.00),50(GCCC,+,0.00),78(ACCC,+,0.00…
324	chr12	106774375	106774575	promoter-TSS (NR_147134)	-207	RIC8B	protein-coding	0.075	0.666667			-100(CGGT,-,0.00),-95(CAGT,-,0.00),-91(CTGT,-,0.00),-83(GCCC,+,0.00),-70(ACTG,+,0.00),-65(ACAG,+,0.00),-64(CAGT,-,0.00),-58(TCCG,+,0.00),-44(AGGC,-,0.00),-42(GCAG,+,0.00),-30(GCAG,+,0.00),-27(GGGC,-,0.00),-25(GCCT,+,0.00),-20(GGGC,-,0.00),-18(GCCT,+,0.00),-11(TCCG,+,0.00),-10(CCGC,-,0.00),-9(CGCC,-,0.00),-8(GCCT,+,0.00),-4(CGGT,-,0.00),-1(TCCG,+,0.00),0(CCGC,-,0.00),1(CGCT,-,0.00),6(GCCA,+,0.00),…
868	chr20	54123725	54123925	Intergenic	50161	CYP24A1	protein-coding	0.025	0.572139			-99(GCTG,+,0.00),-98(CTGC,-,0.00),-96(GCCT,+,0.00),-94(CTGT,-,0.00),-85(AGGC,-,0.00),-79(ACCA,+,0.00),-74(ACCC,+,0.00),-71(CAGT,-,0.00),-57(AACG,+,0.00),-53(TGGC,-,0.00),-51(GCAG,+,0.00),-49(AGGT,-,0.00),-26(ACCA,+,0.00),-16(GGGC,-,0.00),-15(GGCG,+,0.00),-13(CGCT,-,0.00),-12(GCTG,+,0.00),-6(AGGT,-,0.00),0(GCAG,+,0.00),2(AGGT,-,0.00),8(ACCC,+,0.00),9(CCCG,+,0.00),11(CGGC,-,0.00),13(GCTG,+,0.00),14…
794	chr20	2379675	2379875	Intergenic	-1126	TGM6	protein-coding	0.015	0.482587			-98(GGGC,-,0.00),-96(GCTG,+,0.00),-95(CTGC,-,0.00),-93(GCTG,+,0.00),-92(CTGC,-,0.00),-90(GCCA,+,0.00),-81(CAGT,-,0.00),-70(AGGC,-,0.00),-61(GGGT,-,0.00),-57(CTGC,-,0.00),-55(GCAG,+,0.00),-51(ACAG,+,0.00),-50(CAGC,-,0.00),-38(GACG,+,0.00),-36(CGCT,-,0.00),-28(CTGC,-,0.00),-19(ACCA,+,0.00),-11(GCAG,+,0.00),-3(CAGC,-,0.00),-1(GCCT,+,0.00),7(GCCA,+,0.00),15(CTGT,-,0.00),29(ACCA,+,0.00),47(GGGT,-,0.00…
1414	chrY	56859875	56860075	Intergenic	-94280	SPRY3	protein-coding	0	0.288557			-78(ACCT,+,0.00),-76(CTGT,-,0.00),-68(CTGC,-,0.00),-34(ACTG,+,0.00),-33(CTGT,-,0.00),28(ACCC,+,0.00),90(ACAG,+,0.00),91(CAGT,-,0.00)
1082	chr5	160119575	160119775	promoter-TSS (NM_001349735)	-225	PWWP2A	protein-coding	0.025	0.497512			-100(GCCA,+,0.00),-90(GACG,+,0.00),-88(CGTC,-,0.00),-73(CAGT,-,0.00),-56(GCAG,+,0.00),-36(TGGC,-,0.00),-34(GCCA,+,0.00),9(GGGC,-,0.00),10(GGCG,+,0.00),11(GCGG,+,0.00),12(CGGA,-,0.00),24(GGGC,-,0.00),25(GGCG,+,0.00),26(GCGG,+,0.00),27(CGGG,-,0.00),49(GCCA,+,0.00),60(ATCG,+,0.00),62(CGCC,-,0.00),63(GCCT,+,0.00),75(TGGC,-,0.00),77(GCTG,+,0.00)
366	chr13	16680050	16680250	Intergenic	-1515147	FAM230C	ncRNA	0.02	0.393035			-73(ACAG,+,0.00),-34(GCAG,+,0.00),-33(CAGC,-,0.00),-27(ACAG,+,0.00),-17(ACCT,+,0.00),-5(ACAG,+,0.00),0(GCAG,+,0.00),1(CAGT,-,0.00),11(ACAG,+,0.00),12(CAGT,-,0.00),20(CTGT,-,0.00),29(CTGC,-,0.00),63(CGTT,-,0.00),70(AACG,+,0.00),71(ACGG,+,0.00),72(CGGG,-,0.00),94(ACAG,+,0.00),95(CAGC,-,0.00),97(GCAG,+,0.00)
1036	chr4	190109950	190110150	Intergenic	44821	DUX4	protein-coding	0	0.328358	50(CTTTGTAG,+,0.00)		-91(AGGC,-,0.00),-89(GCCC,+,0.00),-85(TGGT,-,0.00),-27(ACAG,+,0.00),-26(CAGT,-,0.00),-5(ACAG,+,0.00),-4(CAGC,-,0.00),-2(GCTG,+,0.00),7(ACTG,+,0.00),34(GGGC,-,0.00),36(GCTG,+,0.00),37(CTGT,-,0.00),57(GCCT,+,0.00),59(CTGT,-,0.00),72(GCAG,+,0.00),95(AGGC,-,0.00),97(GCTG,+,0.00)
386	chr13	22793750	22793950	Intergenic	104331	BASP1P1	pseudo	0.02	0.487562	-99(CTTTGTTG,+,0.00),13(CTTTGATC,+,0.00)		-90(GCCG,+,0.00),-88(CGAC,-,0.00),-76(ACTG,+,0.00),-60(GCCG,+,0.00),-59(CCGT,-,0.00),-47(AACG,+,0.00),-45(CGTT,-,0.00),-33(ACCT,+,0.00),-28(CAGT,-,0.00),-19(ACCC,+,0.00),40(AGGT,-,0.00),52(GGGC,-,0.00),54(GCAG,+,0.00),56(AGGT,-,0.00),63(TCCG,+,0.00),64(CCGT,-,0.00),76(ACCA,+,0.00),84(AGGC,-,0.00),86(GCCC,+,0.00),92(ACCC,+,0.00),96(CAGT,-,0.00)
318	chr12	98773300	98773500	intron (NM_001352221, intron 7 of 9)	121374	ANKS1B	protein-coding	0.005	0.39801			-91(TGGT,-,0.00),-71(GGGT,-,0.00),-59(ACCA,+,0.00),-20(ACCT,+,0.00),-13(ACAG,+,0.00),-12(CAGT,-,0.00),3(GCTG,+,0.00),4(CTGC,-,0.00),6(GCAG,+,0.00),7(CAGT,-,0.00),15(ACCA,+,0.00),17(CAGT,-,0.00),22(GCTG,+,0.00),23(CTGT,-,0.00),35(GCAG,+,0.00),36(CAGT,-,0.00),42(GGGT,-,0.00),45(TGGC,-,0.00),46(GGCG,+,0.00),47(GCGG,+,0.00),48(CGGC,-,0.00),50(GCCA,+,0.00),89(CTGT,-,0.00)
675	chr2	9075175	9075375	Intergenic	-71591	MBOAT2	protein-coding	0.015	0.492537	-94(CTTTGAAG,+,0.00)		-85(TGGT,-,0.00),-77(AGGT,-,0.00),-26(ACAG,+,0.00),-25(CAGC,-,0.00),-19(GCCT,+,0.00),-16(TGGT,-,0.00),-9(CAGC,-,0.00),-7(GCAG,+,0.00),-6(CAGT,-,0.00),5(GCAG,+,0.00),9(ACCG,+,0.00),11(CGGG,-,0.00),12(GGGT,-,0.00),18(ACCC,+,0.00),25(GCTG,+,0.00),26(CTGC,-,0.00),28(GCCT,+,0.00),36(ACCT,+,0.00),42(GCTG,+,0.00),44(TGGC,-,0.00),45(GGCG,+,0.00),46(GCGG,+,0.00),47(CGGT,-,0.00),55(ACTG,+,0.00),62(GGGT,-,0…
544	chr17	42484325	42484525	intron (NM_005177, intron 9 of 20)	-10348	MIR548AT	ncRNA	0.025	0.41791	89(CTTTGATC,+,0.00)		-92(AGGT,-,0.00),-84(GCCA,+,0.00),-81(ACCG,+,0.00),-80(CCGC,-,0.00),-77(CGCC,-,0.00),-76(GCCC,+,0.00),-75(CCCG,+,0.00),-73(CGGC,-,0.00),-71(GCTG,+,0.00),16(CAGT,-,0.00),21(CTGC,-,0.00),23(GCCT,+,0.00),37(ACCC,+,0.00),46(AGGC,-,0.00),48(GCAG,+,0.00),49(CAGC,-,0.00),51(GCTG,+,0.00),53(TGGT,-,0.00),67(CGGC,-,0.00),81(GCGG,+,0.00),82(CGGT,-,0.00),87(ACCT,+,0.00)
747	chr2	177264950	177265150	promoter-TSS (NM_001145413)	81	NFE2L2	protein-coding	0.08	0.577114			-100(CCCG,+,0.00),-98(CGGT,-,0.00),-94(GCCG,+,0.00),-92(CGGC,-,0.00),-91(GGCG,+,0.00),-89(CGTT,-,0.00),-85(CAGT,-,0.00),-79(GCCC,+,0.00),-72(CCCG,+,0.00),-71(CCGC,-,0.00),-61(GGGC,-,0.00),-59(GCAG,+,0.00),-58(CAGC,-,0.00),-57(AGCG,+,0.00),-55(CGCT,-,0.00),-49(CGCC,-,0.00),-48(GCCC,+,0.00),-47(CCCG,+,0.00),-46(CCGC,-,0.00),-21(AGGT,-,0.00),-19(GTCG,+,0.00),-17(CGCT,-,0.00),-16(GCTG,+,0.00),-7(CGGA…
140	chr10	28939575	28939775	Intergenic	93267	C10orf126	protein-coding	0.01	0.472637			-81(ACCT,+,0.00),-66(ACCT,+,0.00),-63(TCCG,+,0.00),-62(CCGC,-,0.00),-61(CGCT,-,0.00),-56(CTGC,-,0.00),-54(GCAG,+,0.00),-53(CAGC,-,0.00),-51(GCCT,+,0.00),-37(CAGT,-,0.00),-29(AACG,+,0.00),-28(ACGG,+,0.00),-27(CGGA,-,0.00),-22(CTGC,-,0.00),-11(ACTG,+,0.00),-10(CTGC,-,0.00),-8(GCCC,+,0.00),1(GCAG,+,0.00),39(ACAG,+,0.00),40(CAGT,-,0.00),70(GCCC,+,0.00),77(AGGT,-,0.00)
190	chr10	112989200	112989400	intron (NM_001367943, intron 4 of 14)	39050	TCF7L2	protein-coding	0.01	0.472637			-96(AGGT,-,0.00),-91(CAGT,-,0.00),-83(ACCT,+,0.00),-76(GCTG,+,0.00),-73(GGGT,-,0.00),-49(TGGC,-,0.00),-47(GCTG,+,0.00),-38(ACTG,+,0.00),-34(AGGC,-,0.00),-32(GCCT,+,0.00),-16(TGGT,-,0.00),-4(GCAG,+,0.00),-3(CAGC,-,0.00),-1(GCCT,+,0.00),4(AGGT,-,0.00),9(TGGC,-,0.00),24(ACCC,+,0.00),35(CTGT,-,0.00),41(CTGC,-,0.00),43(GCCT,+,0.00),56(ACCA,+,0.00),83(GCCA,+,0.00)
612	chr18	31399675	31399875	intron (NM_001134453, intron 9 of 14)	22998	DSG4	protein-coding	0.005	0.363184	5(GATCAAAG,-,0.00)		-60(AGGC,-,0.00),-43(GGGC,-,0.00),-11(CAGT,-,0.00),14(GCCT,+,0.00),52(TGGC,-,0.00),54(GCCA,+,0.00),56(CAGT,-,0.00),67(ACCC,+,0.00),74(ACCG,+,0.00),76(CGGG,-,0.00),78(GGGC,-,0.00),80(GCTG,+,0.00),89(GCCA,+,0.00)
972	chr3	139710275	139710475	Intergenic	-32325	NMNAT3	protein-coding	0.01	0.363184			-88(ACAG,+,0.00),-64(TGGC,-,0.00),-52(ACTG,+,0.00),-48(AGCG,+,0.00),-46(CGCC,-,0.00),-45(GCCT,+,0.00),-41(ACTG,+,0.00),-40(CTGC,-,0.00),-31(AGGT,-,0.00),17(AGGT,-,0.00),34(CTGC,-,0.00),41(ACAG,+,0.00),42(CAGC,-,0.00),44(GCCG,+,0.00),53(ACTG,+,0.00),59(ACCA,+,0.00),67(CAGT,-,0.00),86(AGGT,-,0.00)
1017	chr4	98929400	98929600	promoter-TSS (NM_001130678)	-367	EIF4E	protein-coding	0.025	0.552239			-100(CGCT,-,0.00),-95(GCTG,+,0.00),-89(GGGT,-,0.00),-86(TGGT,-,0.00),-80(CAGT,-,0.00),-73(CTGC,-,0.00),-66(TCCG,+,0.00),-65(CCGC,-,0.00),-64(CGCC,-,0.00),-63(GCCT,+,0.00),-54(GCTG,+,0.00),-53(CTGC,-,0.00),-51(GCGG,+,0.00),-50(CGGT,-,0.00),-39(ACTG,+,0.00),-38(CTGC,-,0.00),-36(GCCA,+,0.00),-33(AGGC,-,0.00),-27(GCCT,+,0.00),-23(ACTG,+,0.00),-22(CTGT,-,0.00),-18(GCCC,+,0.00),-11(GTCG,+,0.00),-9(CGCC…
885	chr21	6218125	6218325	Intergenic	33545	LOC102723360	protein-coding	0.02	0.552239			-86(GCCC,+,0.00),-83(CAGC,-,0.00),-78(AGGC,-,0.00),-77(GGCG,+,0.00),-70(ACTG,+,0.00),-69(CTGC,-,0.00),-67(GCCC,+,0.00),-64(CTGC,-,0.00),-62(GCCT,+,0.00),-43(AGCG,+,0.00),-38(ACTG,+,0.00),-37(CTGT,-,0.00),-32(ACTG,+,0.00),-27(GCTG,+,0.00),-24(GGGT,-,0.00),-1(CTGC,-,0.00),1(GCAG,+,0.00),2(CAGC,-,0.00),4(GCCT,+,0.00),12(ACCA,+,0.00),49(CAGT,-,0.00),54(CGCC,-,0.00),55(GCCC,+,0.00),62(AGGT,-,0.00),70(…
1358	chrX	46327775	46327975	promoter-TSS (NR_110388)	-201	LINC01186	ncRNA	0.01	0.432836			-98(ACTG,+,0.00),-97(CTGC,-,0.00),-95(GCAG,+,0.00),-94(CAGT,-,0.00),-86(ACCC,+,0.00),-82(CAGT,-,0.00),-77(GGGC,-,0.00),-57(ACAG,+,0.00),-56(CAGC,-,0.00),-54(GCCA,+,0.00),-49(AGGT,-,0.00),-41(ACCT,+,0.00),-22(CTGC,-,0.00),-20(GCCA,+,0.00),-15(GGGT,-,0.00),-13(GTCG,+,0.00),-11(CGAT,-,0.00),1(ACCC,+,0.00),7(TGGT,-,0.00),32(AGGT,-,0.00),45(ACCC,+,0.00),66(CAGT,-,0.00),75(ACCT,+,0.00),81(GGGT,-,0.00),…
1095	chr5	175087000	175087200	Intergenic	-91369	LINC01951	ncRNA	0.01	0.258706			-95(TGGC,-,0.00),-93(GCCA,+,0.00),50(CTGT,-,0.00),52(GTCG,+,0.00),54(CGCC,-,0.00),55(GCCC,+,0.00),59(AGGC,-,0.00),61(GCTG,+,0.00),71(ACTG,+,0.00),73(TGGC,-,0.00),78(CGAT,-,0.00),84(TGGC,-,0.00),90(ACTG,+,0.00),91(CTGC,-,0.00)
355	chr13	16309050	16309250	Intergenic	-1886147	FAM230C	ncRNA	0.02	0.38806			-85(CTGC,-,0.00),-57(AGGT,-,0.00),-51(CGTT,-,0.00),-44(AACG,+,0.00),-43(ACGG,+,0.00),-42(CGGG,-,0.00),-16(ACAG,+,0.00),2(ACTG,+,0.00),3(CTGC,-,0.00),8(CTGT,-,0.00),17(CTGC,-,0.00),30(ACAG,+,0.00),45(GCCT,+,0.00),57(GCAG,+,0.00),59(AGGT,-,0.00),67(AACG,+,0.00),69(CGCT,-,0.00),95(GACG,+,0.00),97(CGTT,-,0.00)
495	chr16	50320475	50320675	intron (NM_013263, intron 14 of 16)	27959	MIR6771	ncRNA	0.01	0.412935			-95(GCCT,+,0.00),-72(TCCG,+,0.00),-71(CCGC,-,0.00),-70(CGCT,-,0.00),-50(CGCC,-,0.00),-49(GCCA,+,0.00),-44(ACCC,+,0.00),-28(TGGT,-,0.00),-22(GCCA,+,0.00),-10(CTGT,-,0.00),-7(TGGT,-,0.00),0(TGGC,-,0.00),13(CTGT,-,0.00),39(ACTG,+,0.00),40(CTGC,-,0.00),42(GCCT,+,0.00),53(GCAG,+,0.00),54(CAGT,-,0.00),69(ACCC,+,0.00),86(ACCT,+,0.00)
732	chr2	160492600	160492800	intron (NM_002897, intron 1 of 13)	1107	RBMS1	protein-coding	0.06	0.562189			-97(ACCT,+,0.00),-68(AACG,+,0.00),-53(TGGC,-,0.00),-51(GCCA,+,0.00),-40(ACCC,+,0.00),-31(ACCA,+,0.00),-29(CAGC,-,0.00),-28(AGCG,+,0.00),-11(CAGT,-,0.00),-6(ACCA,+,0.00),-3(AGGT,-,0.00),6(GCCA,+,0.00),11(ACCG,+,0.00),12(CCGC,-,0.00),27(AGGC,-,0.00),28(GGCG,+,0.00),34(GGGC,-,0.00),35(GGCG,+,0.00),36(GCGG,+,0.00),37(CGGG,-,0.00),38(GGGC,-,0.00),39(GGCG,+,0.00),41(CGCT,-,0.00),47(GGGC,-,0.00),49(GCCG…
882	chr20	63854375	63854575	Intergenic	-6738	ABHD16B	protein-coding	0.04	0.701493	-52(CTTCAAAG,-,0.00),57(CTTCAAAG,-,0.00)		-98(GGGC,-,0.00),-96(GCCT,+,0.00),-92(GGGT,-,0.00),-88(GGGC,-,0.00),-86(GCTG,+,0.00),-85(CTGC,-,0.00),-83(GCCG,+,0.00),-82(CCGC,-,0.00),-81(CGCC,-,0.00),-80(GCCC,+,0.00),-71(CTGT,-,0.00),-68(TGGC,-,0.00),-66(GCCG,+,0.00),-65(CCGC,-,0.00),-61(ACCC,+,0.00),-57(CAGT,-,0.00),-46(AGGC,-,0.00),-44(GCTG,+,0.00),-43(CTGC,-,0.00),-41(GCTG,+,0.00),-39(TGGC,-,0.00),-37(GCCG,+,0.00),-36(CCGC,-,0.00),-35(CGCC…
880	chr20	62524125	62524325	Intergenic	-26228	MIR1-1HG	protein-coding	0.005	0.343284			-100(GCGG,+,0.00),-99(CGGC,-,0.00),-88(ACAG,+,0.00),-78(ACAG,+,0.00),-77(CAGT,-,0.00),-54(ACAG,+,0.00),-53(CAGT,-,0.00),-8(ACTG,+,0.00),7(TGGC,-,0.00),13(CTGT,-,0.00),44(ACCA,+,0.00),71(GCCC,+,0.00),82(AGGC,-,0.00),84(GCCT,+,0.00),96(CAGT,-,0.00)
674	chr2	8311050	8311250	intron (NR_034135, intron 2 of 8)	17269	LINC00299	ncRNA	0.01	0.457711			-90(CAGT,-,0.00),-78(TGGC,-,0.00),-69(ACTG,+,0.00),-68(CTGT,-,0.00),-64(ACAG,+,0.00),-38(CAGC,-,0.00),-36(GCCA,+,0.00),-33(ACCA,+,0.00),-30(AGGC,-,0.00),-28(GCTG,+,0.00),-27(CTGC,-,0.00),-18(AGGC,-,0.00),-16(GCCG,+,0.00),-9(GCAG,+,0.00),-8(CAGC,-,0.00),-1(GGGT,-,0.00),25(GCCA,+,0.00),27(CAGT,-,0.00),41(GGGC,-,0.00),53(AGGC,-,0.00),55(GCAG,+,0.00),60(ACAG,+,0.00),70(AGGT,-,0.00),72(GTCG,+,0.00),85…
855	chr20	47725250	47725450	intron (NM_198596, intron 3 of 20)	60714	SULF2	protein-coding	0.015	0.40796			-85(TCCG,+,0.00),-84(CCGT,-,0.00),-58(ACCC,+,0.00),-52(CAGT,-,0.00),-32(GACG,+,0.00),-27(AGGT,-,0.00),12(ACCC,+,0.00),28(TGGT,-,0.00),71(GGGC,-,0.00),73(GCCA,+,0.00),85(CTGC,-,0.00),87(GCTG,+,0.00),88(CTGT,-,0.00),92(GCAG,+,0.00),97(GCAG,+,0.00)
445	chr14	101721050	101721250	Intergenic	-9287	LINC00239	ncRNA	0.005	0.199005			32(AGGC,-,0.00),40(TGGC,-,0.00),42(GCAG,+,0.00),53(GGGT,-,0.00),61(AGGC,-,0.00),63(GCAG,+,0.00),70(ACAG,+,0.00),75(AGGC,-,0.00),77(GCCG,+,0.00),79(CGAT,-,0.00),91(CAGC,-,0.00)
956	chr3	50260250	50260450	TTS (NM_001166425)	7021	SEMA3B-AS1	ncRNA	0.115	0.766169			-99(CGAC,-,0.00),-98(GACG,+,0.00),-97(ACGG,+,0.00),-96(CGGC,-,0.00),-92(TCCG,+,0.00),-91(CCGC,-,0.00),-89(GCGG,+,0.00),-88(CGGC,-,0.00),-86(GCCG,+,0.00),-85(CCGC,-,0.00),-84(CGCC,-,0.00),-83(GCCC,+,0.00),-75(ACAG,+,0.00),-71(AGCG,+,0.00),-70(GCGG,+,0.00),-69(CGGC,-,0.00),-67(GCCT,+,0.00),-63(GGGC,-,0.00),-61(GCAG,+,0.00),-56(GGGC,-,0.00),-55(GGCG,+,0.00),-54(GCGG,+,0.00),-53(CGGG,-,0.00),-52(GGGC…
907	chr21	45448875	45449075	intron (NM_130445, intron 2 of 42)	-6547	COL18A1	protein-coding	0.025	0.606965			-99(ACCG,+,0.00),-98(CCGC,-,0.00),-97(CGCC,-,0.00),-96(GCCT,+,0.00),-85(AACG,+,0.00),-81(TGGC,-,0.00),-79(GCAG,+,0.00),-78(CAGT,-,0.00),-73(CAGC,-,0.00),-71(GCTG,+,0.00),-68(GGGT,-,0.00),-56(GGGT,-,0.00),-47(ACCC,+,0.00),-46(CCCG,+,0.00),-45(CCGC,-,0.00),-43(GCAG,+,0.00),-42(CAGC,-,0.00),-40(GCCT,+,0.00),-30(ACCC,+,0.00),-26(ACCT,+,0.00),-24(CTGC,-,0.00),-22(GCCT,+,0.00),-20(CTGC,-,0.00),-8(AGGT,…
1001	chr4	38279700	38279900	Intergenic	-87114	LINC02513	ncRNA	0.015	0.567164	-13(CTTCAAAG,-,0.00)		-99(ACCT,+,0.00),-89(GCTG,+,0.00),-81(GGGC,-,0.00),-72(GCAG,+,0.00),-71(CAGC,-,0.00),-69(GCAG,+,0.00),-68(CAGC,-,0.00),-66(GCCT,+,0.00),-64(CTGC,-,0.00),-62(GCAG,+,0.00),-60(AGGT,-,0.00),-45(CAGC,-,0.00),-39(GGGC,-,0.00),-26(ACTG,+,0.00),-25(CTGC,-,0.00),-7(AGGC,-,0.00),-5(GCCG,+,0.00),-4(CCGT,-,0.00),0(GGGC,-,0.00),2(GCAG,+,0.00),3(CAGC,-,0.00),5(GCCA,+,0.00),8(ACCG,+,0.00),9(CCGC,-,0.00),10(CGC…
1039	chr5	21481600	21481800	intron (NR_027026, intron 3 of 4)	22220	GUSBP1	pseudo	0.03	0.60199			-89(GGGC,-,0.00),-87(GCCA,+,0.00),-81(AGGC,-,0.00),-79(GCCT,+,0.00),-75(AGGC,-,0.00),-73(GCAG,+,0.00),-72(CAGT,-,0.00),-58(GGGT,-,0.00),-54(CTGT,-,0.00),-49(CTGC,-,0.00),-47(GCTG,+,0.00),-46(CTGT,-,0.00),-31(GGGT,-,0.00),-13(AGGC,-,0.00),-11(GCCC,+,0.00),0(GCCC,+,0.00),3(CCCG,+,0.00),4(CCGT,-,0.00),5(CGTT,-,0.00),32(AGGC,-,0.00),34(GCCG,+,0.00),35(CCGT,-,0.00),41(GGGT,-,0.00),45(CTGC,-,0.00),47(G…
453	chr15	41031950	41032150	intron (NM_017553, intron 24 of 35)	78579	CHAC1	protein-coding	0.005	0.572139			-100(CAGC,-,0.00),-96(ACAG,+,0.00),-95(CAGC,-,0.00),-91(ACAG,+,0.00),-86(ACAG,+,0.00),-85(CAGC,-,0.00),-81(ACAG,+,0.00),-80(CAGC,-,0.00),-76(ACAG,+,0.00),-75(CAGC,-,0.00),-71(ACAG,+,0.00),-70(CAGC,-,0.00),-66(ACAG,+,0.00),-65(CAGC,-,0.00),-61(ACAG,+,0.00),-60(CAGC,-,0.00),-56(ACAG,+,0.00),-51(ACAG,+,0.00),-50(CAGC,-,0.00),-46(ACAG,+,0.00),-45(CAGC,-,0.00),-41(ACAG,+,0.00),-40(CAGC,-,0.00),-36(ACA…
40	chr1	91827125	91827325	intron (NR_036634, intron 2 of 17)	58926	TGFBR3	protein-coding	0.045	0.527363			-79(AGGT,-,0.00),-70(CCCG,+,0.00),-68(CGGG,-,0.00),-66(GGGT,-,0.00),-59(GACG,+,0.00),-57(CGCC,-,0.00),-56(GCCG,+,0.00),-55(CCGT,-,0.00),-51(AGGT,-,0.00),-35(GCCA,+,0.00),-32(AGGC,-,0.00),-25(AGGC,-,0.00),-23(GCTG,+,0.00),-21(TGGC,-,0.00),-6(AGCG,+,0.00),-4(CGCT,-,0.00),-3(GCTG,+,0.00),-2(CTGT,-,0.00),5(AACG,+,0.00),7(CGAT,-,0.00),18(ACAG,+,0.00),23(ACCA,+,0.00),25(CAGC,-,0.00),26(AGCG,+,0.00),27(…
236	chr11	96016275	96016475	intron (NM_032427, intron 2 of 4)	-92168	MTMR2	protein-coding	0	0.517413	-18(GATCAAAG,-,0.00)		-97(GGGC,-,0.00),-95(GCAG,+,0.00),-94(CAGT,-,0.00),-75(GCAG,+,0.00),-24(GCTG,+,0.00),-3(CTGC,-,0.00),-1(GCCC,+,0.00),6(CTGC,-,0.00),15(GCAG,+,0.00),16(CAGC,-,0.00),18(GCCA,+,0.00),21(ACAG,+,0.00),34(TGGT,-,0.00),37(TGGT,-,0.00),50(ACCA,+,0.00),58(ACCA,+,0.00),79(ACCC,+,0.00),85(GCCA,+,0.00),90(ACCC,+,0.00),94(CTGT,-,0.00)
1367	chrX	54808775	54808975	promoter-TSS (NM_201222)	-206	MAGED2	protein-coding	0.06	0.60199	81(CATCAAAG,-,0.00)		-97(GGGC,-,0.00),-95(GCAG,+,0.00),-90(GGGC,-,0.00),-89(GGCG,+,0.00),-88(GCGG,+,0.00),-87(CGGG,-,0.00),-83(ACCG,+,0.00),-77(TGGT,-,0.00),-73(ACTG,+,0.00),-72(CTGC,-,0.00),-70(GCGG,+,0.00),-69(CGGA,-,0.00),-66(ACCT,+,0.00),-56(GGGC,-,0.00),-55(GGCG,+,0.00),-44(GGGC,-,0.00),-42(GCAG,+,0.00),-35(GCCA,+,0.00),-30(ACTG,+,0.00),-24(ACCA,+,0.00),-20(CGAC,-,0.00),-18(ACCA,+,0.00),7(CGCT,-,0.00),17(GGGC,-,…
1165	chr6	150687650	150687850	intron (NM_001329800, intron 1 of 15)	4103	PLEKHG1	protein-coding	0.01	0.487562			-88(ACAG,+,0.00),-87(CAGT,-,0.00),-83(GCCA,+,0.00),-81(CAGC,-,0.00),-79(GCTG,+,0.00),-37(GGGC,-,0.00),-26(GCTG,+,0.00),-24(TGGC,-,0.00),-22(GCCT,+,0.00),-20(CTGC,-,0.00),-18(GCTG,+,0.00),-17(CTGC,-,0.00),-15(GCCC,+,0.00),6(ACCC,+,0.00),12(CGCC,-,0.00),13(GCCC,+,0.00),87(ACCA,+,0.00)
1370	chrX	82740750	82740950	Intergenic	-767440	POU3F4	protein-coding	0	0.0199
1024	chr4	128288025	128288225	promoter-TSS (NM_006320)	-312	PGRMC2	protein-coding	0.135	0.686567			-86(GCCT,+,0.00),-83(TCCG,+,0.00),-82(CCGC,-,0.00),-81(CGCT,-,0.00),-77(AGGT,-,0.00),-67(GACG,+,0.00),-62(GCCG,+,0.00),-60(CGGG,-,0.00),-59(GGGC,-,0.00),-58(GGCG,+,0.00),-57(GCGG,+,0.00),-56(CGGG,-,0.00),-55(GGGT,-,0.00),-34(CGAC,-,0.00),-33(GACG,+,0.00),-32(ACGG,+,0.00),-31(CGGC,-,0.00),-29(GCCG,+,0.00),-28(CCGC,-,0.00),-24(GCGG,+,0.00),-23(CGGA,-,0.00),-21(GACG,+,0.00),-19(CGCT,-,0.00),-12(GGGC…
1245	chr8	9080100	9080300	intron (NM_001354638, intron 6 of 7)	-21570	SNORD3I	snoRNA	0.01	0.38806	64(GATCAAAG,-,0.00)		-98(AGGC,-,0.00),-90(GGGT,-,0.00),-85(TGGT,-,0.00),-67(TGGC,-,0.00),-57(AGGT,-,0.00),-47(ACAG,+,0.00),-46(CAGC,-,0.00),-45(AGCG,+,0.00),-43(CGAC,-,0.00),-36(TGGT,-,0.00),-24(GCAG,+,0.00),-23(CAGT,-,0.00),-3(GACG,+,0.00),6(GCTG,+,0.00),7(CTGT,-,0.00),30(GGGC,-,0.00),32(GCCT,+,0.00),88(ACTG,+,0.00),89(CTGT,-,0.00),96(ACCC,+,0.00)
473	chr15	75258900	75259100	intron (NM_001164404, intron 1 of 17)	442	GOLGA6C	protein-coding	0.02	0.626866			-97(GGGC,-,0.00),-96(GGCG,+,0.00),-95(GCGG,+,0.00),-94(CGGA,-,0.00),-85(ACTG,+,0.00),-76(ACCT,+,0.00),-74(CTGC,-,0.00),-62(CAGC,-,0.00),-60(GCCC,+,0.00),-53(CGTC,-,0.00),-49(CTGC,-,0.00),-47(GCCA,+,0.00),-44(ACCC,+,0.00),-37(GCCC,+,0.00),-32(ACCT,+,0.00),-24(GGGT,-,0.00),-15(GGGC,-,0.00),-9(ACCT,+,0.00),3(ACCT,+,0.00),7(GGGT,-,0.00),15(CAGC,-,0.00),17(GCCC,+,0.00),23(ACCC,+,0.00),29(CAGC,-,0.00),…
89	chr1	204515925	204516125	promoter-TSS (NM_001278519)	-354	MDM4	protein-coding	0.035	0.552239			-92(GCTG,+,0.00),-83(ACAG,+,0.00),-81(AGGC,-,0.00),-80(GGCG,+,0.00),-73(GCCA,+,0.00),-70(ACAG,+,0.00),-69(CAGC,-,0.00),-68(AGCG,+,0.00),-67(GCGG,+,0.00),-66(CGGC,-,0.00),-64(GCTG,+,0.00),-62(TGGT,-,0.00),-36(TGGC,-,0.00),-19(GCCA,+,0.00),-16(ACCC,+,0.00),-8(GCCG,+,0.00),-7(CCGC,-,0.00),-6(CGCC,-,0.00),-5(GCCA,+,0.00),-2(ATCG,+,0.00),0(CGCT,-,0.00),3(TCCG,+,0.00),4(CCGT,-,0.00),5(CGTT,-,0.00),19(A…
482	chr15	100114425	100114625	intron (NM_139057, intron 13 of 21)	227450	ADAMTS17	protein-coding	0.035	0.472637			-80(ACCC,+,0.00),-51(GCTG,+,0.00),-49(TGGC,-,0.00),-43(CTGT,-,0.00),-39(TGGT,-,0.00),-19(ACTG,+,0.00),-18(CTGC,-,0.00),-16(GCAG,+,0.00),1(GGGC,-,0.00),2(GGCG,+,0.00),4(CGAT,-,0.00),11(ACCC,+,0.00),19(GCAG,+,0.00),23(GACG,+,0.00),28(GTCG,+,0.00),36(ACCT,+,0.00),38(CTGT,-,0.00),47(GCCC,+,0.00),49(CCCG,+,0.00),53(AGCG,+,0.00),59(GGGT,-,0.00),73(AACG,+,0.00),87(ACTG,+,0.00),88(CTGC,-,0.00),90(GCCT,+,…
192	chr10	113617425	113617625	exon (NM_006175, exon 25 of 41)	46516	NRAP	protein-coding	0.01	0.38806	-4(CTTCAAAG,-,0.00),45(GATCAAAG,-,0.00)		-66(ACTG,+,0.00),-65(CTGC,-,0.00),-59(GGGT,-,0.00),-44(TGGC,-,0.00),-42(GCCT,+,0.00),-36(ACCA,+,0.00),-30(TCCG,+,0.00),-28(CGGA,-,0.00),-13(ACTG,+,0.00),-11(TGGT,-,0.00),13(GCTG,+,0.00),16(GACG,+,0.00),17(ACGG,+,0.00),18(CGGT,-,0.00),29(CTGT,-,0.00),36(GCAG,+,0.00),52(GCTG,+,0.00),53(CTGT,-,0.00),66(GCTG,+,0.00),67(CTGC,-,0.00),79(GCCA,+,0.00)
1086	chr5	171624025	171624225	Intergenic	-161747	SMIM23	protein-coding	0.015	0.58209	-33(CTTTGATG,+,0.00)		-88(GGGC,-,0.00),-84(TCCG,+,0.00),-83(CCGT,-,0.00),-82(CGTT,-,0.00),-75(AGGC,-,0.00),-64(TGGC,-,0.00),-62(GCCT,+,0.00),-53(GGGC,-,0.00),-51(GCAG,+,0.00),-50(CAGC,-,0.00),-48(GCAG,+,0.00),-46(AGGC,-,0.00),-45(GGCG,+,0.00),-44(GCGG,+,0.00),-43(CGGA,-,0.00),-38(ACCT,+,0.00),-26(GTCG,+,0.00),-12(GCCA,+,0.00),6(GCCA,+,0.00),12(AGGT,-,0.00),16(ACAG,+,0.00),27(TGGT,-,0.00),39(GGGT,-,0.00),43(CTGC,-,0.00…
672	chr19	56885775	56885975	Intergenic	44973	MIMT1	ncRNA	0.02	0.512438			-96(GCCT,+,0.00),-94(CTGC,-,0.00),-86(GCCT,+,0.00),-79(AGGT,-,0.00),-41(GGGC,-,0.00),-39(GCAG,+,0.00),-20(ACCG,+,0.00),-19(CCGC,-,0.00),-17(GCAG,+,0.00),-16(CAGT,-,0.00),-12(GGGT,-,0.00),-8(ACGG,+,0.00),-7(CGGG,-,0.00),-2(ACCA,+,0.00),1(ACTG,+,0.00),2(CTGC,-,0.00),4(GCCA,+,0.00),11(GGGC,-,0.00),17(GCGG,+,0.00),18(CGGT,-,0.00),22(TGGT,-,0.00),26(TGGT,-,0.00),35(AGGT,-,0.00),40(GGGT,-,0.00),56(ACAG…
1285	chr8	85730300	85730500	Intergenic	-5898	REXO1L2P	pseudo	0.04	0.577114			-100(GCTG,+,0.00),-85(GGGC,-,0.00),-78(AGGC,-,0.00),-76(GCTG,+,0.00),-74(TGGT,-,0.00),-65(GCAG,+,0.00),-61(AGGT,-,0.00),-55(ACCT,+,0.00),-50(ACCC,+,0.00),-47(CCCG,+,0.00),-46(CCGT,-,0.00),-40(GCTG,+,0.00),-39(CTGC,-,0.00),-37(GCTG,+,0.00),-25(GGGC,-,0.00),-23(GCTG,+,0.00),-22(CTGC,-,0.00),-20(GCCA,+,0.00),5(TGGT,-,0.00),12(GACG,+,0.00),27(ACCG,+,0.00),29(CGGA,-,0.00),36(GGGT,-,0.00),53(CGCC,-,0.0…
211	chr11	22635300	22635500	Intergenic	-9559	FANCF	protein-coding	0	0.532338	-46(CTTTGTTG,+,0.00)		-96(GGGC,-,0.00),-94(GCAG,+,0.00),-93(CAGT,-,0.00),-88(CTGT,-,0.00),-85(TGGC,-,0.00),-54(ACAG,+,0.00),-53(CAGC,-,0.00),-51(GCTG,+,0.00),-50(CTGC,-,0.00),-48(GCCT,+,0.00),-37(GCAG,+,0.00),-22(TGGT,-,0.00),-16(GCAG,+,0.00),-12(GGGT,-,0.00),0(GCAG,+,0.00),1(CAGT,-,0.00),5(AGGC,-,0.00),7(GCCT,+,0.00),12(ACCT,+,0.00),15(TGGC,-,0.00),17(GCCC,+,0.00),35(AGGC,-,0.00),48(ACCT,+,0.00),50(CTGC,-,0.00),52(GC…
993	chr4	4666625	4666825	intron (NR_037888, intron 4 of 5)	2399	SNORD162	snoRNA	0	0.38806			-100(AGGT,-,0.00),-68(TGGT,-,0.00),-26(TGGC,-,0.00),-24(GCCT,+,0.00),-4(CAGT,-,0.00),30(TGGT,-,0.00),35(TGGT,-,0.00),62(GGGC,-,0.00),64(GCCT,+,0.00)
1209	chr7	75920525	75920725	intron (NM_001367562, intron 2 of 16)	5428	MIR4651	ncRNA	0.03	0.477612	44(CTTTGATC,+,0.00)		-93(ACAG,+,0.00),-92(CAGT,-,0.00),-69(CTGC,-,0.00),-67(GCCC,+,0.00),-51(CGGC,-,0.00),-37(ACAG,+,0.00),-36(CAGC,-,0.00),-34(GCCC,+,0.00),-31(CTGT,-,0.00),-16(CGTC,-,0.00),-7(ACCT,+,0.00),-3(CTGC,-,0.00),-1(GCGG,+,0.00),0(CGGT,-,0.00),3(TGGT,-,0.00),10(GCCG,+,0.00),12(CGGT,-,0.00),27(ACTG,+,0.00),28(CTGT,-,0.00),57(GGGC,-,0.00),70(CAGT,-,0.00),79(GGGT,-,0.00),85(GCCG,+,0.00),87(CGGG,-,0.00),88(GGGC…
784	chr2	237018525	237018725	Intergenic	37542	LOC93463	ncRNA	0.01	0.378109	70(CTTCAAAG,-,0.00)		-70(GCCC,+,0.00),-62(ACAG,+,0.00),-61(CAGC,-,0.00),-59(GCAG,+,0.00),-57(AGGC,-,0.00),-55(GCAG,+,0.00),-45(AACG,+,0.00),-44(ACGG,+,0.00),-43(CGGT,-,0.00),-21(ACCA,+,0.00),-18(ACTG,+,0.00),13(ACCA,+,0.00),22(CTGT,-,0.00),33(ACCA,+,0.00),84(CGAT,-,0.00),88(GCCT,+,0.00),97(ACAG,+,0.00)
523	chr17	7686325	7686525	intron (NM_001143990, intron 1 of 10)	354	WRAP53	protein-coding	0.035	0.517413			-74(ACCT,+,0.00),-71(TCCG,+,0.00),-69(CGGG,-,0.00),-68(GGGC,-,0.00),-62(GCCT,+,0.00),-57(CTGC,-,0.00),-37(CTGT,-,0.00),-29(CGCC,-,0.00),-28(GCCA,+,0.00),-24(TGGT,-,0.00),-20(AGCG,+,0.00),-18(CGTC,-,0.00),-16(TCCG,+,0.00),-15(CCGC,-,0.00),-14(CGCC,-,0.00),-13(GCCT,+,0.00),-9(AGGT,-,0.00),-4(GCAG,+,0.00),-2(AGGC,-,0.00),-1(GGCG,+,0.00),1(CGAC,-,0.00),3(ACCC,+,0.00),4(CCCG,+,0.00),5(CCGC,-,0.00),7(G…
391	chr13	33260400	33260600	intron (NM_001243476, intron 5 of 17)	-17054	STARD13-AS	ncRNA	0.005	0.452736	21(GAACAAAG,-,0.00),43(CTTCAAAG,-,0.00)		-93(ACAG,+,0.00),-92(CAGT,-,0.00),-86(AGGC,-,0.00),-84(GCAG,+,0.00),-82(AGGT,-,0.00),-72(CTGT,-,0.00),-60(ACTG,+,0.00),-59(CTGC,-,0.00),-57(GCCC,+,0.00),-43(ACGG,+,0.00),-42(CGGG,-,0.00),-36(AGGT,-,0.00),-19(GCCC,+,0.00),11(CTGT,-,0.00),16(ACTG,+,0.00),17(CTGT,-,0.00),27(AGGT,-,0.00),53(TGGC,-,0.00),55(GCAG,+,0.00),72(ACAG,+,0.00),77(GCCT,+,0.00),85(ACTG,+,0.00),86(CTGT,-,0.00)
1162	chr6	142846025	142846225	intron (NM_006734, intron 1 of 9)	99051	HIVEP2	protein-coding	0.03	0.59204	-36(CATCAAAG,-,0.00)		-98(CAGT,-,0.00),-91(AGCG,+,0.00),-81(AGGC,-,0.00),-79(GCCA,+,0.00),-76(ACGG,+,0.00),-75(CGGC,-,0.00),-67(ACAG,+,0.00),-66(CAGC,-,0.00),-64(GCCT,+,0.00),-61(TGGC,-,0.00),-59(GCCT,+,0.00),-51(ACAG,+,0.00),-50(CAGC,-,0.00),-48(GCCT,+,0.00),-46(CTGC,-,0.00),-42(ACCA,+,0.00),-29(GCCA,+,0.00),-24(AGGC,-,0.00),-22(GCCC,+,0.00),-14(AGGC,-,0.00),-12(GCTG,+,0.00),-10(TGGC,-,0.00),-8(GCCA,+,0.00),-6(CAGC,-…
1283	chr8	85643650	85643850	Intergenic	11926	REXO1L2P	pseudo	0.045	0.61194			-100(CTGT,-,0.00),-96(ACAG,+,0.00),-93(GGGC,-,0.00),-92(GGCG,+,0.00),-91(GCGG,+,0.00),-90(CGGC,-,0.00),-88(GCCC,+,0.00),-85(CTGC,-,0.00),-83(GCTG,+,0.00),-79(AGGC,-,0.00),-77(GCCG,+,0.00),-75(CGGG,-,0.00),-74(GGGC,-,0.00),-65(GCTG,+,0.00),-60(GGGT,-,0.00),-55(AGGC,-,0.00),-53(GCCC,+,0.00),-47(CAGT,-,0.00),-36(GGGT,-,0.00),-25(ACCA,+,0.00),-21(CGTT,-,0.00),-16(AGGT,-,0.00),-12(ACCT,+,0.00),-10(CTG…
337	chr12	114841550	114841750	Intergenic	-157475	TBX3	protein-coding	0.005	0.467662	32(CTTTGATC,+,0.00)		-99(ACCC,+,0.00),-94(CAGC,-,0.00),-83(GCAG,+,0.00),-69(ACTG,+,0.00),-68(CTGT,-,0.00),-54(ACTG,+,0.00),-41(ACTG,+,0.00),-40(CTGT,-,0.00),-30(TGGT,-,0.00),-11(ACAG,+,0.00),-10(CAGT,-,0.00),4(ACTG,+,0.00),8(GGGT,-,0.00),24(CCCG,+,0.00),28(AGGT,-,0.00),42(TGGT,-,0.00),52(ACCT,+,0.00),60(TGGT,-,0.00),69(TGGT,-,0.00),74(ACCA,+,0.00),77(ACCA,+,0.00),90(AGGT,-,0.00)
168	chr10	75403275	75403475	promoter-TSS (NR_024422)	321	ZNF503-AS2	ncRNA	0.07	0.641791			-91(AGGC,-,0.00),-79(GCCC,+,0.00),-71(CCCG,+,0.00),-69(CGAC,-,0.00),-67(ACCT,+,0.00),-57(ACCT,+,0.00),-55(CTGC,-,0.00),-53(GCCG,+,0.00),-52(CCGC,-,0.00),-51(CGCC,-,0.00),-50(GCCA,+,0.00),-44(CCCG,+,0.00),-43(CCGC,-,0.00),-41(GCAG,+,0.00),-39(AGGC,-,0.00),-37(GCTG,+,0.00),-29(GCCA,+,0.00),-25(GGGT,-,0.00),-17(CGGG,-,0.00),-15(GGGC,-,0.00),-13(GCTG,+,0.00),-12(CTGC,-,0.00),9(AACG,+,0.00),11(CGCC,-,…
663	chr19	48363975	48364175	promoter-TSS (NM_012451)	-135	TMEM143	protein-coding	0.095	0.606965	63(CTACAAAG,-,0.00)		-100(ACCC,+,0.00),-97(CAGC,-,0.00),-95(GCAG,+,0.00),-94(CAGT,-,0.00),-88(AACG,+,0.00),-70(CGGT,-,0.00),-62(GCGG,+,0.00),-61(CGGG,-,0.00),-60(GGGC,-,0.00),-58(GCTG,+,0.00),-57(CTGT,-,0.00),-44(ACCG,+,0.00),-43(CCGC,-,0.00),-42(CGCC,-,0.00),-41(GCCG,+,0.00),-39(CGAC,-,0.00),-14(CGTT,-,0.00),-10(GCCT,+,0.00),-8(CTGC,-,0.00),-6(GCCT,+,0.00),4(ACCG,+,0.00),5(CCGC,-,0.00),6(CGCC,-,0.00),7(GCCG,+,0.00),…
744	chr2	174395550	174395750	promoter-TSS (NM_004882)	62	CIR1	protein-coding	0.035	0.487562	79(GATCAAAG,-,0.00)		-79(AGGC,-,0.00),-77(GCAG,+,0.00),-46(TGGC,-,0.00),-45(GGCG,+,0.00),-21(ACTG,+,0.00),-5(GCAG,+,0.00),-1(GGGC,-,0.00),8(CTGT,-,0.00),16(AACG,+,0.00),30(CAGC,-,0.00),32(GCCG,+,0.00),33(CCGC,-,0.00),34(CGCC,-,0.00),35(GCCT,+,0.00),40(ACCG,+,0.00),42(CGGA,-,0.00),46(ACTG,+,0.00),47(CTGC,-,0.00),50(CGTT,-,0.00),56(CAGC,-,0.00),58(GCAG,+,0.00),59(CAGC,-,0.00),74(TCCG,+,0.00),85(AGGT,-,0.00),90(ACAG,+,0…
952	chr3	40871675	40871875	Intergenic	-327730	CTNNB1	protein-coding	0	0.402985			-69(AGGT,-,0.00),-56(AGGC,-,0.00),-29(GGGT,-,0.00),-12(GGGC,-,0.00),6(GCAG,+,0.00),20(GCAG,+,0.00),21(CAGC,-,0.00),23(GCCT,+,0.00),25(CTGC,-,0.00),50(ACAG,+,0.00),54(ACAG,+,0.00),56(AGGC,-,0.00),58(GCTG,+,0.00),60(TGGC,-,0.00),62(GCCA,+,0.00)
278	chr12	31959075	31959275	promoter-TSS (NM_018169)	-240	RESF1	protein-coding	0.05	0.532338			-67(CAGC,-,0.00),-65(GCCC,+,0.00),-60(ACCC,+,0.00),-53(ACCT,+,0.00),-49(ACTG,+,0.00),-42(CAGC,-,0.00),-40(GCAG,+,0.00),-39(CAGT,-,0.00),-32(GCTG,+,0.00),-30(TGGT,-,0.00),-27(TGGT,-,0.00),-8(AACG,+,0.00),-3(GCCC,+,0.00),4(GGGT,-,0.00),8(GCTG,+,0.00),9(CTGC,-,0.00),11(GCGG,+,0.00),12(CGGA,-,0.00),20(CGCT,-,0.00),21(GCTG,+,0.00),26(AGGT,-,0.00),35(ATCG,+,0.00),37(CGCT,-,0.00),38(GCTG,+,0.00),39(CTGC…
894	chr21	17819550	17819750	promoter-TSS (NM_001100421)	-294	C21orf91	protein-coding	0.08	0.636816			-92(TGGC,-,0.00),-90(GCCG,+,0.00),-88(CGGA,-,0.00),-77(ACCG,+,0.00),-76(CCGT,-,0.00),-75(CGTT,-,0.00),-65(AACG,+,0.00),-48(ACCC,+,0.00),-37(AGGT,-,0.00),-24(GACG,+,0.00),-18(TCCG,+,0.00),-17(CCGT,-,0.00),-16(CGTT,-,0.00),-10(ACCT,+,0.00),1(CAGC,-,0.00),3(GCCT,+,0.00),17(ACTG,+,0.00),18(CTGC,-,0.00),20(GCCC,+,0.00),22(CCCG,+,0.00),24(CGGG,-,0.00),26(GGGC,-,0.00),27(GGCG,+,0.00),28(GCGG,+,0.00),29(…
881	chr20	62818850	62819050	intron (NM_001853, intron 3 of 31)	1900	COL9A3	protein-coding	0.02	0.656716			-97(GCCC,+,0.00),-89(ACCT,+,0.00),-81(CAGT,-,0.00),-72(GGGT,-,0.00),-65(GGGT,-,0.00),-57(GGGC,-,0.00),-48(GCCC,+,0.00),-45(CTGT,-,0.00),-39(GGGC,-,0.00),-37(GCCC,+,0.00),-33(ACTG,+,0.00),-28(GGGT,-,0.00),-25(TCCG,+,0.00),-23(CGAC,-,0.00),-21(ACAG,+,0.00),-13(GCCT,+,0.00),-11(CTGC,-,0.00),-9(GCTG,+,0.00),-7(TGGC,-,0.00),-5(GCCC,+,0.00),2(GCCA,+,0.00),9(AGGC,-,0.00),11(GCCG,+,0.00),15(AGGT,-,0.00),…
862	chr20	51760900	51761100	intron (NM_006045, intron 1 of 27)	7390	ATP9A	protein-coding	0.015	0.497512	91(CATCAAAG,-,0.00)		-99(CTGT,-,0.00),-87(CAGC,-,0.00),-75(AGGC,-,0.00),-73(GCTG,+,0.00),-67(GCAG,+,0.00),-51(ACCC,+,0.00),-44(AGGC,-,0.00),-42(GCAG,+,0.00),-38(AGGT,-,0.00),-33(GCAG,+,0.00),-32(CAGT,-,0.00),-26(GCCG,+,0.00),-20(ACTG,+,0.00),-19(CTGC,-,0.00),-16(CGCC,-,0.00),-15(GCCA,+,0.00),-12(ACTG,+,0.00),-11(CTGC,-,0.00),-3(CAGC,-,0.00),-1(GCCT,+,0.00),18(TCCG,+,0.00),19(CCGT,-,0.00),20(CGTC,-,0.00),71(ACCT,+,0.0…
375	chr13	17480450	17480650	Intergenic	-714747	FAM230C	ncRNA	0.02	0.39801	51(CTTTGATG,+,0.00)		-100(ACGG,+,0.00),-99(CGGG,-,0.00),-73(ACAG,+,0.00),-67(GCCC,+,0.00),-40(CTGC,-,0.00),-27(ACAG,+,0.00),-12(CGCT,-,0.00),3(CGTT,-,0.00),47(AGCG,+,0.00),49(CGCT,-,0.00),58(GCCT,+,0.00),63(TGGT,-,0.00)
1033	chr4	157355900	157356100	intron (NM_001083620, intron 12 of 15)	135272	GRIA2	protein-coding	0	0.014925
568	chr17	65515950	65516150	Intergenic	45598	AXIN2	protein-coding	0.035	0.457711	23(CTTTGAAC,+,0.00)		-91(ACCC,+,0.00),-90(CCCG,+,0.00),-89(CCGC,-,0.00),-88(CGCT,-,0.00),-87(GCTG,+,0.00),-81(TGGC,-,0.00),-79(GCTG,+,0.00),-71(ACTG,+,0.00),-70(CTGT,-,0.00),-46(AACG,+,0.00),-44(CGCT,-,0.00),-43(GCTG,+,0.00),-29(GCCA,+,0.00),-25(ACAG,+,0.00),-24(CAGT,-,0.00),-18(CGCC,-,0.00),-17(GCCT,+,0.00),17(CAGT,-,0.00),43(TCCG,+,0.00),45(CGAC,-,0.00),46(GACG,+,0.00),47(ACGG,+,0.00),48(CGGA,-,0.00),58(CAGT,-,0.00…
965	chr3	99935575	99935775	intron (NM_001042459, intron 1 of 4)	28723	MIR3921	ncRNA	0.015	0.482587	-2(CTTTGAAG,+,0.00)		-91(ACCA,+,0.00),-71(ACCT,+,0.00),-65(ACCC,+,0.00),-62(CTGT,-,0.00),-53(ACCC,+,0.00),-39(CCCG,+,0.00),-38(CCGT,-,0.00),-30(GCAG,+,0.00),-27(GGGT,-,0.00),-19(ACCT,+,0.00),-12(ACTG,+,0.00),7(CCCG,+,0.00),9(CGGG,-,0.00),17(CCCG,+,0.00),18(CCGC,-,0.00),19(CGCT,-,0.00),41(CTGT,-,0.00),69(ACAG,+,0.00),70(CAGT,-,0.00),74(GCAG,+,0.00),75(CAGT,-,0.00),79(TGGC,-,0.00),81(GCAG,+,0.00),82(CAGT,-,0.00)
502	chr16	51846600	51846800	Intergenic	84181	LINC01571	ncRNA	0.01	0.353234	-46(CTTTGATG,+,0.00)		-81(AGCG,+,0.00),-79(CGAC,-,0.00),-77(ACCA,+,0.00),-35(ACCA,+,0.00),10(GCCG,+,0.00),11(CCGT,-,0.00),48(AGGT,-,0.00),62(ACTG,+,0.00),63(CTGT,-,0.00),76(CAGT,-,0.00),91(GGGT,-,0.00)
1167	chr6	151501800	151502000	intron (NM_025059, intron 1 of 10)	7883	CCDC170	protein-coding	0	0.328358	80(CTTTGATC,+,0.00)		-22(GCTG,+,0.00),-17(GCCA,+,0.00),12(ACCC,+,0.00),17(AGGT,-,0.00),66(TGGT,-,0.00),74(TGGT,-,0.00),77(TGGC,-,0.00),90(AGGC,-,0.00),92(GCAG,+,0.00)
298	chr12	58291300	58291500	Intergenic	203508	LINC02403	ncRNA	0.005	0.422886	-87(GATCAAAG,-,0.00)		-99(TCCG,+,0.00),-66(AGGT,-,0.00),-45(CAGC,-,0.00),-40(CTGC,-,0.00),-38(GCCT,+,0.00),-33(CTGT,-,0.00),-15(ACAG,+,0.00),-14(CAGC,-,0.00),-12(GCTG,+,0.00),-11(CTGC,-,0.00),-6(ACCA,+,0.00),14(ACCT,+,0.00),18(ACCA,+,0.00),29(AGGT,-,0.00),35(AGGC,-,0.00),37(GCCT,+,0.00),84(CTGT,-,0.00),97(TGGC,-,0.00)
1411	chrY	56758350	56758550	Intergenic	-195805	SPRY3	protein-coding	0.04	0.383085			-94(ATCG,+,0.00),-92(CGCC,-,0.00),-91(GCCA,+,0.00),-75(AACG,+,0.00),-74(ACGG,+,0.00),-73(CGGA,-,0.00),-70(AACG,+,0.00),-69(ACGG,+,0.00),-68(CGGA,-,0.00),-24(ATCG,+,0.00),66(ATCG,+,0.00),71(AACG,+,0.00),87(ACAG,+,0.00)
588	chr17	77451175	77451375	promoter-TSS (NM_001293697)	-209	SEPTIN9	protein-coding	0.05	0.676617			-79(ACCC,+,0.00),-76(CTGT,-,0.00),-61(AGCG,+,0.00),-55(TGGC,-,0.00),-53(GCAG,+,0.00),-52(CAGC,-,0.00),-44(TGGC,-,0.00),-43(GGCG,+,0.00),-41(CGTC,-,0.00),-34(CCCG,+,0.00),-33(CCGT,-,0.00),-29(GCCT,+,0.00),-23(AGGT,-,0.00),-14(CTGC,-,0.00),-11(CGCC,-,0.00),-10(GCCG,+,0.00),-8(CGGG,-,0.00),-7(GGGC,-,0.00),-5(GCCT,+,0.00),-3(CTGC,-,0.00),-1(GCCG,+,0.00),0(CCGC,-,0.00),1(CGCT,-,0.00),2(GCTG,+,0.00),5(…
439	chr14	79821000	79821200	intron (NM_138970, intron 5 of 5)	-390319	DIO2-AS1	ncRNA	0.005	0.39801	27(CTTTGAAG,+,0.00),34(GATCAAAG,-,0.00)		-68(AGGC,-,0.00),-53(AGGC,-,0.00),-41(AGGC,-,0.00),-32(GGGC,-,0.00),-30(GCAG,+,0.00),-25(AGGC,-,0.00),-21(ACGG,+,0.00),-20(CGGG,-,0.00),-18(GGGT,-,0.00),0(ACCT,+,0.00),69(GGGT,-,0.00),78(AGGC,-,0.00),90(TGGC,-,0.00),92(GCCT,+,0.00)
585	chr17	76850300	76850500	Intergenic	-5766	LINC00868	ncRNA	0.045	0.532338	-84(CTTTGATC,+,0.00)		-93(GCCC,+,0.00),-88(TGGT,-,0.00),-77(CTGT,-,0.00),-72(ACCG,+,0.00),-71(CCGC,-,0.00),-69(GCAG,+,0.00),-68(CAGC,-,0.00),-67(AGCG,+,0.00),-60(GCTG,+,0.00),-56(ACCA,+,0.00),-46(CAGT,-,0.00),-39(AGGC,-,0.00),-38(GGCG,+,0.00),-36(CGAT,-,0.00),-31(ACCT,+,0.00),-19(ACCA,+,0.00),-7(TGGT,-,0.00),1(CTGC,-,0.00),19(ACAG,+,0.00),21(AGGC,-,0.00),23(GCCG,+,0.00),25(CGGA,-,0.00),39(ACCA,+,0.00),48(GGGC,-,0.00),…
928	chr22	36419125	36419325	Intergenic	-31158	MYH9	protein-coding	0.015	0.477612			-97(GGGT,-,0.00),-92(ACAG,+,0.00),-88(AGCG,+,0.00),-30(ACAG,+,0.00),-22(ACAG,+,0.00),-10(GGGC,-,0.00),-6(ACCC,+,0.00),22(TCCG,+,0.00),23(CCGT,-,0.00),24(CGTT,-,0.00),30(ACCG,+,0.00),32(CGGA,-,0.00),36(GCCA,+,0.00),41(GGGC,-,0.00),43(GCTG,+,0.00),47(GGGC,-,0.00),49(GCTG,+,0.00),52(GGGT,-,0.00),66(CTGC,-,0.00),68(GCCT,+,0.00),76(AGGC,-,0.00)
137	chr10	24009025	24009225	intron (NM_001098500, intron 2 of 18)	-199666	KIAA1217	protein-coding	0.005	0.373134			-95(TCCG,+,0.00),-94(CCGT,-,0.00),-82(ACCC,+,0.00),-78(TGGC,-,0.00),-48(ACTG,+,0.00),-47(CTGT,-,0.00),-37(GCCT,+,0.00),-19(GGGC,-,0.00),1(ACCA,+,0.00),34(GCTG,+,0.00),57(GGGT,-,0.00),70(ACTG,+,0.00),72(TGGC,-,0.00),85(GGGT,-,0.00),97(TGGT,-,0.00)
446	chr14	102626025	102626225	intron (NM_015156, intron 2 of 11)	33476	RCOR1	protein-coding	0.01	0.41791			-93(CTGT,-,0.00),-54(CAGC,-,0.00),-52(GCTG,+,0.00),-46(GCCC,+,0.00),-39(CAGC,-,0.00),-31(CTGT,-,0.00),-9(GACG,+,0.00),-7(CGTC,-,0.00),-4(CAGT,-,0.00),11(ACCA,+,0.00),14(ACCT,+,0.00),37(CGCT,-,0.00),47(CAGC,-,0.00),59(CAGT,-,0.00),75(ACCT,+,0.00)
656	chr19	45272950	45273150	intron (NM_001199867, intron 8 of 16)	21779	MARK4	protein-coding	0.01	0.467662			-100(GCCA,+,0.00),-97(ATCG,+,0.00),-81(CGCT,-,0.00),-68(ACAG,+,0.00),-67(CAGT,-,0.00),-61(CTGT,-,0.00),-37(ACTG,+,0.00),-33(GGGC,-,0.00),-31(GCCA,+,0.00),-28(AGGC,-,0.00),-26(GCAG,+,0.00),-25(CAGC,-,0.00),16(GCTG,+,0.00),18(TGGC,-,0.00),20(GCCT,+,0.00),22(CTGT,-,0.00),31(GCTG,+,0.00),43(ACTG,+,0.00),44(CTGT,-,0.00),59(AGGT,-,0.00),65(GGGC,-,0.00),67(GCTG,+,0.00)
671	chr19	55339275	55339475	promoter-TSS (NM_032701)	-501	KMT5C	protein-coding	0.08	0.646766			-100(CCGC,-,0.00),-98(GCAG,+,0.00),-96(AGGC,-,0.00),-94(GCCT,+,0.00),-89(GCGG,+,0.00),-88(CGGG,-,0.00),-86(GGGC,-,0.00),-85(GGCG,+,0.00),-84(GCGG,+,0.00),-83(CGGG,-,0.00),-67(TGGC,-,0.00),-66(GGCG,+,0.00),-65(GCGG,+,0.00),-64(CGGT,-,0.00),-48(ACCG,+,0.00),-47(CCGC,-,0.00),-46(CGCC,-,0.00),-45(GCCT,+,0.00),-37(CCCG,+,0.00),-36(CCGC,-,0.00),-35(CGCC,-,0.00),-34(GCCG,+,0.00),-32(CGGG,-,0.00),-31(GGG…
715	chr2	105536250	105536450	Intergenic	74209	LOC285000	ncRNA	0.01	0.517413	12(CTTTGATC,+,0.00)		-96(ACCA,+,0.00),-85(ACCA,+,0.00),-75(GCCA,+,0.00),-73(CAGC,-,0.00),-67(ACCA,+,0.00),-64(ACCA,+,0.00),-57(GCTG,+,0.00),-47(AGGT,-,0.00),-39(ACAG,+,0.00),-36(GACG,+,0.00),-34(CGCC,-,0.00),-33(GCCT,+,0.00),-28(GCCC,+,0.00),-25(CAGC,-,0.00),-23(GCCC,+,0.00),-5(GCCT,+,0.00),-3(CTGT,-,0.00),5(ACCT,+,0.00),10(GCCT,+,0.00),23(CAGC,-,0.00),25(GCCT,+,0.00),40(ACAG,+,0.00),41(CAGT,-,0.00),60(CAGC,-,0.00),6…
444	chr14	99480975	99481175	promoter-TSS (NM_001099402)	-216	SETD3	protein-coding	0.115	0.701493			-100(CCCG,+,0.00),-99(CCGC,-,0.00),-98(CGCC,-,0.00),-97(GCCA,+,0.00),-94(ACCC,+,0.00),-91(CAGC,-,0.00),-89(GCCG,+,0.00),-87(CGGC,-,0.00),-86(GGCG,+,0.00),-84(CGTT,-,0.00),-81(TCCG,+,0.00),-80(CCGT,-,0.00),-79(CGTT,-,0.00),-75(CGGG,-,0.00),-73(GGGT,-,0.00),-63(CAGC,-,0.00),-61(GCCA,+,0.00),-59(CAGT,-,0.00),-55(GGGC,-,0.00),-53(GCTG,+,0.00),-51(TGGC,-,0.00),-49(GCAG,+,0.00),-48(CAGC,-,0.00),-43(CCC…
425	chr14	53882875	53883075	Intergenic	65509	MIR5580	ncRNA	0.015	0.41791	-37(GATCAAAG,-,0.00)		-97(CGTC,-,0.00),-90(CTGT,-,0.00),-69(AGGT,-,0.00),-54(GCCA,+,0.00),-25(GGGC,-,0.00),-23(GCCA,+,0.00),-2(GGGT,-,0.00),5(GCCC,+,0.00),31(AACG,+,0.00),33(CGTT,-,0.00),51(CAGT,-,0.00),88(CTGT,-,0.00),92(GCAG,+,0.00)
1156	chr6	109382725	109382925	promoter-TSS (NM_001142404)	-13	CD164	protein-coding	0.08	0.626866			-99(CGAT,-,0.00),-92(GACG,+,0.00),-91(ACGG,+,0.00),-90(CGGC,-,0.00),-88(GCCC,+,0.00),-82(ACCC,+,0.00),-65(ACAG,+,0.00),-64(CAGT,-,0.00),-62(GTCG,+,0.00),-60(CGAC,-,0.00),-50(TGGC,-,0.00),-48(GCCT,+,0.00),-44(ACTG,+,0.00),-43(CTGC,-,0.00),-35(ACCT,+,0.00),-30(AGCG,+,0.00),-28(CGCC,-,0.00),-27(GCCC,+,0.00),-25(CCCG,+,0.00),-24(CCGC,-,0.00),-23(CGCC,-,0.00),-22(GCCA,+,0.00),-19(AGGC,-,0.00),-17(GCTG…
557	chr17	58007400	58007600	promoter-TSS (NR_034041)	-154	SRSF1	protein-coding	0.055	0.502488	84(CTTCAAAG,-,0.00)		-88(GGGT,-,0.00),-74(CCCG,+,0.00),-73(CCGC,-,0.00),-70(CGTT,-,0.00),-64(CAGC,-,0.00),-57(GGGT,-,0.00),-54(TGGT,-,0.00),-44(ACAG,+,0.00),-36(ACCA,+,0.00),-34(CAGC,-,0.00),-32(GCCG,+,0.00),-31(CCGT,-,0.00),-30(CGTT,-,0.00),-26(TGGT,-,0.00),-11(AACG,+,0.00),-1(CGTT,-,0.00),20(AGGT,-,0.00),22(GTCG,+,0.00),24(CGGG,-,0.00),25(GGGT,-,0.00),38(TGGT,-,0.00),40(GTCG,+,0.00),42(CGAT,-,0.00),78(CGGC,-,0.00),…
749	chr2	178327775	178327975	intron (NM_001201480, intron 4 of 25)	7633	OSBPL6	protein-coding	0.005	0.39801	13(CATCAAAG,-,0.00)		-98(ACCA,+,0.00),-95(ACAG,+,0.00),-94(CAGC,-,0.00),-93(AGCG,+,0.00),-91(CGCT,-,0.00),-90(GCTG,+,0.00),-89(CTGT,-,0.00),-79(CTGT,-,0.00),-70(GCAG,+,0.00),-68(AGGT,-,0.00),-59(GCCA,+,0.00),-46(ACAG,+,0.00),-45(CAGC,-,0.00),-43(GCAG,+,0.00),-42(CAGC,-,0.00),-40(GCCT,+,0.00),-24(ACAG,+,0.00),-17(GCCA,+,0.00),-14(AGGT,-,0.00),46(GCCT,+,0.00),50(CTGT,-,0.00),66(ACTG,+,0.00),67(CTGT,-,0.00)
1279	chr8	65731300	65731500	intron (NM_001242318, intron 7 of 12)	57657	PDE7A	protein-coding	0.015	0.412935			-98(GCGG,+,0.00),-97(CGGG,-,0.00),-94(GGGC,-,0.00),-92(GCCA,+,0.00),-82(GACG,+,0.00),-77(GCAG,+,0.00),-74(GGGC,-,0.00),-72(GCCA,+,0.00),-69(AGGC,-,0.00),-55(ACTG,+,0.00),-54(CTGC,-,0.00),-52(GCCA,+,0.00),-33(AGGT,-,0.00),-25(AGGT,-,0.00),-20(CAGT,-,0.00),-8(GGGT,-,0.00),14(AGCG,+,0.00)
1290	chr8	95444200	95444400	intron (NR_038207, intron 2 of 2)	-175099	C8orf37	protein-coding	0.005	0.467662			-99(CTGC,-,0.00),-97(GCTG,+,0.00),-87(ACAG,+,0.00),-84(GGGC,-,0.00),-82(GCAG,+,0.00),-73(ACAG,+,0.00),-72(CAGT,-,0.00),-62(GGGT,-,0.00),-57(TGGT,-,0.00),-52(CTGC,-,0.00),-50(GCCT,+,0.00),-24(TGGT,-,0.00),-6(ACCT,+,0.00),4(CTGT,-,0.00),11(GCCT,+,0.00),15(CTGT,-,0.00),18(TGGC,-,0.00),20(GCCA,+,0.00),31(ACTG,+,0.00),32(CTGT,-,0.00),37(ACTG,+,0.00),76(TGGC,-,0.00),78(GCTG,+,0.00),82(AGGC,-,0.00),84(G…
1134	chr6	45433500	45433700	intron (NM_001015051, intron 4 of 7)	11325	RUNX2	protein-coding	0	0.268657			-64(GGGT,-,0.00),-60(GCCA,+,0.00),-40(ACAG,+,0.00),10(GCTG,+,0.00),11(CTGC,-,0.00),49(TGGC,-,0.00),75(ACCC,+,0.00)
1374	chrX	126472475	126472675	Intergenic	80239	DCAF12L1	protein-coding	0.045	0.467662			-91(CGCC,-,0.00),-90(GCCG,+,0.00),-88(CGGT,-,0.00),-72(GGGT,-,0.00),-66(ATCG,+,0.00),-58(ACCG,+,0.00),-57(CCGC,-,0.00),-55(GCGG,+,0.00),-54(CGGT,-,0.00),-51(TGGC,-,0.00),-49(GCTG,+,0.00),-47(TGGC,-,0.00),-34(ACCA,+,0.00),-30(ACCC,+,0.00),2(CGTT,-,0.00),15(AGGT,-,0.00),24(ACTG,+,0.00),25(CTGC,-,0.00),27(GCTG,+,0.00),28(CTGT,-,0.00),41(GGGT,-,0.00),46(TGGC,-,0.00),51(AGGC,-,0.00),57(AGCG,+,0.00),59…
1029	chr4	146944300	146944500	intron (NM_001300761, intron 2 of 13)	1464	TTC29	protein-coding	0	0.447761	63(CTTCAAAG,-,0.00)		-100(CTGC,-,0.00),-98(GCTG,+,0.00),-96(TGGT,-,0.00),-92(TGGC,-,0.00),-79(ACAG,+,0.00),-78(CAGC,-,0.00),-59(TGGC,-,0.00),-57(GCCC,+,0.00),-21(ACAG,+,0.00),-11(AGGT,-,0.00),4(AGGT,-,0.00),9(AGGC,-,0.00),11(GCTG,+,0.00),26(TGGT,-,0.00),45(TGGC,-,0.00),47(GCCC,+,0.00),81(CTGC,-,0.00),83(GCCC,+,0.00)
1239	chr8	571325	571525	Intergenic	-25644	TDRP	protein-coding	0.01	0.447761	-84(CTTTGTTC,+,0.00)		-86(GCCT,+,0.00),-45(GCCT,+,0.00),-41(GGGT,-,0.00),-37(CTGT,-,0.00),-18(CTGT,-,0.00),-7(ACGG,+,0.00),-6(CGGT,-,0.00),8(AGGC,-,0.00),10(GCCA,+,0.00),19(GCAG,+,0.00),20(CAGC,-,0.00),25(CAGC,-,0.00),27(GCAG,+,0.00),29(AGGT,-,0.00),35(CAGC,-,0.00),37(GCCT,+,0.00),50(GCCC,+,0.00),75(CAGT,-,0.00),82(AACG,+,0.00),84(CGTC,-,0.00)
959	chr3	66481325	66481525	intron (NM_015541, intron 1 of 18)	18996	LRIG1	protein-coding	0.015	0.442786	-96(CTTTGTAG,+,0.00)		-82(TGGC,-,0.00),-74(GCCC,+,0.00),-68(TGGC,-,0.00),-66(GCCT,+,0.00),-63(TGGT,-,0.00),-18(ACCT,+,0.00),-7(AGGC,-,0.00),-5(GCTG,+,0.00),-4(CTGT,-,0.00),0(GCCC,+,0.00),15(GCCG,+,0.00),17(CGAC,-,0.00),31(GGGT,-,0.00),42(ACCA,+,0.00),45(ACCT,+,0.00),55(TGGC,-,0.00),57(GCAG,+,0.00),76(ACAG,+,0.00),80(ACCG,+,0.00),82(CGGA,-,0.00),86(GGGT,-,0.00)
1248	chr8	12773125	12773325	intron (NR_152742, intron 3 of 4)	-17699	LONRF1	protein-coding	0	0.303483			-83(AGGT,-,0.00),-68(ACTG,+,0.00),-56(TGGC,-,0.00),-48(ACAG,+,0.00),-33(AGGT,-,0.00),2(CAGT,-,0.00),25(TGGT,-,0.00),76(ACTG,+,0.00),77(CTGC,-,0.00),79(GCCT,+,0.00),91(ACCT,+,0.00),93(CTGC,-,0.00)
879	chr20	59442775	59442975	Intergenic	-134634	PHACTR3	protein-coding	0.015	0.442786			-100(ACAG,+,0.00),-99(CAGT,-,0.00),-69(ACCC,+,0.00),-8(TCCG,+,0.00),-7(CCGT,-,0.00),-3(ACAG,+,0.00),9(ACCA,+,0.00),19(GCTG,+,0.00),20(CTGC,-,0.00),22(GCTG,+,0.00),23(CTGC,-,0.00),37(CTGC,-,0.00),39(GCCG,+,0.00),40(CCGT,-,0.00),41(CGTC,-,0.00),47(ACCT,+,0.00),66(GCCA,+,0.00),69(ACCT,+,0.00),71(CTGC,-,0.00),75(TCCG,+,0.00)
1237	chr7	156666525	156666725	intron (NM_001308273, intron 7 of 8)	22824	RNF32	protein-coding	0.015	0.422886	70(GATCAAAG,-,0.00)		-93(TGGT,-,0.00),-78(AGGT,-,0.00),-57(ACCC,+,0.00),-51(AGGT,-,0.00),-15(GCCT,+,0.00),-13(CTGT,-,0.00),-1(GGGT,-,0.00),16(CGGG,-,0.00),25(ACAG,+,0.00),26(CAGT,-,0.00),53(AGGT,-,0.00),64(AACG,+,0.00),67(GCAG,+,0.00),78(AGGC,-,0.00),80(GCCT,+,0.00),88(AGGT,-,0.00)
15	chr1	22262775	22262975	Intergenic	-3364	MIR4418	ncRNA	0.025	0.631841			-98(GGGC,-,0.00),-96(GCCG,+,0.00),-94(CGGG,-,0.00),-93(GGGC,-,0.00),-91(GCCT,+,0.00),-88(TGGT,-,0.00),-82(CAGC,-,0.00),-80(GCCA,+,0.00),-77(ACCT,+,0.00),-64(ACCT,+,0.00),-59(CTGC,-,0.00),-57(GCAG,+,0.00),-56(CAGT,-,0.00),-51(ACCA,+,0.00),-47(TGGC,-,0.00),-43(AACG,+,0.00),-42(ACGG,+,0.00),-41(CGGG,-,0.00),-40(GGGC,-,0.00),-39(GGCG,+,0.00),-37(CGCC,-,0.00),-36(GCCC,+,0.00),-30(GCCT,+,0.00),-28(CTGC…
895	chr21	23402050	23402250	Intergenic	-17315	D21S2088E	ncRNA	0	0.169154			55(ACCA,+,0.00)
919	chr22	28922450	28922650	intron (NM_032173, intron 1 of 8)	5161	ZNRF3	protein-coding	0.01	0.353234			-79(TCCG,+,0.00),-78(CCGT,-,0.00),-68(ACTG,+,0.00),-67(CTGT,-,0.00),-25(GCCA,+,0.00),5(ACCC,+,0.00),12(CTGT,-,0.00),24(AGGT,-,0.00),31(TGGC,-,0.00),39(ACTG,+,0.00),50(AGGT,-,0.00),57(ACCT,+,0.00),66(AGGT,-,0.00),76(ACCT,+,0.00),78(CTGT,-,0.00)
248	chr11	116580100	116580300	Intergenic	-59222	LINC02702	ncRNA	0.13	0.681592	4(CTTCAAAG,-,0.00)		-96(GCAG,+,0.00),-95(CAGC,-,0.00),-93(GCCC,+,0.00),-85(AGCG,+,0.00),-84(GCGG,+,0.00),-83(CGGC,-,0.00),-82(GGCG,+,0.00),-80(CGCT,-,0.00),-73(ACCC,+,0.00),-72(CCCG,+,0.00),-71(CCGC,-,0.00),-69(GCGG,+,0.00),-68(CGGA,-,0.00),-65(ACCC,+,0.00),-64(CCCG,+,0.00),-62(CGGC,-,0.00),-61(GGCG,+,0.00),-60(GCGG,+,0.00),-59(CGGG,-,0.00),-58(GGGC,-,0.00),-57(GGCG,+,0.00),-54(GCAG,+,0.00),-53(CAGC,-,0.00),-52(AGCG…
1116	chr6	28863450	28863650	non-coding (NR_033379, exon 1 of 2)	127	LINC01623	ncRNA	0.015	0.402985			-88(ACAG,+,0.00),-87(CAGC,-,0.00),-85(GCCA,+,0.00),-82(ACCC,+,0.00),-77(GGGT,-,0.00),-74(TGGT,-,0.00),-64(GCCT,+,0.00),-56(GCAG,+,0.00),-29(AACG,+,0.00),-28(ACGG,+,0.00),-27(CGGA,-,0.00),-11(TGGT,-,0.00),31(GCCA,+,0.00),58(AGGC,-,0.00),59(GGCG,+,0.00),64(GTCG,+,0.00),97(AGGC,-,0.00)
806	chr20	10367850	10368050	Intergenic	63975	MKKS	protein-coding	0	0.333333			-99(GCTG,+,0.00),-98(CTGT,-,0.00),-56(CAGC,-,0.00),-54(GCTG,+,0.00),-53(CTGC,-,0.00),-51(GCTG,+,0.00),-38(GGGT,-,0.00),-13(TGGC,-,0.00),-11(GCCA,+,0.00),-1(TGGT,-,0.00),28(ACTG,+,0.00),29(CTGT,-,0.00),36(AGGT,-,0.00),67(ACCT,+,0.00)
1306	chr8	127401100	127401300	non-coding (NR_109834, exon 1 of 1)	801	CCAT2	ncRNA	0.005	0.492537			-73(GCCG,+,0.00),-71(CGGC,-,0.00),-69(GCCC,+,0.00),-65(CAGC,-,0.00),-63(GCTG,+,0.00),-55(GCTG,+,0.00),-54(CTGC,-,0.00),-35(GGGC,-,0.00),-33(GCAG,+,0.00),-27(ACCC,+,0.00),-24(CAGC,-,0.00),-4(GGGC,-,0.00),-2(GCCT,+,0.00),5(ACTG,+,0.00),8(GGGC,-,0.00),10(GCTG,+,0.00),11(CTGT,-,0.00),19(ACAG,+,0.00),23(ACAG,+,0.00),24(CAGT,-,0.00),28(GCCA,+,0.00),30(CAGC,-,0.00),32(GCCA,+,0.00),36(ACCC,+,0.00),41(ACA…
960	chr3	75435600	75435800	promoter-TSS (NR_024241)	392	LINC02018	ncRNA	0.075	0.731343			-98(GGGT,-,0.00),-87(GTCG,+,0.00),-76(TGGC,-,0.00),-74(GCCA,+,0.00),-71(AGGC,-,0.00),-70(GGCG,+,0.00),-69(GCGG,+,0.00),-68(CGGT,-,0.00),-62(GCGG,+,0.00),-61(CGGA,-,0.00),-50(AGGC,-,0.00),-48(GCAG,+,0.00),-37(GACG,+,0.00),-36(ACGG,+,0.00),-35(CGGG,-,0.00),-34(GGGC,-,0.00),-32(GCCG,+,0.00),-30(CGAC,-,0.00),-29(GACG,+,0.00),-18(GGGC,-,0.00),-16(GCCC,+,0.00),-11(GGGT,-,0.00),-2(AGGC,-,0.00),-1(GGCG,+…
1303	chr8	125334175	125334375	intron (NM_001349486, intron 5 of 7)	-96083	TRIB1	protein-coding	0.015	0.482587	-15(CTTTGATC,+,0.00)		-96(ACTG,+,0.00),-89(GGGT,-,0.00),-75(GCCA,+,0.00),-67(GCAG,+,0.00),-61(AGGT,-,0.00),-44(TGGC,-,0.00),-42(GCAG,+,0.00),-41(CAGC,-,0.00),-39(GCTG,+,0.00),-38(CTGT,-,0.00),-34(CTGT,-,0.00),-30(GCCT,+,0.00),-25(ACTG,+,0.00),-20(AGGT,-,0.00),12(CGTT,-,0.00),25(CTGT,-,0.00),32(ACAG,+,0.00),33(CAGC,-,0.00),34(AGCG,+,0.00),36(CGCT,-,0.00),42(AGGC,-,0.00),44(GCTG,+,0.00),45(CTGT,-,0.00),61(ACCC,+,0.00),7…
1147	chr6	61119550	61119750	Intergenic	-454480	MTRNR2L9	protein-coding	0.015	0.427861	-66(GTTCAAAG,-,0.00)		-97(AGGT,-,0.00),-90(GCTG,+,0.00),-89(CTGC,-,0.00),-77(GCAG,+,0.00),-43(ACCA,+,0.00),-40(ACCA,+,0.00),-34(ACCA,+,0.00),-31(ACCA,+,0.00),-23(ACCG,+,0.00),-8(AGCG,+,0.00),-7(GCGG,+,0.00),-6(CGGG,-,0.00),-4(GGGC,-,0.00),6(GCCC,+,0.00),21(ACAG,+,0.00),44(ACAG,+,0.00),46(AGGC,-,0.00),48(GCTG,+,0.00),58(GCCC,+,0.00),59(CCCG,+,0.00),60(CCGT,-,0.00),61(CGTT,-,0.00),83(ACTG,+,0.00),84(CTGT,-,0.00),89(GCAG…
1155	chr6	92811000	92811200	Intergenic	608459	EPHA7	protein-coding	0.015	0.507463	-39(CTTTGAAG,+,0.00),10(CTTCAAAG,-,0.00)	35(TGTTTCGGTCC,-,0.00)	-99(GCTG,+,0.00),-80(ACCA,+,0.00),-75(GCAG,+,0.00),-74(CAGT,-,0.00),-71(TGGC,-,0.00),-69(GCCA,+,0.00),-66(AGGT,-,0.00),-51(GCAG,+,0.00),-50(CAGC,-,0.00),-48(GCCT,+,0.00),-29(TGGC,-,0.00),-27(GCTG,+,0.00),-26(CTGC,-,0.00),-24(GCCC,+,0.00),-3(ACAG,+,0.00),-1(AGGT,-,0.00),2(TGGC,-,0.00),4(GCCA,+,0.00),34(CTGT,-,0.00),40(CGGT,-,0.00),45(CAGC,-,0.00),47(GCCC,+,0.00),51(CTGT,-,0.00),56(ACAG,+,0.00),57(…
721	chr2	118190375	118190575	Intergenic	-4089	THORLNC	ncRNA	0	0.40796	76(CTTTGAAG,+,0.00)		26(TGGC,-,0.00),44(ACTG,+,0.00),47(GGGC,-,0.00),49(GCTG,+,0.00),61(GGGT,-,0.00),68(GCCT,+,0.00),72(CTGT,-,0.00),97(TGGC,-,0.00)
1373	chrX	114459100	114459300	Intergenic	-124878	HTR2C	protein-coding	0	0
695	chr2	43996050	43996250	promoter-TSS (NM_133259)	-161	LRPPRC	protein-coding	0.055	0.482587			-100(GCCA,+,0.00),-85(AGCG,+,0.00),-83(CGAC,-,0.00),-82(GACG,+,0.00),-81(ACGG,+,0.00),-80(CGGA,-,0.00),-69(AGGT,-,0.00),-52(ACCG,+,0.00),-51(CCGC,-,0.00),-42(TCCG,+,0.00),-35(ACAG,+,0.00),-28(ACCC,+,0.00),-7(AACG,+,0.00),-5(CGAT,-,0.00),14(ATCG,+,0.00),30(TCCG,+,0.00),31(CCGT,-,0.00),32(CGTC,-,0.00),37(TCCG,+,0.00),38(CCGT,-,0.00),39(CGTC,-,0.00),43(TCCG,+,0.00),45(CGAT,-,0.00),51(GGGC,-,0.00),55…
641	chr19	17075325	17075525	promoter-TSS (NM_033417)	27	HAUS8	protein-coding	0.08	0.656716			-100(ACCT,+,0.00),-97(TCCG,+,0.00),-96(CCGC,-,0.00),-95(CGCT,-,0.00),-94(GCTG,+,0.00),-93(CTGC,-,0.00),-91(GCCC,+,0.00),-79(CAGC,-,0.00),-77(GCCC,+,0.00),-71(TGGC,-,0.00),-70(GGCG,+,0.00),-68(CGTC,-,0.00),-53(ACCT,+,0.00),-51(CTGC,-,0.00),-49(GCGG,+,0.00),-48(CGGA,-,0.00),-43(GCCC,+,0.00),-33(ACCC,+,0.00),-30(CAGC,-,0.00),-29(AGCG,+,0.00),-27(CGCC,-,0.00),-26(GCCT,+,0.00),-22(CGCC,-,0.00),-21(GCC…
1101	chr6	3409900	3410100	intron (NM_021945, intron 4 of 10)	35013	SLC22A23	protein-coding	0.035	0.502488	-35(CTTTGATG,+,0.00)		-99(GCCT,+,0.00),-78(ACCG,+,0.00),-76(CGAT,-,0.00),-74(ATCG,+,0.00),-72(CGCC,-,0.00),-71(GCCA,+,0.00),-58(GCAG,+,0.00),-57(CAGT,-,0.00),-47(ACCT,+,0.00),-43(CCCG,+,0.00),-42(CCGT,-,0.00),-24(ACTG,+,0.00),-19(GCCC,+,0.00),-18(CCCG,+,0.00),-13(GCTG,+,0.00),17(ACGG,+,0.00),18(CGGC,-,0.00),25(ACCT,+,0.00),34(GCCT,+,0.00),53(AGGC,-,0.00),55(GCCT,+,0.00),81(ACTG,+,0.00),82(CTGC,-,0.00),84(GCCA,+,0.00),…
1257	chr8	24854450	24854650	Intergenic	-59211	NEFM	protein-coding	0.005	0.149254			52(TGGC,-,0.00),54(GCTG,+,0.00),55(CTGC,-,0.00),74(GCGG,+,0.00),75(CGGA,-,0.00)
1246	chr8	9885175	9885375	Intergenic	18054	LINC00599	ncRNA	0.025	0.447761			-88(GCTG,+,0.00),-87(CTGC,-,0.00),-85(GCCT,+,0.00),-71(GACG,+,0.00),-69(CGTT,-,0.00),-28(AGGT,-,0.00),-9(GGGC,-,0.00),-7(GCAG,+,0.00),-6(CAGC,-,0.00),14(GGGC,-,0.00),21(ACTG,+,0.00),25(ACTG,+,0.00),26(CTGT,-,0.00),39(AGGC,-,0.00),41(GCAG,+,0.00),54(CGCC,-,0.00),55(GCCA,+,0.00),65(ACCA,+,0.00),78(AGCG,+,0.00),85(ACGG,+,0.00),86(CGGC,-,0.00),94(TGGC,-,0.00),96(GCCA,+,0.00)
1366	chrX	49269350	49269550	promoter-TSS (NM_033215)	-343	PPP1R3F	protein-coding	0.075	0.597015			-100(GCAG,+,0.00),-99(CAGC,-,0.00),-97(GCCA,+,0.00),-91(GTCG,+,0.00),-89(CGTC,-,0.00),-75(TGGC,-,0.00),-64(TGGC,-,0.00),-62(GCTG,+,0.00),-61(CTGT,-,0.00),-42(ACCG,+,0.00),-41(CCGT,-,0.00),-40(CGTT,-,0.00),-34(ACCG,+,0.00),-33(CCGC,-,0.00),-32(CGCC,-,0.00),-31(GCCT,+,0.00),-22(ACCC,+,0.00),-21(CCCG,+,0.00),-20(CCGC,-,0.00),-18(GCGG,+,0.00),-17(CGGG,-,0.00),1(GGGC,-,0.00),3(GCCT,+,0.00),7(CTGC,-,0.…
1092	chr5	174511825	174512025	intron (NR_125806, intron 2 of 5)	175571	LINC01411	ncRNA	0.02	0.477612	-3(CAACAAAG,-,0.00)		-93(GGGT,-,0.00),-83(GCAG,+,0.00),-82(CAGC,-,0.00),-81(AGCG,+,0.00),-80(GCGG,+,0.00),-79(CGGT,-,0.00),-74(CGTC,-,0.00),-66(CTGT,-,0.00),-61(GCTG,+,0.00),-60(CTGT,-,0.00),-51(GGGC,-,0.00),-46(TGGT,-,0.00),-41(CCCG,+,0.00),-40(CCGC,-,0.00),-39(CGCC,-,0.00),-38(GCCT,+,0.00),-21(TGGC,-,0.00),-14(ACCA,+,0.00),3(AGGC,-,0.00),7(ACAG,+,0.00),9(AGGC,-,0.00),18(ACCC,+,0.00),21(CAGT,-,0.00),26(AGGC,-,0.00),…
443	chr14	98831400	98831600	Intergenic	119887	C14orf177	ncRNA	0.03	0.497512	90(CTTTGATG,+,0.00)		-59(CGTT,-,0.00),-55(CGGG,-,0.00),-54(GGGC,-,0.00),-52(GCTG,+,0.00),-51(CTGT,-,0.00),-16(TGGT,-,0.00),-11(TCCG,+,0.00),-10(CCGT,-,0.00),-9(CGTT,-,0.00),4(AACG,+,0.00),6(CGCC,-,0.00),7(GCCT,+,0.00),18(CCCG,+,0.00),20(CGGG,-,0.00),22(GGGT,-,0.00),25(TGGT,-,0.00),42(CTGC,-,0.00),44(GCCC,+,0.00),48(TGGC,-,0.00),50(GCAG,+,0.00),52(AGGT,-,0.00),57(TGGC,-,0.00),59(GCCA,+,0.00),79(TGGC,-,0.00)
1401	chrY	56718050	56718250	Intergenic	-236105	SPRY3	protein-coding	0.03	0.373134			-82(ACGG,+,0.00),-81(CGGT,-,0.00),-38(AACG,+,0.00),-37(ACGG,+,0.00),-36(CGGA,-,0.00),-32(ATCG,+,0.00),22(ACTG,+,0.00),29(AGGC,-,0.00),31(GCTG,+,0.00),34(GGGT,-,0.00),38(GTCG,+,0.00),68(ATCG,+,0.00)
1382	chrY	11539200	11539400	Intergenic	882290	GYG2P1	pseudo	0.055	0.39801			-96(TGGC,-,0.00),-92(ATCG,+,0.00),-73(AACG,+,0.00),-72(ACGG,+,0.00),-71(CGGA,-,0.00),-63(AACG,+,0.00),-62(ACGG,+,0.00),-61(CGGA,-,0.00),-57(ACCG,+,0.00),-12(ATCG,+,0.00),-10(CGAC,-,0.00),-8(ACTG,+,0.00),19(TGGC,-,0.00),21(GCCT,+,0.00),27(AGCG,+,0.00),28(GCGG,+,0.00),29(CGGA,-,0.00),83(ATCG,+,0.00)
86	chr1	203795325	203795525	promoter-TSS (NM_001350262)	-112	ZC3H11A	protein-coding	0.05	0.482587			-78(TGGT,-,0.00),-62(AGCG,+,0.00),-60(CGCT,-,0.00),-55(ACTG,+,0.00),-49(TGGC,-,0.00),-47(GCAG,+,0.00),-46(CAGT,-,0.00),-40(CAGT,-,0.00),-34(CTGC,-,0.00),-32(GCGG,+,0.00),-31(CGGC,-,0.00),-29(GCCC,+,0.00),-24(CCCG,+,0.00),-23(CCGC,-,0.00),-22(CGCT,-,0.00),-14(ACCT,+,0.00),14(AACG,+,0.00),16(CGTT,-,0.00),26(GCCG,+,0.00),28(CGGC,-,0.00),36(AGGC,-,0.00),63(CCCG,+,0.00),65(CGAC,-,0.00),67(ACCC,+,0.00)…
660	chr19	47624300	47624500	intron (NM_015711, intron 1 of 14)	16204	BICRA	protein-coding	0.02	0.427861			-100(CTGC,-,0.00),-98(GCCC,+,0.00),-80(CTGC,-,0.00),-67(ACCC,+,0.00),-57(GCAG,+,0.00),-55(AGGC,-,0.00),-53(GCAG,+,0.00),-51(AGGT,-,0.00),-46(AGGT,-,0.00),-37(ACAG,+,0.00),-36(CAGT,-,0.00),-32(GCAG,+,0.00),-31(CAGT,-,0.00),-8(AGCG,+,0.00),-3(GCCA,+,0.00),5(CGTT,-,0.00),20(CAGT,-,0.00),38(CGTT,-,0.00),46(CGAT,-,0.00),50(ACTG,+,0.00),51(CTGC,-,0.00),58(CTGT,-,0.00),92(ACCA,+,0.00),94(CAGT,-,0.00)
37	chr1	76971225	76971425	intron (NM_001320274, intron 2 of 2)	-88818	MIR7156	ncRNA	0.05	0.507463		25(TGTTACGGGCC,-,0.00)	-97(GGGT,-,0.00),-88(ACCC,+,0.00),-87(CCCG,+,0.00),-86(CCGT,-,0.00),-78(CGTC,-,0.00),-77(GTCG,+,0.00),-47(GGGC,-,0.00),-30(TGGC,-,0.00),-28(GCCG,+,0.00),-27(CCGT,-,0.00),-22(AGGT,-,0.00),-14(ACCA,+,0.00),-7(GCCG,+,0.00),-5(CGGA,-,0.00),0(ACAG,+,0.00),1(CAGT,-,0.00),6(CAGT,-,0.00),16(ACCC,+,0.00),29(ACGG,+,0.00),30(CGGG,-,0.00),31(GGGC,-,0.00),33(GCCC,+,0.00),39(AGCG,+,0.00),78(ACGG,+,0.00),79(CGG…
799	chr20	5514400	5514600	Intergenic	-4498	LINC01729	ncRNA	0.015	0.412935			-85(CAGT,-,0.00),-80(ACCA,+,0.00),-75(AACG,+,0.00),-71(AGGC,-,0.00),-69(GCCC,+,0.00),-62(ACCC,+,0.00),-55(AGGC,-,0.00),-11(GCCT,+,0.00),-7(CAGT,-,0.00),15(GCCC,+,0.00),19(ACAG,+,0.00),30(ACCA,+,0.00),50(ACCT,+,0.00),59(GTCG,+,0.00),61(CGGA,-,0.00),65(GCTG,+,0.00),67(TGGT,-,0.00),71(ACCA,+,0.00)
334	chr12	114684300	114684500	promoter-TSS (NM_005996)	-225	TBX3	protein-coding	0.09	0.59204			-99(GCTG,+,0.00),-86(GCTG,+,0.00),-69(AGGT,-,0.00),-65(GTCG,+,0.00),-63(CGGA,-,0.00),-58(ACTG,+,0.00),-57(CTGT,-,0.00),-53(AACG,+,0.00),-51(CGTC,-,0.00),-50(GTCG,+,0.00),-47(GCAG,+,0.00),-46(CAGC,-,0.00),-45(AGCG,+,0.00),-43(CGCC,-,0.00),-42(GCCG,+,0.00),-41(CCGC,-,0.00),-37(ATCG,+,0.00),-35(CGGT,-,0.00),-28(ACTG,+,0.00),-27(CTGC,-,0.00),-25(GCCT,+,0.00),-23(CTGT,-,0.00),-18(CTGT,-,0.00),7(GGGC,-…
1204	chr7	58434575	58434775	Intergenic	984498	ZNF716	protein-coding	0.02	0.41791			-95(CGTC,-,0.00),-92(CTGC,-,0.00),-74(ACCT,+,0.00),-65(AGGC,-,0.00),-63(GCCT,+,0.00),-58(CGTT,-,0.00),-51(AACG,+,0.00),-50(ACGG,+,0.00),-49(CGGG,-,0.00),-47(GGGT,-,0.00),-10(CAGT,-,0.00),23(ACAG,+,0.00),33(ACCT,+,0.00),50(GCAG,+,0.00),69(GCTG,+,0.00),70(CTGT,-,0.00),73(TGGC,-,0.00),83(AGGT,-,0.00),97(AGCG,+,0.00)
995	chr4	7749700	7749900	Intergenic	-4290	AFAP1-AS1	ncRNA	0.01	0.383085	21(GATCAAAG,-,0.00)		-87(ACAG,+,0.00),-60(ACTG,+,0.00),-59(CTGC,-,0.00),-48(CAGC,-,0.00),-46(GCAG,+,0.00),-45(CAGT,-,0.00),-37(ACCA,+,0.00),-34(AGGC,-,0.00),-5(ACTG,+,0.00),0(GCTG,+,0.00),10(ACCT,+,0.00),12(CTGC,-,0.00),18(GCAG,+,0.00),29(AGGC,-,0.00),37(ACGG,+,0.00),38(CGGT,-,0.00),45(AGGC,-,0.00),46(GGCG,+,0.00),72(TGGC,-,0.00)
795	chr20	2799050	2799250	intron (NM_001184699, intron 1 of 13)	1477	CPXM1	protein-coding	0.01	0.552239			-98(ACCT,+,0.00),-96(CTGC,-,0.00),-94(GCCT,+,0.00),-87(CAGT,-,0.00),-75(TGGC,-,0.00),-38(TGGC,-,0.00),-36(GCCA,+,0.00),-34(CAGC,-,0.00),-32(GCCT,+,0.00),-25(CTGT,-,0.00),-19(ACCT,+,0.00),0(GCTG,+,0.00),1(CTGC,-,0.00),5(ACCC,+,0.00),8(CAGC,-,0.00),10(GCCT,+,0.00),20(ACTG,+,0.00),21(CTGT,-,0.00),26(CGGT,-,0.00),41(GCTG,+,0.00),49(TGGC,-,0.00),58(ACCT,+,0.00),61(TCCG,+,0.00),63(CGGG,-,0.00),64(GGGC,…
942	chr3	9727725	9727925	TTS (NM_001308388)	-3904	BRPF1	protein-coding	0.005	0.477612	30(CTTTGAAG,+,0.00)		-62(TGGC,-,0.00),-38(GCTG,+,0.00),-37(CTGC,-,0.00),-35(GCTG,+,0.00),-34(CTGC,-,0.00),-29(TGGT,-,0.00),-25(GGGT,-,0.00),-19(ACAG,+,0.00),-18(CAGT,-,0.00),-13(ACAG,+,0.00),-10(GGGC,-,0.00),2(AGGC,-,0.00),4(GCAG,+,0.00),6(AGGT,-,0.00),28(GCCT,+,0.00),49(AGGC,-,0.00),50(GGCG,+,0.00),52(CGAT,-,0.00),63(TGGC,-,0.00),72(GCAG,+,0.00),73(CAGT,-,0.00),93(TGGC,-,0.00),95(GCAG,+,0.00),97(AGGT,-,0.00)
1182	chr7	7177175	7177375	Intergenic	-5340	C1GALT1	protein-coding	0	0.402985	23(CTTTGATG,+,0.00)		-66(AGGC,-,0.00),-61(CTGT,-,0.00),-36(ACCT,+,0.00),-29(AGGT,-,0.00),-18(GCCA,+,0.00),10(GCCT,+,0.00),21(ACCT,+,0.00),34(CAGT,-,0.00),45(GCCT,+,0.00),53(CTGT,-,0.00),59(GCCC,+,0.00),69(CTGC,-,0.00),71(GCCC,+,0.00)
600	chr18	3624375	3624575	intron (NM_001242761, intron 7 of 11)	20738	DLGAP1-AS2	ncRNA	0.025	0.492537			-84(CAGC,-,0.00),-75(ACTG,+,0.00),-66(GCAG,+,0.00),-63(GGGT,-,0.00),-51(ACCT,+,0.00),-47(ACCG,+,0.00),-46(CCGC,-,0.00),-40(GACG,+,0.00),-38(CGAC,-,0.00),-36(ACTG,+,0.00),-13(ACCA,+,0.00),-6(GGGC,-,0.00),-4(GCTG,+,0.00),-1(GGGC,-,0.00),1(GCAG,+,0.00),3(AGGC,-,0.00),5(GCCT,+,0.00),22(GCCG,+,0.00),24(CGAC,-,0.00),26(ACAG,+,0.00),27(CAGC,-,0.00),29(GCCT,+,0.00),32(TGGC,-,0.00),34(GCCC,+,0.00),37(CTGC…
419	chr14	35292000	35292200	promoter-TSS (NM_002791)	-217	PSMA6	protein-coding	0.02	0.452736			-79(AGGT,-,0.00),-67(AGGC,-,0.00),-61(GCCA,+,0.00),-59(CAGC,-,0.00),-57(GCAG,+,0.00),-56(CAGT,-,0.00),-49(ACCA,+,0.00),-42(ACAG,+,0.00),-10(CGTT,-,0.00),0(AGGT,-,0.00),7(ACTG,+,0.00),13(AGGC,-,0.00),19(ATCG,+,0.00),21(CGCT,-,0.00),30(GGGC,-,0.00),32(GCCC,+,0.00),43(GCCT,+,0.00),50(CGTC,-,0.00),86(GCCT,+,0.00),93(AGCG,+,0.00),95(CGCC,-,0.00),96(GCCA,+,0.00)
57	chr1	154974650	154974850	promoter-TSS (NR_036212)	69	CKS1B	protein-coding	0.09	0.562189			-93(AGCG,+,0.00),-89(AGGC,-,0.00),-87(GCCA,+,0.00),-79(GGGT,-,0.00),-72(AGCG,+,0.00),-65(GCTG,+,0.00),-64(CTGT,-,0.00),-46(AGGT,-,0.00),-42(TGGC,-,0.00),-41(GGCG,+,0.00),-40(GCGG,+,0.00),-39(CGGC,-,0.00),-38(GGCG,+,0.00),-35(GCGG,+,0.00),-34(CGGG,-,0.00),-32(GGGC,-,0.00),-30(GCTG,+,0.00),-25(AGGC,-,0.00),-15(ACCG,+,0.00),-11(AGCG,+,0.00),-9(CGAT,-,0.00),-2(GTCG,+,0.00),21(CGGA,-,0.00),31(CGAC,-,0…
307	chr12	81142975	81143175	intron (NM_024560, intron 4 of 15)	-15313	MIR4699	ncRNA	0.015	0.39801			-89(CAGT,-,0.00),-85(GCCA,+,0.00),-78(AGGC,-,0.00),-76(GCCT,+,0.00),-65(CAGT,-,0.00),0(ACAG,+,0.00),1(CAGT,-,0.00),23(GCTG,+,0.00),24(CTGT,-,0.00),33(AGGC,-,0.00),34(GGCG,+,0.00),35(GCGG,+,0.00),36(CGGT,-,0.00),45(TGGC,-,0.00),50(CCCG,+,0.00),52(CGGT,-,0.00),54(GTCG,+,0.00),60(ACCT,+,0.00),81(TGGC,-,0.00),89(GCCC,+,0.00),92(CAGT,-,0.00)
1225	chr7	129949350	129949550	intron (NM_001202498, intron 1 of 6)	3510	UBE2H	protein-coding	0.01	0.422886			-96(ACCT,+,0.00),-77(TGGC,-,0.00),-75(GCCG,+,0.00),-74(CCGC,-,0.00),-43(GGGC,-,0.00),-37(ACTG,+,0.00),-36(CTGC,-,0.00),-31(AGGT,-,0.00),-21(ACTG,+,0.00),19(CAGT,-,0.00),27(AGGC,-,0.00),39(AGGT,-,0.00),50(ACCC,+,0.00)
347	chr12	124667575	124667775	Intergenic	-100063	NCOR2	protein-coding	0.04	0.60199			-90(AGGC,-,0.00),-88(GCCC,+,0.00),-84(CTGC,-,0.00),-70(GCCG,+,0.00),-64(ACTG,+,0.00),-56(AGGC,-,0.00),-54(GCTG,+,0.00),-48(TGGC,-,0.00),-44(ACCA,+,0.00),-41(AGGC,-,0.00),-39(GCCC,+,0.00),-36(CTGT,-,0.00),-28(CAGC,-,0.00),-26(GCCC,+,0.00),-24(CCCG,+,0.00),-23(CCGC,-,0.00),-22(CGCT,-,0.00),-18(CAGC,-,0.00),-16(GCCC,+,0.00),1(CAGT,-,0.00),6(CTGT,-,0.00),13(ACCG,+,0.00),14(CCGC,-,0.00),15(CGCC,-,0.00…
673	chr2	4628775	4628975	non-coding (NR_034134, exon 5 of 5)	27347	LINC01249	ncRNA	0.005	0.39801	90(CATCAAAG,-,0.00)		-59(ACCA,+,0.00),-47(ACAG,+,0.00),-23(AGGT,-,0.00),-14(ACTG,+,0.00),-13(CTGC,-,0.00),-6(ACTG,+,0.00),26(CTGT,-,0.00),69(ACCC,+,0.00),71(CCCG,+,0.00),73(CGGT,-,0.00),80(ACTG,+,0.00),81(CTGC,-,0.00),83(GCCT,+,0.00),85(CTGT,-,0.00),96(AGGC,-,0.00)
830	chr20	28543675	28543875	Intergenic	58890	FRG1CP	pseudo	0	0.378109			-80(ACAG,+,0.00),-53(GCAG,+,0.00),-52(CAGT,-,0.00),3(AGGC,-,0.00),5(GCCT,+,0.00),10(GGGT,-,0.00),45(ACAG,+,0.00),69(TGGT,-,0.00),91(ACAG,+,0.00)
1197	chr7	37943175	37943375	intron (NM_001242948, intron 1 of 2)	21956	EPDR1	protein-coding	0.025	0.552239	22(CTTTGATC,+,0.00)		-99(ACCT,+,0.00),-95(GGGC,-,0.00),-93(GCTG,+,0.00),-91(TGGT,-,0.00),-87(CTGC,-,0.00),-85(GCCT,+,0.00),-79(CTGT,-,0.00),-68(ACCA,+,0.00),-60(CAGC,-,0.00),-51(ACCT,+,0.00),-41(ACTG,+,0.00),-40(CTGT,-,0.00),-36(GCCC,+,0.00),-32(CAGC,-,0.00),-31(AGCG,+,0.00),-30(GCGG,+,0.00),-29(CGGG,-,0.00),-26(GGGC,-,0.00),-25(GGCG,+,0.00),-23(CGTT,-,0.00),-20(TGGT,-,0.00),-16(GCCT,+,0.00),2(GCCT,+,0.00),6(CTGT,-,0…
759	chr2	201057650	201057850	intron (NM_001321629, intron 1 of 12)	13921	FAM126B	protein-coding	0	0.412935	-40(GATCAAAG,-,0.00)		-99(TGGC,-,0.00),-61(TGGC,-,0.00),-59(GCCT,+,0.00),-9(AGGC,-,0.00),-7(GCCT,+,0.00),-4(TGGT,-,0.00),7(TGGT,-,0.00),16(ACAG,+,0.00),17(CAGT,-,0.00),21(CTGC,-,0.00),23(GCTG,+,0.00),25(TGGC,-,0.00),33(ACCT,+,0.00),38(ACAG,+,0.00),49(GCCC,+,0.00),54(ACAG,+,0.00),59(ACAG,+,0.00),78(CAGT,-,0.00),82(AGGC,-,0.00),96(ACAG,+,0.00),97(CAGT,-,0.00)
1214	chr7	92695550	92695750	intron (NM_001259, intron 4 of 7)	-105260	FAM133B	protein-coding	0.015	0.437811			-94(AGCG,+,0.00),-87(CTGC,-,0.00),-69(TGGC,-,0.00),-67(GCAG,+,0.00),-62(ACAG,+,0.00),-38(ACAG,+,0.00),-21(GGGC,-,0.00),-15(ACAG,+,0.00),-14(CAGC,-,0.00),-3(CGCC,-,0.00),-2(GCCT,+,0.00),2(CTGC,-,0.00),38(GCTG,+,0.00),47(ACAG,+,0.00),69(GACG,+,0.00),73(AGGT,-,0.00),76(TGGC,-,0.00),78(GCTG,+,0.00),85(GCCA,+,0.00)
284	chr12	51047950	51048150	promoter-TSS (NM_001351334)	-170	LETMD1	protein-coding	0.075	0.641791			-97(CTGC,-,0.00),-92(ACCT,+,0.00),-87(ACAG,+,0.00),-86(CAGT,-,0.00),-84(GTCG,+,0.00),-80(AGGC,-,0.00),-76(TCCG,+,0.00),-74(CGAC,-,0.00),-73(GACG,+,0.00),-71(CGCC,-,0.00),-70(GCCC,+,0.00),-68(CCCG,+,0.00),-59(AGGC,-,0.00),-57(GCAG,+,0.00),-52(GGGC,-,0.00),-46(GGGC,-,0.00),-45(GGCG,+,0.00),-44(GCGG,+,0.00),-43(CGGC,-,0.00),-42(GGCG,+,0.00),-40(CGCT,-,0.00),-39(GCTG,+,0.00),-31(GCCC,+,0.00),-25(AGGC…
300	chr12	62892075	62892275	intron (NM_020700, intron 1 of 9)	42975	PPM1H	protein-coding	0.005	0.328358	-94(CTTTGATC,+,0.00),45(GTTCAAAG,-,0.00)		-96(GCCT,+,0.00),-85(CTGT,-,0.00),-78(ACCT,+,0.00),-53(ACAG,+,0.00),-52(CAGC,-,0.00),-50(GCCT,+,0.00),-36(ACTG,+,0.00),-23(CAGC,-,0.00),-10(CTGT,-,0.00),14(CAGT,-,0.00),42(ACAG,+,0.00),43(CAGT,-,0.00),54(CAGC,-,0.00),56(GCAG,+,0.00),84(CGCT,-,0.00),94(ACAG,+,0.00),95(CAGT,-,0.00)
836	chr20	31712775	31712975	intron (NR_134257, intron 1 of 2)	-8632	ABALON	ncRNA	0.005	0.537313	-50(GAACAAAG,-,0.00)		-92(TGGC,-,0.00),-90(GCCA,+,0.00),-36(AGGC,-,0.00),-21(CGTT,-,0.00),-4(AGGC,-,0.00),-2(GCCA,+,0.00),0(CAGC,-,0.00),31(AGGT,-,0.00),40(ACCT,+,0.00),61(AGGT,-,0.00),66(ACTG,+,0.00),80(AGGC,-,0.00),82(GCAG,+,0.00),84(AGGC,-,0.00),89(CTGT,-,0.00)
803	chr20	6926650	6926850	Intergenic	159064	BMP2	protein-coding	0	0.393035			-88(ACCA,+,0.00),-82(ACCA,+,0.00),-79(AGGT,-,0.00),-41(CAGC,-,0.00),-25(ACCT,+,0.00),-20(AGGC,-,0.00),-18(GCCT,+,0.00),14(CTGC,-,0.00),16(GCCC,+,0.00),23(AGGC,-,0.00),32(TGGT,-,0.00),50(ACAG,+,0.00),52(AGGC,-,0.00),58(ACCT,+,0.00),70(ACTG,+,0.00),71(CTGC,-,0.00),97(AGGC,-,0.00)
1006	chr4	55328125	55328325	Intergenic	-18017	SRD5A3	protein-coding	0.02	0.447761			-98(ACTG,+,0.00),-96(TGGC,-,0.00),-79(ACCG,+,0.00),-78(CCGC,-,0.00),-76(GCAG,+,0.00),-45(ACCT,+,0.00),-25(CAGC,-,0.00),-23(GCTG,+,0.00),2(TGGC,-,0.00),9(AACG,+,0.00),36(ACCC,+,0.00),42(ACTG,+,0.00),55(ACCG,+,0.00),56(CCGC,-,0.00),65(GGGC,-,0.00),89(AGGC,-,0.00)
35	chr1	68764950	68765150	Intergenic	-267968	DEPDC1	protein-coding	0	0.094527			61(GCCA,+,0.00),82(ACAG,+,0.00),83(CAGC,-,0.00),91(GCAG,+,0.00),92(CAGT,-,0.00),97(ACCT,+,0.00)
1066	chr5	124289925	124290125	intron (NR_125774, intron 4 of 5)	148495	LINC01170	ncRNA	0.005	0.487562	50(GAACAAAG,-,0.00)		-95(GCTG,+,0.00),-94(CTGC,-,0.00),-84(GGGC,-,0.00),-82(GCAG,+,0.00),-74(GCAG,+,0.00),-73(CAGC,-,0.00),-57(ACCT,+,0.00),-48(CAGT,-,0.00),-20(GGGC,-,0.00),-18(GCAG,+,0.00),-16(AGGT,-,0.00),5(CTGC,-,0.00),14(AGGC,-,0.00),16(GCCC,+,0.00),23(GCCA,+,0.00),59(AGCG,+,0.00),75(GGGC,-,0.00),77(GCAG,+,0.00),78(CAGC,-,0.00),80(GCCA,+,0.00),83(ACTG,+,0.00),90(AGGC,-,0.00),92(GCCT,+,0.00)
669	chr19	54159750	54159950	promoter-TSS (NM_024316)	-129	LENG1	protein-coding	0.07	0.567164		-40(TGGTACGGCCC,-,0.00)	-91(GCCC,+,0.00),-66(CGAC,-,0.00),-64(ACCG,+,0.00),-63(CCGC,-,0.00),-61(GCGG,+,0.00),-60(CGGA,-,0.00),-55(TGGT,-,0.00),-51(TCCG,+,0.00),-40(TGGT,-,0.00),-36(ACGG,+,0.00),-35(CGGC,-,0.00),-33(GCCC,+,0.00),-27(TGGC,-,0.00),-25(GCCT,+,0.00),-23(CTGT,-,0.00),-19(AGCG,+,0.00),-17(CGAC,-,0.00),-15(ACAG,+,0.00),-13(AGGT,-,0.00),-6(TGGC,-,0.00),-4(GCTG,+,0.00),1(GACG,+,0.00),3(CGCC,-,0.00),4(GCCC,+,0.00)…
954	chr3	41247500	41247700	intron (NR_136342, intron 34 of 34)	48095	CTNNB1	protein-coding	0.015	0.502488			-95(ACTG,+,0.00),-94(CTGC,-,0.00),-77(ACTG,+,0.00),-71(ACCA,+,0.00),-69(CAGT,-,0.00),-64(ACCC,+,0.00),-39(TGGC,-,0.00),-26(ACTG,+,0.00),-25(CTGC,-,0.00),-21(ACAG,+,0.00),-10(GCTG,+,0.00),-8(TGGT,-,0.00),-4(ACCA,+,0.00),7(GGGT,-,0.00),13(GGGT,-,0.00),18(GGGC,-,0.00),20(GCCC,+,0.00),23(CTGC,-,0.00),38(GGGT,-,0.00),41(TGGC,-,0.00),43(GCAG,+,0.00),44(CAGT,-,0.00),54(GGGC,-,0.00),56(GCCA,+,0.00),62(AC…
1319	chr9	6590850	6591050	intron (NM_000170, intron 11 of 24)	54742	GLDC	protein-coding	0	0.38806	-79(CTTTGATC,+,0.00),-45(CTTTGAAG,+,0.00)		-91(ACTG,+,0.00),-90(CTGT,-,0.00),-55(TGGT,-,0.00),-48(ACCC,+,0.00),-23(GGGC,-,0.00),-19(ACAG,+,0.00),-6(ACAG,+,0.00),-5(CAGC,-,0.00),-1(ACCA,+,0.00),5(CAGC,-,0.00),17(AGGT,-,0.00),78(ACCA,+,0.00),81(AGGC,-,0.00),83(GCAG,+,0.00),84(CAGT,-,0.00),90(AGGC,-,0.00),92(GCTG,+,0.00),93(CTGT,-,0.00)
1270	chr8	42554475	42554675	3' UTR (NM_001135675, exon 4 of 4)	-12621	SLC20A2	protein-coding	0.01	0.452736	64(CTTTGAAG,+,0.00)		-79(TGGT,-,0.00),-37(GCCC,+,0.00),-33(TGGC,-,0.00),-24(ACAG,+,0.00),-6(TCCG,+,0.00),-5(CCGT,-,0.00),-4(CGTT,-,0.00),15(ACTG,+,0.00),34(ACCC,+,0.00),39(ACTG,+,0.00),41(TGGC,-,0.00),43(GCAG,+,0.00),52(ACAG,+,0.00),53(CAGC,-,0.00),59(GCCG,+,0.00),61(CGGC,-,0.00),80(CTGC,-,0.00),88(ACAG,+,0.00),89(CAGC,-,0.00),91(GCTG,+,0.00)
967	chr3	111194775	111194975	TTS (NM_001243288)	123059	NECTIN3	protein-coding	0.01	0.333333			-52(ACCT,+,0.00),-40(GGGT,-,0.00),-2(GCCA,+,0.00),8(CGTT,-,0.00),21(GTCG,+,0.00),26(GCTG,+,0.00),28(TGGC,-,0.00),71(GCCA,+,0.00),93(AGGT,-,0.00)
820	chr20	20712800	20713000	promoter-TSS (NM_020343)	-256	RALGAPA2	protein-coding	0.115	0.656716			-100(TCCG,+,0.00),-99(CCGC,-,0.00),-96(CGCC,-,0.00),-95(GCCA,+,0.00),-89(ACCT,+,0.00),-85(AGCG,+,0.00),-84(GCGG,+,0.00),-83(CGGG,-,0.00),-79(GACG,+,0.00),-75(CGCT,-,0.00),-67(GGGC,-,0.00),-65(GCCG,+,0.00),-58(AGGC,-,0.00),-57(GGCG,+,0.00),-55(CGCC,-,0.00),-54(GCCT,+,0.00),-20(CGTT,-,0.00),-5(CCCG,+,0.00),5(ACCG,+,0.00),6(CCGC,-,0.00),13(ACAG,+,0.00),14(CAGT,-,0.00),27(AGGC,-,0.00),29(GCTG,+,0.00)…
1035	chr4	189234525	189234725	Intergenic	-424981	LINC01262	ncRNA	0	0.507463			-98(TGGT,-,0.00),-77(CTGT,-,0.00),-74(TGGT,-,0.00),-71(TGGT,-,0.00),-64(TGGT,-,0.00),-60(GCAG,+,0.00),-59(CAGT,-,0.00),-43(CTGT,-,0.00),-40(TGGT,-,0.00),-37(TGGT,-,0.00),-30(TGGT,-,0.00),-26(GCAG,+,0.00),-25(CAGT,-,0.00),-20(GCAG,+,0.00),-9(CTGT,-,0.00),-6(TGGT,-,0.00),-3(TGGT,-,0.00),4(TGGT,-,0.00),8(GCAG,+,0.00),9(CAGT,-,0.00),25(CTGT,-,0.00),28(TGGT,-,0.00),31(TGGT,-,0.00),38(TGGT,-,0.00),59(C…
506	chr16	68281600	68281800	intron (NM_003983, intron 3 of 10)	17174	SLC7A6	protein-coding	0	0.477612			-65(TGGT,-,0.00),-56(AGGT,-,0.00),-52(AGGT,-,0.00),-43(GGGT,-,0.00),-30(GCCT,+,0.00),-26(AGGT,-,0.00),-21(ACCA,+,0.00),-19(CAGC,-,0.00),-17(GCAG,+,0.00),-8(ACAG,+,0.00),-7(CAGT,-,0.00),-2(ACCC,+,0.00),2(AGGT,-,0.00),6(GCCC,+,0.00),9(CAGT,-,0.00),34(ACTG,+,0.00),35(CTGC,-,0.00),37(GCAG,+,0.00),43(GGGT,-,0.00),46(TGGT,-,0.00),54(CTGC,-,0.00),56(GCCT,+,0.00),61(GGGT,-,0.00),70(CAGC,-,0.00),72(GCCC,+…
496	chr16	50390700	50390900	TTS (NR_146572)	4333	LINC02178	ncRNA	0.035	0.61194			-100(GGGC,-,0.00),-95(CTGT,-,0.00),-75(TCCG,+,0.00),-73(CGGG,-,0.00),-70(GGGC,-,0.00),-68(GCCC,+,0.00),-67(CCCG,+,0.00),-66(CCGC,-,0.00),-64(GCAG,+,0.00),-62(AGGC,-,0.00),-60(GCCA,+,0.00),-51(GGGC,-,0.00),-49(GCCC,+,0.00),-46(CCCG,+,0.00),-45(CCGC,-,0.00),-44(CGCC,-,0.00),-43(GCCA,+,0.00),-40(AGGT,-,0.00),-35(AGGC,-,0.00),-33(GCTG,+,0.00),-30(GGGC,-,0.00),-28(GCCC,+,0.00),-16(GCCT,+,0.00),-12(CGG…
943	chr3	9792675	9792875	promoter-TSS (NM_001198780)	227	ARPC4	protein-coding	0.055	0.59204		28(GGGCTGTACCA,+,0.00)	-95(GCCC,+,0.00),-93(CCCG,+,0.00),-92(CCGC,-,0.00),-91(CGCC,-,0.00),-90(GCCG,+,0.00),-86(AGCG,+,0.00),-84(CGCC,-,0.00),-83(GCCA,+,0.00),-76(GCTG,+,0.00),-75(CTGC,-,0.00),-73(GCGG,+,0.00),-72(CGGG,-,0.00),-71(GGGT,-,0.00),-62(GGGC,-,0.00),-61(GGCG,+,0.00),-44(GGGT,-,0.00),-40(ACAG,+,0.00),-35(ACCG,+,0.00),-33(CGGA,-,0.00),-26(AACG,+,0.00),-20(GGGC,-,0.00),-15(CGTC,-,0.00),-13(TCCG,+,0.00),-12(CCGC…
325	chr12	107694525	107694725	intron (NM_007062, intron 5 of 14)	8583	PWP1	protein-coding	0.005	0.273632	-29(CTTTGAAC,+,0.00)		-99(TGGC,-,0.00),-85(CTGT,-,0.00),-72(GCAG,+,0.00),-70(AGGC,-,0.00),0(ACCA,+,0.00),25(ACCA,+,0.00),52(ACCT,+,0.00),77(ATCG,+,0.00),79(CGAT,-,0.00)
711	chr2	99403500	99403700	intron (NR_135652, intron 19 of 21)	66211	EIF5B	protein-coding	0	0.348259			-93(ACAG,+,0.00),-51(ACTG,+,0.00),-50(CTGT,-,0.00),-5(ACAG,+,0.00),-4(CAGC,-,0.00),9(GCCC,+,0.00),20(ACTG,+,0.00),21(CTGC,-,0.00),37(ACAG,+,0.00),38(CAGT,-,0.00),77(GCCA,+,0.00),87(AGGC,-,0.00),93(ACCA,+,0.00)
174	chr10	91894425	91894625	Intergenic	14961	FGFBP3	protein-coding	0.035	0.472637	-14(CTTTGAAG,+,0.00),38(CTTTGATC,+,0.00)		-99(AGGC,-,0.00),-97(GCCT,+,0.00),-91(ACCC,+,0.00),-83(CTGT,-,0.00),-80(TGGT,-,0.00),-76(GCTG,+,0.00),-75(CTGT,-,0.00),-58(CGCT,-,0.00),-52(TGGT,-,0.00),-31(CTGT,-,0.00),-24(CCCG,+,0.00),-22(CGGT,-,0.00),5(TGGC,-,0.00),6(GGCG,+,0.00),7(GCGG,+,0.00),8(CGGT,-,0.00),10(GTCG,+,0.00),72(GCTG,+,0.00),75(GACG,+,0.00),82(GCTG,+,0.00),83(CTGC,-,0.00),85(GCCT,+,0.00)
649	chr19	37298075	37298275	Intergenic	-14662	ZNF875	protein-coding	0.045	0.631841			-89(GACG,+,0.00),-88(ACGG,+,0.00),-87(CGGG,-,0.00),-62(ACTG,+,0.00),-57(GCCA,+,0.00),-53(CGCT,-,0.00),-44(GCCG,+,0.00),-43(CCGC,-,0.00),-42(CGCC,-,0.00),-41(GCCA,+,0.00),-38(AGGC,-,0.00),-26(GACG,+,0.00),-25(ACGG,+,0.00),-24(CGGG,-,0.00),-22(GGGC,-,0.00),-20(GCAG,+,0.00),-14(ACAG,+,0.00),-13(CAGC,-,0.00),-2(AGGT,-,0.00),6(GCAG,+,0.00),10(AGGC,-,0.00),12(GCCA,+,0.00),18(GCCC,+,0.00),22(AGGC,-,0.00…
408	chr13	93231300	93231500	intron (NM_005708, intron 1 of 8)	4593	GPC6	protein-coding	0.015	0.159204			45(TGGT,-,0.00),84(CAGT,-,0.00)
1363	chrX	48897900	48898100	promoter-TSS (NM_001032384)	70	PQBP1	protein-coding	0.065	0.562189			-87(GCCT,+,0.00),-79(AGCG,+,0.00),-70(CAGT,-,0.00),-59(AGGC,-,0.00),-54(CGGG,-,0.00),-44(AGGC,-,0.00),-42(GCCT,+,0.00),-38(CGTT,-,0.00),-28(AGGT,-,0.00),-18(CGGT,-,0.00),0(GTCG,+,0.00),7(GGGC,-,0.00),9(GCCC,+,0.00),13(AGGT,-,0.00),17(ATCG,+,0.00),22(AGCG,+,0.00),23(GCGG,+,0.00),24(CGGC,-,0.00),25(GGCG,+,0.00),27(CGAC,-,0.00),39(GACG,+,0.00),40(ACGG,+,0.00),41(CGGG,-,0.00),42(GGGC,-,0.00),43(GGCG,…
925	chr22	29848500	29848700	Intergenic	-10326	ASCC2	protein-coding	0.01	0.358209			-92(ACAG,+,0.00),-91(CAGC,-,0.00),-90(AGCG,+,0.00),-88(CGTT,-,0.00),-80(GACG,+,0.00),-78(CGAT,-,0.00),-72(TGGT,-,0.00),-55(ACCA,+,0.00),-52(AGGT,-,0.00),-44(TGGC,-,0.00),-15(AGGC,-,0.00),-13(GCAG,+,0.00),-12(CAGC,-,0.00),33(GCCT,+,0.00),38(CTGT,-,0.00),43(ACTG,+,0.00),45(TGGT,-,0.00),49(CTGT,-,0.00),58(ACAG,+,0.00),59(CAGT,-,0.00)
636	chr19	12441075	12441275	promoter-TSS (NM_005815)	-154	ZNF443	protein-coding	0.035	0.606965	91(CTTTGATC,+,0.00)		-84(GGGC,-,0.00),-82(GCAG,+,0.00),-81(CAGT,-,0.00),-77(GCCT,+,0.00),-68(ACAG,+,0.00),-67(CAGT,-,0.00),-55(ACCC,+,0.00),-54(CCCG,+,0.00),-53(CCGC,-,0.00),-52(CGCC,-,0.00),-51(GCCC,+,0.00),-45(CGCC,-,0.00),-44(GCCC,+,0.00),-29(GGGC,-,0.00),-28(GGCG,+,0.00),-26(CGTC,-,0.00),-22(AGGT,-,0.00),-18(CCCG,+,0.00),-17(CCGC,-,0.00),-16(CGCC,-,0.00),-15(GCCC,+,0.00),-6(GGGC,-,0.00),-4(GCTG,+,0.00),4(ACAG,+,0…
1207	chr7	59364550	59364750	Intergenic	1914473	ZNF716	protein-coding	0.025	0.402985			-99(AGCG,+,0.00),-97(CGAT,-,0.00),-81(GCAG,+,0.00),-53(ACCA,+,0.00),-48(ACAG,+,0.00),-12(CGTT,-,0.00),-2(ACAG,+,0.00),8(ACCT,+,0.00),40(ACTG,+,0.00),41(CTGT,-,0.00),54(CTGC,-,0.00),72(ACCT,+,0.00),74(CTGT,-,0.00),81(AGGC,-,0.00),83(GCCT,+,0.00),88(CGTT,-,0.00),95(AACG,+,0.00),96(ACGG,+,0.00),97(CGGG,-,0.00)
328	chr12	109696000	109696200	Intergenic	-17725	FAM222A	protein-coding	0.01	0.646766	88(CTTCAAAG,-,0.00)		-97(GCCT,+,0.00),-93(GGGT,-,0.00),-78(GCCC,+,0.00),-54(GGGT,-,0.00),-47(AGGC,-,0.00),-45(GCCC,+,0.00),-37(CTGT,-,0.00),-28(ACCT,+,0.00),-22(ACTG,+,0.00),-7(ACCC,+,0.00),4(AGGC,-,0.00),6(GCCC,+,0.00),12(AGGC,-,0.00),14(GCCC,+,0.00),18(TGGC,-,0.00),20(GCCA,+,0.00),24(GGGC,-,0.00),32(AGGC,-,0.00),41(GCCC,+,0.00),58(GCTG,+,0.00),61(GGGC,-,0.00),63(GCAG,+,0.00),65(AGGC,-,0.00),66(GGCG,+,0.00),68(CGCC,…
1323	chr9	16637275	16637475	intron (NM_001317940, intron 2 of 5)	-89439	BNC2-AS1	ncRNA	0.005	0.447761	37(CATCAAAG,-,0.00)		-92(ACTG,+,0.00),-91(CTGC,-,0.00),-89(GCCC,+,0.00),-80(ACTG,+,0.00),-79(CTGT,-,0.00),-31(GCAG,+,0.00),-30(CAGT,-,0.00),-18(CAGC,-,0.00),-4(ACAG,+,0.00),-3(CAGT,-,0.00),7(ACAG,+,0.00),8(CAGC,-,0.00),10(GCAG,+,0.00),11(CAGT,-,0.00),31(ACCC,+,0.00),44(GCCA,+,0.00),62(GCAG,+,0.00),66(GGGC,-,0.00),72(GCCT,+,0.00),75(TCCG,+,0.00),76(CCGC,-,0.00),77(CGCC,-,0.00),78(GCCA,+,0.00),88(ACCT,+,0.00),90(CTGT,-…
638	chr19	13846725	13846925	Intergenic	-3907	LOC284454	ncRNA	0.035	0.646766			-100(CGGC,-,0.00),-98(GCTG,+,0.00),-96(TGGC,-,0.00),-95(GGCG,+,0.00),-94(GCGG,+,0.00),-93(CGGC,-,0.00),-91(GCAG,+,0.00),-90(CAGT,-,0.00),-85(ACCC,+,0.00),-77(GCCA,+,0.00),-75(CAGT,-,0.00),-69(GGGC,-,0.00),-67(GCCC,+,0.00),-63(CTGC,-,0.00),-61(GCCT,+,0.00),-56(CTGT,-,0.00),-51(GCCC,+,0.00),-47(TGGC,-,0.00),-46(GGCG,+,0.00),-44(CGAC,-,0.00),-42(ACCA,+,0.00),-40(CAGC,-,0.00),-38(GCTG,+,0.00),-37(CTG…
1249	chr8	13229800	13230000	intron (NM_001348082, intron 5 of 16)	46621	DLC1	protein-coding	0.015	0.363184	39(CTTTGATG,+,0.00)		-74(ACTG,+,0.00),-73(CTGC,-,0.00),-70(CGCT,-,0.00),-61(TGGT,-,0.00),-56(ACCT,+,0.00),-54(CTGC,-,0.00),-52(GCAG,+,0.00),-51(CAGT,-,0.00),-46(ATCG,+,0.00),-44(CGGA,-,0.00),-24(ACCA,+,0.00),15(ACCA,+,0.00),29(TGGC,-,0.00),31(GCCC,+,0.00),72(CGTT,-,0.00),89(ACAG,+,0.00),97(ACAG,+,0.00)
132	chr10	4815800	4816000	Intergenic	-10277	AKR1E2	protein-coding	0.03	0.457711	-77(CTTTGAAG,+,0.00),33(CTTTGAAG,+,0.00)		-98(AGCG,+,0.00),-89(GGGT,-,0.00),-82(ACCA,+,0.00),-66(TCCG,+,0.00),-65(CCGT,-,0.00),-64(CGTT,-,0.00),-57(AGGC,-,0.00),-31(AACG,+,0.00),-29(CGAT,-,0.00),-22(TGGC,-,0.00),-20(GCCA,+,0.00),-17(ACCA,+,0.00),-11(GGGC,-,0.00),-9(GCAG,+,0.00),0(ACCA,+,0.00),12(AGCG,+,0.00),21(GGGT,-,0.00),28(ACCA,+,0.00),44(TCCG,+,0.00),45(CCGT,-,0.00),46(CGTT,-,0.00),53(AGGC,-,0.00),79(AACG,+,0.00),81(CGAT,-,0.00),88(…
507	chr16	68448500	68448700	promoter-TSS (NM_018667)	-92	SMPD3	protein-coding	0.09	0.696517			-97(CAGC,-,0.00),-93(ACCT,+,0.00),-87(AGCG,+,0.00),-86(GCGG,+,0.00),-85(CGGC,-,0.00),-84(GGCG,+,0.00),-79(ACAG,+,0.00),-78(CAGC,-,0.00),-74(TCCG,+,0.00),-73(CCGC,-,0.00),-70(CGCT,-,0.00),-55(ACCC,+,0.00),-53(CCCG,+,0.00),-52(CCGC,-,0.00),-51(CGCC,-,0.00),-50(GCCT,+,0.00),-40(CGCC,-,0.00),-39(GCCG,+,0.00),-38(CCGC,-,0.00),-37(CGCC,-,0.00),-36(GCCG,+,0.00),-34(CGGA,-,0.00),-30(GCCA,+,0.00),-25(TGGT…
1091	chr5	174376425	174376625	intron (NR_125806, intron 1 of 5)	40171	LINC01411	ncRNA	0	0.467662			-97(AGGC,-,0.00),-95(GCCC,+,0.00),-92(CTGC,-,0.00),-81(AGGC,-,0.00),-79(GCCT,+,0.00),-68(AGGT,-,0.00),-45(ACCA,+,0.00),-33(CTGT,-,0.00),12(ACTG,+,0.00),29(CTGT,-,0.00),47(GCCC,+,0.00),52(ACCA,+,0.00),54(CAGC,-,0.00),64(GCTG,+,0.00),75(TGGC,-,0.00),77(GCAG,+,0.00),78(CAGC,-,0.00),80(GCTG,+,0.00),82(TGGC,-,0.00),84(GCAG,+,0.00),85(CAGT,-,0.00),92(ACAG,+,0.00)
264	chr12	4271075	4271275	intron (NR_149145, intron 1 of 3)	-2587	CCND2	protein-coding	0.07	0.676617			-94(GCGG,+,0.00),-93(CGGG,-,0.00),-92(GGGT,-,0.00),-78(GCAG,+,0.00),-73(GGGC,-,0.00),-72(GGCG,+,0.00),-70(CGCC,-,0.00),-69(GCCG,+,0.00),-67(CGGG,-,0.00),-57(GGGC,-,0.00),-52(TCCG,+,0.00),-50(CGGC,-,0.00),-48(GCCG,+,0.00),-47(CCGC,-,0.00),-44(CGAC,-,0.00),-42(ACCC,+,0.00),-35(CTGC,-,0.00),-33(GCCC,+,0.00),-21(CGCT,-,0.00),-20(GCTG,+,0.00),-19(CTGC,-,0.00),-17(GCCC,+,0.00),-8(CCCG,+,0.00),-7(CCGC,-…
980	chr3	150737375	150737575	intron (NR_121657, intron 1 of 2)	1510	LOC101928105	ncRNA	0.01	0.457711	-42(CTTTGATC,+,0.00)		-99(ACAG,+,0.00),-93(ACCT,+,0.00),-85(CTGT,-,0.00),-77(GCTG,+,0.00),-76(CTGC,-,0.00),-54(AGCG,+,0.00),-53(GCGG,+,0.00),-52(CGGA,-,0.00),-48(GTCG,+,0.00),-46(CGGC,-,0.00),-44(GCCT,+,0.00),-26(AGGT,-,0.00),2(AGGC,-,0.00),6(ACAG,+,0.00),19(ACCA,+,0.00),21(CAGC,-,0.00),23(GCCT,+,0.00),32(ACCT,+,0.00),37(GCCT,+,0.00),49(ACAG,+,0.00),53(GGGC,-,0.00),55(GCAG,+,0.00),63(ACCC,+,0.00)
390	chr13	30832875	30833075	Intergenic	29769	LINC00398	ncRNA	0.05	0.666667			-99(CTGC,-,0.00),-96(CGCC,-,0.00),-95(GCCT,+,0.00),-82(AGGT,-,0.00),-70(GCCT,+,0.00),-66(TGGC,-,0.00),-64(GCAG,+,0.00),-63(CAGC,-,0.00),-56(AGGT,-,0.00),-38(ACCG,+,0.00),-36(CGGC,-,0.00),-34(GCCC,+,0.00),-29(CAGC,-,0.00),-27(GCCT,+,0.00),-19(CTGC,-,0.00),-17(GCCC,+,0.00),-13(TGGC,-,0.00),-8(ACCT,+,0.00),0(AGGC,-,0.00),6(CCCG,+,0.00),8(CGAC,-,0.00),12(ACCA,+,0.00),19(TCCG,+,0.00),21(CGGC,-,0.00),2…
981	chr3	151198325	151198525	3' UTR (NM_013308, exon 3 of 3)	4791	GPR171	protein-coding	0.005	0.328358			-98(ACTG,+,0.00),-42(TGGT,-,0.00),-37(CAGT,-,0.00),-32(AGGC,-,0.00),-30(GCCA,+,0.00),-22(TGGT,-,0.00),-5(CTGT,-,0.00),39(GCCT,+,0.00),43(TGGT,-,0.00),53(AGGT,-,0.00),58(AGGC,-,0.00),70(CAGT,-,0.00),75(ACCT,+,0.00),82(AGCG,+,0.00),83(GCGG,+,0.00),84(CGGA,-,0.00)
805	chr20	8019775	8019975	promoter-TSS (NM_021156)	-114	TMX4	protein-coding	0.07	0.616915			-99(GACG,+,0.00),-97(CGCC,-,0.00),-96(GCCA,+,0.00),-93(ACCT,+,0.00),-86(ATCG,+,0.00),-84(CGCC,-,0.00),-83(GCCG,+,0.00),-82(CCGC,-,0.00),-81(CGCT,-,0.00),-76(GCCC,+,0.00),-75(CCCG,+,0.00),-74(CCGT,-,0.00),-73(CGTC,-,0.00),-72(GTCG,+,0.00),-68(AGGC,-,0.00),-66(GCCA,+,0.00),-62(CGCC,-,0.00),-61(GCCC,+,0.00),-54(CCCG,+,0.00),-53(CCGC,-,0.00),-52(CGCC,-,0.00),-51(GCCT,+,0.00),-41(GCCG,+,0.00),-40(CCGT…
592	chr17	82000725	82000925	intron (NR_045351, intron 6 of 14)	22053	CENPX	protein-coding	0.045	0.646766	-95(CTTTGATG,+,0.00),3(CTTTGAAG,+,0.00)		-99(CTGC,-,0.00),-97(GCCT,+,0.00),-85(AGGC,-,0.00),-68(AGGT,-,0.00),-58(ACTG,+,0.00),-56(TGGC,-,0.00),-55(GGCG,+,0.00),-53(CGAT,-,0.00),-45(ACCG,+,0.00),-43(CGGG,-,0.00),-42(GGGC,-,0.00),-41(GGCG,+,0.00),-39(CGCT,-,0.00),-38(GCTG,+,0.00),-30(AGGC,-,0.00),-28(GCTG,+,0.00),-24(GGGC,-,0.00),-22(GCTG,+,0.00),-21(CTGC,-,0.00),-19(GCCC,+,0.00),-18(CCCG,+,0.00),-16(CGGC,-,0.00),-15(GGCG,+,0.00),-13(CGCC…
151	chr10	40591775	40591975	Intergenic	1776170	LOC441666	pseudo	0.01	0.383085			-74(CTGC,-,0.00),-72(GCAG,+,0.00),-70(AGGT,-,0.00),-59(TGGC,-,0.00),-57(GCCC,+,0.00),-46(GCCC,+,0.00),-40(CGTT,-,0.00),-33(AACG,+,0.00),-32(ACGG,+,0.00),-31(CGGG,-,0.00),-7(ACAG,+,0.00),6(CAGT,-,0.00),39(ACAG,+,0.00),49(ACCT,+,0.00),66(GCAG,+,0.00),82(CTGT,-,0.00)
155	chr10	40878875	40879075	Intergenic	1489070	LOC441666	pseudo	0.01	0.358209			-69(AGCG,+,0.00),-67(CGAT,-,0.00),-58(ACCA,+,0.00),-18(ACAG,+,0.00),18(GCCT,+,0.00),29(ACAG,+,0.00),40(ACCT,+,0.00),57(GCAG,+,0.00),58(CAGT,-,0.00),86(CTGC,-,0.00)
911	chr22	16523100	16523300	Intergenic	69610	CCT8L2	protein-coding	0.005	0.084577
1027	chr4	139015500	139015700	promoter-TSS (NM_012118)	-181	NOCT	protein-coding	0.08	0.58209			-99(CTGT,-,0.00),-95(GGGC,-,0.00),-94(GGCG,+,0.00),-92(CGCT,-,0.00),-83(GCTG,+,0.00),-81(TGGC,-,0.00),-79(GCCA,+,0.00),-77(CAGC,-,0.00),-76(AGCG,+,0.00),-75(GCGG,+,0.00),-74(CGGA,-,0.00),-66(GACG,+,0.00),-64(CGCT,-,0.00),-48(ACAG,+,0.00),-47(CAGC,-,0.00),-40(AACG,+,0.00),-39(ACGG,+,0.00),-38(CGGA,-,0.00),-33(ACCT,+,0.00),-19(ACCG,+,0.00),-18(CCGC,-,0.00),-17(CGCC,-,0.00),-16(GCCT,+,0.00),-14(CTGC…
51	chr1	124294500	124294700	Intergenic	2775488	EMBP1	pseudo	0.01	0.38806			-96(ACAG,+,0.00),-91(GCAG,+,0.00),-46(CAGC,-,0.00),-44(GCCG,+,0.00),-43(CCGC,-,0.00),-42(CGCT,-,0.00),-35(AGGT,-,0.00),-28(TGGT,-,0.00),7(ACAG,+,0.00),42(CGTT,-,0.00),52(ACAG,+,0.00),62(ACCT,+,0.00),79(GCAG,+,0.00),80(CAGT,-,0.00),95(CTGT,-,0.00)
436	chr14	70709700	70709900	intron (NR_125769, intron 3 of 3)	11102	LINC01269	ncRNA	0.015	0.40796			-89(CGGA,-,0.00),-40(GCAG,+,0.00),-38(AGGT,-,0.00),-31(ACAG,+,0.00),-19(AACG,+,0.00),-13(GGGC,-,0.00),7(ACCT,+,0.00),49(AGGC,-,0.00),58(ACCT,+,0.00),68(ACCT,+,0.00),84(ACCT,+,0.00),93(ACTG,+,0.00),95(TGGC,-,0.00),97(GCCT,+,0.00)
244	chr11	103408775	103408975	intron (NM_001377, intron 84 of 88)	299449	DYNC2H1	protein-coding	0.025	0.393035			-87(CGCT,-,0.00),-74(GCCA,+,0.00),-61(AGGT,-,0.00),-53(CGGA,-,0.00),-50(AGGT,-,0.00),-32(AGGT,-,0.00),-27(ACCC,+,0.00),-23(CAGC,-,0.00),-21(GCCA,+,0.00),-2(TGGT,-,0.00),5(GGGT,-,0.00),11(GGGC,-,0.00),12(GGCG,+,0.00),27(GCCT,+,0.00),51(GGGT,-,0.00),74(CCCG,+,0.00),75(CCGC,-,0.00),76(CGCC,-,0.00),77(GCCG,+,0.00),79(CGGA,-,0.00),84(AGGT,-,0.00),88(CAGT,-,0.00),95(ACTG,+,0.00)
1238	chr7	158050225	158050425	intron (NM_130843, intron 10 of 21)	195740	LOC100506585	ncRNA	0	0.338308	73(CAACAAAG,-,0.00)		-100(CAGC,-,0.00),-98(GCCT,+,0.00),-50(ACCT,+,0.00),-45(CTGT,-,0.00),17(GGGT,-,0.00),43(TGGC,-,0.00),48(CAGT,-,0.00),65(ACCA,+,0.00),67(CAGT,-,0.00),83(ACAG,+,0.00),84(CAGC,-,0.00),89(ACCT,+,0.00),97(GCCT,+,0.00)
826	chr20	26483625	26483825	Intergenic	-274492	MIR663AHG	ncRNA	0.02	0.39801			-93(CGGC,-,0.00),-71(GCCC,+,0.00),-60(ACAG,+,0.00),-55(GTCG,+,0.00),-50(ACCT,+,0.00),-33(GCAG,+,0.00),-32(CAGT,-,0.00),-4(CTGC,-,0.00),-2(GCAG,+,0.00),30(CGTT,-,0.00),37(AACG,+,0.00),38(ACGG,+,0.00),39(CGGG,-,0.00),65(ACAG,+,0.00)
903	chr21	42974025	42974225	promoter-TSS (NM_001320694)	-385	PKNOX1	protein-coding	0.085	0.676617		26(TGGTACAGCCC,-,0.00)	-100(ACGG,+,0.00),-99(CGGG,-,0.00),-98(GGGC,-,0.00),-96(GCCC,+,0.00),-92(ACCC,+,0.00),-91(CCCG,+,0.00),-89(CGGG,-,0.00),-88(GGGC,-,0.00),-78(GCCT,+,0.00),-66(AGGC,-,0.00),-64(GCTG,+,0.00),-63(CTGC,-,0.00),-58(AGGC,-,0.00),-50(ACGG,+,0.00),-49(CGGG,-,0.00),-48(GGGC,-,0.00),-34(ACCG,+,0.00),-32(CGGG,-,0.00),-31(GGGC,-,0.00),-23(ACAG,+,0.00),-19(AACG,+,0.00),-18(ACGG,+,0.00),-17(CGGA,-,0.00),-14(AGG…
327	chr12	109463000	109463200	intron (NR_133898, intron 1 of 5)	14200	KCTD10	protein-coding	0.01	0.452736	79(CTTTGATG,+,0.00)		-82(ACAG,+,0.00),-78(AGGC,-,0.00),-68(AGGT,-,0.00),-64(GCAG,+,0.00),-63(CAGT,-,0.00),-59(GCCA,+,0.00),-48(GCAG,+,0.00),-44(AGGC,-,0.00),-42(GCAG,+,0.00),-41(CAGC,-,0.00),-39(GCAG,+,0.00),-29(ACCA,+,0.00),-12(AGGC,-,0.00),13(ACCA,+,0.00),45(CAGC,-,0.00),47(GCTG,+,0.00),48(CTGC,-,0.00),52(GCAG,+,0.00),63(ACCT,+,0.00),71(CGTT,-,0.00),75(CTGC,-,0.00),77(GCCT,+,0.00),88(CTGC,-,0.00),90(GCAG,+,0.00)
619	chr18	50287825	50288025	5' UTR (NM_014593, exon 1 of 15)	397	CXXC1	protein-coding	0.105	0.58209			-95(TCCG,+,0.00),-94(CCGT,-,0.00),-89(TGGT,-,0.00),-86(TGGC,-,0.00),-84(GCCG,+,0.00),-68(CGCC,-,0.00),-67(GCCG,+,0.00),-65(CGGG,-,0.00),-57(TGGC,-,0.00),-55(GCCG,+,0.00),-54(CCGC,-,0.00),-51(CGCT,-,0.00),-41(TGGC,-,0.00),-34(CCCG,+,0.00),-29(GGGC,-,0.00),-28(GGCG,+,0.00),-26(CGCC,-,0.00),-25(GCCG,+,0.00),-24(CCGC,-,0.00),-23(CGCC,-,0.00),-22(GCCA,+,0.00),-19(ACCT,+,0.00),-12(CAGT,-,0.00),-4(TCCG,…
1077	chr5	141495925	141496125	intron (NM_018923, intron 2 of 3)	6784	PCDHGC5	protein-coding	0.005	0.482587			-94(TGGT,-,0.00),-88(CTGT,-,0.00),-84(GCCT,+,0.00),-82(CTGT,-,0.00),-69(CTGC,-,0.00),-67(GCCT,+,0.00),-57(CTGT,-,0.00),-4(GCCT,+,0.00),0(CTGT,-,0.00),6(CTGT,-,0.00),31(GGGC,-,0.00),37(GCCA,+,0.00),39(CAGC,-,0.00),50(ACCC,+,0.00),57(ACCC,+,0.00),61(ACCA,+,0.00),64(ACCC,+,0.00),68(ACCA,+,0.00),74(ACCC,+,0.00),76(CCCG,+,0.00),77(CCGC,-,0.00),78(CGCT,-,0.00),93(CTGC,-,0.00),95(GCCC,+,0.00)
936	chr22	48907950	48908150	Intergenic	41280	LINC01310	ncRNA	0.035	0.467662	-44(GATCAAAG,-,0.00),8(CTTCAAAG,-,0.00)		-98(GCAG,+,0.00),-87(AGGC,-,0.00),-85(GCAG,+,0.00),-84(CAGC,-,0.00),-77(CGTC,-,0.00),-74(CAGC,-,0.00),-73(AGCG,+,0.00),-71(CGTT,-,0.00),-10(ACTG,+,0.00),-9(CTGC,-,0.00),20(ACCA,+,0.00),29(ACGG,+,0.00),30(CGGG,-,0.00),56(AGCG,+,0.00),62(ACCA,+,0.00),73(ACCA,+,0.00),76(ACGG,+,0.00),77(CGGG,-,0.00),85(GGGT,-,0.00),90(AGGC,-,0.00),92(GCCT,+,0.00),95(TCCG,+,0.00),97(CGGA,-,0.00)
1275	chr8	60792975	60793175	intron (NM_017780, intron 3 of 37)	51816	CHD7	protein-coding	0.015	0.482587			-96(GCTG,+,0.00),-82(GCAG,+,0.00),-77(TGGC,-,0.00),-67(CAGT,-,0.00),-64(TGGC,-,0.00),-57(CAGC,-,0.00),-55(GCCA,+,0.00),-46(GCAG,+,0.00),-44(AGGT,-,0.00),-40(GCTG,+,0.00),-38(TGGT,-,0.00),-28(ACCG,+,0.00),-27(CCGC,-,0.00),-26(CGCT,-,0.00),-25(GCTG,+,0.00),-23(TGGT,-,0.00),-18(ACCA,+,0.00),-14(GGGT,-,0.00),4(TGGC,-,0.00),5(GGCG,+,0.00),10(GCAG,+,0.00),26(GGGC,-,0.00),28(GCCC,+,0.00),31(CAGT,-,0.00)…
657	chr19	45406400	45406600	promoter-TSS (NM_001297590)	-139	PPP1R13L	protein-coding	0.08	0.562189			-99(GACG,+,0.00),-97(CGAT,-,0.00),-91(GGGC,-,0.00),-90(GGCG,+,0.00),-88(CGAC,-,0.00),-86(ACCC,+,0.00),-82(ATCG,+,0.00),-80(CGGG,-,0.00),-76(ACCC,+,0.00),-75(CCCG,+,0.00),-73(CGAC,-,0.00),-72(GACG,+,0.00),-71(ACGG,+,0.00),-70(CGGG,-,0.00),-69(GGGC,-,0.00),-67(GCCT,+,0.00),-56(CAGC,-,0.00),-49(ACAG,+,0.00),-48(CAGC,-,0.00),-47(AGCG,+,0.00),-40(CAGC,-,0.00),-39(AGCG,+,0.00),-38(GCGG,+,0.00),-37(CGGC…
1072	chr5	134923525	134923725	intron (NM_032151, intron 2 of 3)	18505	PCBD2	protein-coding	0.015	0.482587			-98(GGGT,-,0.00),-84(ACTG,+,0.00),-76(GCCT,+,0.00),-57(ACCA,+,0.00),-50(CTGT,-,0.00),-46(TCCG,+,0.00),-44(CGAT,-,0.00),-34(GACG,+,0.00),-33(ACGG,+,0.00),-32(CGGC,-,0.00),-31(GGCG,+,0.00),-30(GCGG,+,0.00),-29(CGGA,-,0.00),-23(GCAG,+,0.00),-21(AGGT,-,0.00),-9(ACTG,+,0.00),-8(CTGT,-,0.00),-5(TGGC,-,0.00),-3(GCCC,+,0.00),15(TGGC,-,0.00),17(GCCT,+,0.00),35(GCCC,+,0.00),43(AGGC,-,0.00),45(GCTG,+,0.00),…
1335	chr9	95724425	95724625	Intergenic	-151166	ERCC6L2	protein-coding	0	0.378109	0(CTTTGAAC,+,0.00)		-69(ACCC,+,0.00),-63(ACCA,+,0.00),-60(AGGC,-,0.00),-54(ACCT,+,0.00),-47(ACCT,+,0.00),-26(TGGC,-,0.00),-6(ACTG,+,0.00),-5(CTGC,-,0.00),9(ACTG,+,0.00),10(CTGC,-,0.00),39(ACCC,+,0.00),57(CAGC,-,0.00),59(GCCA,+,0.00),74(GCCT,+,0.00),85(ACTG,+,0.00),86(CTGC,-,0.00),88(GCCT,+,0.00)
428	chr14	54743375	54743575	intron (NM_015589, intron 3 of 11)	-11358	SAMD4A	protein-coding	0.01	0.467662	59(CTTTGATG,+,0.00)		-87(AGGC,-,0.00),-85(GCTG,+,0.00),-78(GCCC,+,0.00),-72(AGGT,-,0.00),-12(ACCT,+,0.00),1(ACCA,+,0.00),34(ACTG,+,0.00),35(CTGT,-,0.00),39(GCAG,+,0.00),41(AGGC,-,0.00),50(AGGC,-,0.00),51(GGCG,+,0.00),54(GCAG,+,0.00),55(CAGC,-,0.00),57(GCCT,+,0.00),72(ACAG,+,0.00),73(CAGC,-,0.00),75(GCCA,+,0.00),78(ACTG,+,0.00),79(CTGT,-,0.00),96(GCAG,+,0.00)
1120	chr6	33323025	33323225	promoter-TSS (NM_001141970).2	-109	DAXX	protein-coding	0.08	0.661692			-99(AGGC,-,0.00),-92(CTGT,-,0.00),-89(TGGC,-,0.00),-87(GCCG,+,0.00),-85(CGGA,-,0.00),-82(AGGT,-,0.00),-77(ACAG,+,0.00),-76(CAGT,-,0.00),-72(AGGC,-,0.00),-70(GCCC,+,0.00),-69(CCCG,+,0.00),-68(CCGC,-,0.00),-67(CGCC,-,0.00),-66(GCCC,+,0.00),-64(CCCG,+,0.00),-63(CCGC,-,0.00),-55(ACCT,+,0.00),-50(CAGT,-,0.00),-46(GCGG,+,0.00),-45(CGGC,-,0.00),-43(GCCC,+,0.00),-32(CAGC,-,0.00),-31(AGCG,+,0.00),-30(GCGG…
898	chr21	35402350	35402550	intron (NR_073512, intron 2 of 2)	178314	LOC100506403	ncRNA	0	0.393035	-52(GAACAAAG,-,0.00)		-100(GCCT,+,0.00),-76(ACTG,+,0.00),-75(CTGC,-,0.00),-73(GCCT,+,0.00),-58(GCCA,+,0.00),-17(CTGT,-,0.00),-6(GCTG,+,0.00),-5(CTGC,-,0.00),-3(GCCT,+,0.00),23(GCAG,+,0.00),24(CAGT,-,0.00),45(AGGC,-,0.00),47(GCCC,+,0.00),79(GGGT,-,0.00),86(ACAG,+,0.00),89(GGGT,-,0.00)
487	chr16	21953075	21953275	promoter-TSS (NM_003366)	-186	UQCRC2	protein-coding	0.025	0.457711			-95(GCCC,+,0.00),-86(AGCG,+,0.00),-85(GCGG,+,0.00),-84(CGGG,-,0.00),-70(ACAG,+,0.00),-68(AGGC,-,0.00),-66(GCTG,+,0.00),-65(CTGC,-,0.00),-63(GCTG,+,0.00),-62(CTGC,-,0.00),-60(GCAG,+,0.00),-57(GACG,+,0.00),-41(GGGT,-,0.00),-33(ACTG,+,0.00),-22(AGGC,-,0.00),-9(AACG,+,0.00),1(GCAG,+,0.00),2(CAGT,-,0.00),6(GACG,+,0.00),21(CTGC,-,0.00),48(CGTC,-,0.00),80(ACTG,+,0.00),82(TGGT,-,0.00),89(ACCT,+,0.00)
1316	chr8	143597350	143597550	promoter-TSS (NM_001195203).2	-35	EEF1D	protein-coding	0.125	0.741294			-100(GCCA,+,0.00),-98(CAGC,-,0.00),-96(GCCA,+,0.00),-90(GACG,+,0.00),-87(GCGG,+,0.00),-86(CGGC,-,0.00),-85(GGCG,+,0.00),-83(CGAC,-,0.00),-81(ACCA,+,0.00),-67(ATCG,+,0.00),-65(CGGC,-,0.00),-64(GGCG,+,0.00),-63(GCGG,+,0.00),-62(CGGA,-,0.00),-60(GACG,+,0.00),-57(GCGG,+,0.00),-56(CGGG,-,0.00),-49(ACTG,+,0.00),-35(GGGC,-,0.00),-33(GCCG,+,0.00),-32(CCGC,-,0.00),-31(CGCC,-,0.00),-30(GCCC,+,0.00),-29(CCC…
915	chr22	19479400	19479600	promoter-TSS (NM_005659)	34	CDC45	protein-coding	0.03	0.477612			-91(GACG,+,0.00),-78(GGGC,-,0.00),-76(GCCC,+,0.00),-62(CGAC,-,0.00),-52(ACCC,+,0.00),-38(ACCC,+,0.00),-32(ACTG,+,0.00),-31(CTGC,-,0.00),-29(GCCT,+,0.00),-25(CTGC,-,0.00),-19(CAGC,-,0.00),-17(GCCA,+,0.00),-14(ATCG,+,0.00),-4(CGGG,-,0.00),-3(GGGC,-,0.00),-2(GGCG,+,0.00),-1(GCGG,+,0.00),0(CGGA,-,0.00),28(ACCA,+,0.00),33(ACCA,+,0.00),40(ACCT,+,0.00),50(AACG,+,0.00),59(GCTG,+,0.00),60(CTGC,-,0.00),62(…
1287	chr8	86344450	86344650	intron (NM_007013, intron 1 of 24)	2003	WWP1	protein-coding	0.005	0.348259	66(CTTCAAAG,-,0.00)		-94(ACTG,+,0.00),-93(CTGC,-,0.00),-78(AGGT,-,0.00),-52(ACCG,+,0.00),-50(CGAT,-,0.00),-37(CTGC,-,0.00),-35(GCCT,+,0.00),-20(AGGT,-,0.00),4(GCCT,+,0.00),39(TGGT,-,0.00),43(ACCA,+,0.00),96(TGGC,-,0.00)
1026	chr4	133996750	133996950	Intergenic	204939	PABPC4L	protein-coding	0.01	0.40796	52(GATCAAAG,-,0.00)		-94(ACCG,+,0.00),-93(CCGC,-,0.00),-92(CGCC,-,0.00),-91(GCCA,+,0.00),-84(ACAG,+,0.00),-83(CAGT,-,0.00),-79(GCAG,+,0.00),-78(CAGC,-,0.00),-76(GCAG,+,0.00),-75(CAGC,-,0.00),-73(GCAG,+,0.00),-72(CAGC,-,0.00),-70(GCAG,+,0.00),-69(CAGC,-,0.00),-64(ACCC,+,0.00),-52(ACAG,+,0.00),-38(ACAG,+,0.00),-22(AGGC,-,0.00),2(AGGT,-,0.00),16(GTCG,+,0.00),18(CGAC,-,0.00),20(ACCC,+,0.00),35(GCAG,+,0.00),36(CAGT,-,0.00…
331	chr12	111774175	111774375	intron (NM_000690, intron 1 of 12)	7342	ALDH2	protein-coding	0.025	0.547264			-100(GGGC,-,0.00),-98(GCAG,+,0.00),-93(GGGC,-,0.00),-91(GCTG,+,0.00),-89(TGGC,-,0.00),-88(GGCG,+,0.00),-86(CGTC,-,0.00),-83(CTGT,-,0.00),-79(CTGC,-,0.00),-77(GCCT,+,0.00),-73(GGGT,-,0.00),-63(TGGT,-,0.00),-58(CGGG,-,0.00),-49(CCCG,+,0.00),-40(GCCT,+,0.00),-27(ACTG,+,0.00),-26(CTGC,-,0.00),-24(GCCC,+,0.00),-18(CGCC,-,0.00),-17(GCCT,+,0.00),0(ACCT,+,0.00),5(GGGT,-,0.00),42(TGGC,-,0.00),48(TCCG,+,0.…
1056	chr5	80181600	80181800	intron (NR_126061, intron 2 of 13)	74348	SERINC5	protein-coding	0	0.363184			-92(GCCA,+,0.00),-76(CAGC,-,0.00),-61(ACTG,+,0.00),-60(CTGT,-,0.00),-31(ACCA,+,0.00),-17(ACAG,+,0.00),12(ACTG,+,0.00),13(CTGC,-,0.00),22(ACCA,+,0.00),45(ACAG,+,0.00),46(CAGT,-,0.00),60(CAGT,-,0.00),68(ACTG,+,0.00),79(CTGT,-,0.00),82(TGGC,-,0.00),84(GCCA,+,0.00),94(GGGT,-,0.00)
1184	chr7	12640100	12640300	intron (NR_156701, intron 10 of 14)	-46627	ARL4A	protein-coding	0.01	0.333333			-65(ACCG,+,0.00),-64(CCGT,-,0.00),-60(GCCT,+,0.00),-58(CTGC,-,0.00),-55(CGAT,-,0.00),-31(ACAG,+,0.00),-8(ACCT,+,0.00),3(CTGT,-,0.00),22(CTGC,-,0.00),90(ACCT,+,0.00)
661	chr19	48295675	48295875	TTS (NM_001364171)	23724	CCDC114	protein-coding	0.045	0.587065	-88(CTTTGAAG,+,0.00)		-98(CCCG,+,0.00),-96(CGGC,-,0.00),-95(GGCG,+,0.00),-93(CGAC,-,0.00),-91(ACCC,+,0.00),-78(CGGC,-,0.00),-77(GGCG,+,0.00),-71(ACCT,+,0.00),-69(CTGC,-,0.00),-67(GCTG,+,0.00),-63(ACCC,+,0.00),-62(CCCG,+,0.00),-61(CCGC,-,0.00),-60(CGCT,-,0.00),-55(TGGC,-,0.00),-53(GCTG,+,0.00),-33(ACAG,+,0.00),-31(AGGT,-,0.00),-19(AGGT,-,0.00),-11(GCCT,+,0.00),1(ACTG,+,0.00),2(CTGC,-,0.00),4(GCCT,+,0.00),6(CTGC,-,0.00)…
841	chr20	33993425	33993625	promoter-TSS (NM_016732)	-386	RALY	protein-coding	0.055	0.681592			-98(TGGT,-,0.00),-93(CCCG,+,0.00),-91(CGGC,-,0.00),-77(CTGC,-,0.00),-73(ACGG,+,0.00),-72(CGGC,-,0.00),-70(GCCT,+,0.00),-61(ACTG,+,0.00),-59(TGGT,-,0.00),-56(TCCG,+,0.00),-54(CGGC,-,0.00),-53(GGCG,+,0.00),-51(CGAC,-,0.00),-49(ACCC,+,0.00),-37(GGGC,-,0.00),-35(GCCT,+,0.00),-27(ACCA,+,0.00),-16(TCCG,+,0.00),-15(CCGC,-,0.00),-14(CGCC,-,0.00),-13(GCCC,+,0.00),-3(CGGC,-,0.00),6(ACCT,+,0.00),8(CTGT,-,0.…
706	chr2	87076575	87076775	promoter-TSS (NR_026846)	-262	LOC285074	pseudo	0.09	0.641791			-100(CGCC,-,0.00),-99(GCCG,+,0.00),-98(CCGT,-,0.00),-94(ACCA,+,0.00),-89(ACGG,+,0.00),-88(CGGA,-,0.00),-84(AGGC,-,0.00),-83(GGCG,+,0.00),-68(GGGC,-,0.00),-67(GGCG,+,0.00),-62(GGGT,-,0.00),-56(AGCG,+,0.00),-52(AGGC,-,0.00),-50(GCCC,+,0.00),-42(TGGC,-,0.00),-40(GCCT,+,0.00),-10(ACAG,+,0.00),-9(CAGC,-,0.00),-7(GCCC,+,0.00),-3(CAGC,-,0.00),-2(AGCG,+,0.00),0(CGCT,-,0.00),4(CGGA,-,0.00),9(AGCG,+,0.00),…
102	chr1	209549525	209549725	Intergenic	-34089	CAMK1G	protein-coding	0.01	0.432836			-75(GCTG,+,0.00),-74(CTGC,-,0.00),-72(GCCA,+,0.00),-62(TGGT,-,0.00),-56(GCCT,+,0.00),-54(CTGT,-,0.00),-37(ACCA,+,0.00),9(TGGC,-,0.00),11(GCTG,+,0.00),15(AGGT,-,0.00),48(GGGC,-,0.00),50(GCTG,+,0.00),51(CTGC,-,0.00),53(GCAG,+,0.00),55(AGGC,-,0.00),57(GCTG,+,0.00),62(GCAG,+,0.00),63(CAGT,-,0.00),69(CTGC,-,0.00),71(GCTG,+,0.00),86(AGCG,+,0.00),88(CGTT,-,0.00)
701	chr2	71227200	71227400	promoter-TSS (NM_020459)	-197	PAIP2B	protein-coding	0.02	0.477612			-100(TGGC,-,0.00),-91(TGGT,-,0.00),-81(TGGT,-,0.00),-66(GCAG,+,0.00),-65(CAGT,-,0.00),-61(GCCC,+,0.00),-60(CCCG,+,0.00),-59(CCGC,-,0.00),-58(CGCC,-,0.00),-57(GCCC,+,0.00),-37(CAGC,-,0.00),-26(TGGT,-,0.00),-14(CTGT,-,0.00),17(CTGT,-,0.00),20(TGGT,-,0.00),29(ACCT,+,0.00),46(GCCG,+,0.00),48(CGGC,-,0.00),58(TGGC,-,0.00),60(GCTG,+,0.00),68(GACG,+,0.00),70(CGCT,-,0.00),75(CGCT,-,0.00),80(GCCT,+,0.00),8…
403	chr13	52712300	52712500	intron (NM_007015, intron 5 of 6)	27420	CNMD	protein-coding	0.01	0.40796			-89(AGGT,-,0.00),-67(CGGC,-,0.00),-66(GGCG,+,0.00),-65(GCGG,+,0.00),-64(CGGT,-,0.00),-57(ACAG,+,0.00),-56(CAGT,-,0.00),-31(GCCT,+,0.00),0(AGGT,-,0.00),11(ACTG,+,0.00),23(GGGC,-,0.00),25(GCAG,+,0.00),55(ACCA,+,0.00),61(GCTG,+,0.00),62(CTGC,-,0.00),64(GCAG,+,0.00),66(AGGT,-,0.00),73(GCCA,+,0.00),77(TGGC,-,0.00),95(CTGC,-,0.00),97(GCCT,+,0.00)
223	chr11	68460325	68460525	promoter-TSS (NM_001352360)	-327	PPP6R3	protein-coding	0.07	0.58209			-96(ACGG,+,0.00),-95(CGGC,-,0.00),-91(TCCG,+,0.00),-89(CGGC,-,0.00),-82(ACGG,+,0.00),-81(CGGC,-,0.00),-79(GCCA,+,0.00),-71(GGGC,-,0.00),-66(TGGC,-,0.00),-40(TGGC,-,0.00),-38(GCCA,+,0.00),-32(CGGA,-,0.00),-27(TGGT,-,0.00),-24(TGGT,-,0.00),-21(TCCG,+,0.00),-16(AGCG,+,0.00),-14(CGTC,-,0.00),-12(TCCG,+,0.00),-11(CCGT,-,0.00),-10(CGTC,-,0.00),-5(AGCG,+,0.00),-4(GCGG,+,0.00),-3(CGGA,-,0.00),3(ACCT,+,0.…
81	chr1	200891300	200891500	promoter-TSS (NM_018265)	-131	INAVA	protein-coding	0.115	0.696517			-100(GGCG,+,0.00),-99(GCGG,+,0.00),-98(CGGC,-,0.00),-97(GGCG,+,0.00),-95(CGCC,-,0.00),-94(GCCA,+,0.00),-89(GGGT,-,0.00),-80(ACCG,+,0.00),-79(CCGC,-,0.00),-75(GCGG,+,0.00),-74(CGGG,-,0.00),-73(GGGC,-,0.00),-72(GGCG,+,0.00),-70(CGTC,-,0.00),-68(TCCG,+,0.00),-62(AGCG,+,0.00),-61(GCGG,+,0.00),-60(CGGG,-,0.00),-58(GGGC,-,0.00),-47(ACAG,+,0.00),-46(CAGC,-,0.00),-44(GCCT,+,0.00),-40(CGCC,-,0.00),-39(GCC…
356	chr13	16327450	16327650	Intergenic	-1867747	FAM230C	ncRNA	0.02	0.402985			-100(ACAG,+,0.00),-95(GCAG,+,0.00),-94(CAGT,-,0.00),-84(ACAG,+,0.00),-83(CAGT,-,0.00),-66(CTGC,-,0.00),-32(CGTT,-,0.00),-25(AACG,+,0.00),-24(ACGG,+,0.00),-23(CGGG,-,0.00),-1(ACAG,+,0.00),0(CAGC,-,0.00),2(GCAG,+,0.00),3(CAGC,-,0.00),45(ACAG,+,0.00),72(GCAG,+,0.00),73(CAGT,-,0.00),92(CTGT,-,0.00)
171	chr10	76303250	76303450	intron (NM_001305581, intron 5 of 6)	520589	LRMDA	protein-coding	0.01	0.437811			-76(CAGT,-,0.00),-64(ACAG,+,0.00),-56(TGGC,-,0.00),-54(GCTG,+,0.00),-23(TGGC,-,0.00),-21(GCAG,+,0.00),-10(ACCT,+,0.00),-5(ACTG,+,0.00),-4(CTGC,-,0.00),-1(CGTC,-,0.00),21(ACCA,+,0.00),23(CAGC,-,0.00),25(GCTG,+,0.00),27(TGGC,-,0.00),28(GGCG,+,0.00),32(TGGT,-,0.00),37(CTGT,-,0.00),44(GCTG,+,0.00),49(AGGT,-,0.00),79(CTGT,-,0.00),92(ACCA,+,0.00)
1112	chr6	24330350	24330550	intron (NM_016356, intron 2 of 9)	-26453	KAAG1	protein-coding	0.005	0.348259			-68(ACCG,+,0.00),-67(CCGT,-,0.00),-46(ACCA,+,0.00),-35(GGGT,-,0.00),-30(AGGT,-,0.00),-3(GGGC,-,0.00),51(TGGC,-,0.00),53(GCCT,+,0.00),73(ACCT,+,0.00),87(ACCA,+,0.00),90(ACCA,+,0.00)
955	chr3	41962225	41962425	promoter-TSS (NM_001322500)	-222	ULK4	protein-coding	0.05	0.636816			-99(ACAG,+,0.00),-95(AACG,+,0.00),-93(CGCC,-,0.00),-92(GCCG,+,0.00),-90(CGGA,-,0.00),-73(GCCG,+,0.00),-71(CGAC,-,0.00),-69(ACTG,+,0.00),-67(TGGC,-,0.00),-65(GCTG,+,0.00),-64(CTGT,-,0.00),-60(GCAG,+,0.00),-59(CAGT,-,0.00),-54(TCCG,+,0.00),-53(CCGT,-,0.00),-52(CGTT,-,0.00),-47(CTGT,-,0.00),-43(TGGC,-,0.00),-41(GCTG,+,0.00),-37(GGGC,-,0.00),-35(GCCC,+,0.00),-34(CCCG,+,0.00),-32(CGGA,-,0.00),-20(ACCA…
118	chr1	231220100	231220300	3' UTR (NM_001004342, exon 10 of 10)	20975	C1orf131	protein-coding	0.005	0.482587			-92(GCAG,+,0.00),-91(CAGT,-,0.00),-77(TGGC,-,0.00),-51(CAGT,-,0.00),-40(ACCT,+,0.00),-38(CTGT,-,0.00),-31(GGGC,-,0.00),-30(GGCG,+,0.00),-28(CGTT,-,0.00),-23(CAGT,-,0.00),-11(ACCA,+,0.00),-9(CAGT,-,0.00),8(GCCT,+,0.00),19(ACCA,+,0.00),23(GGGC,-,0.00),32(GCTG,+,0.00),33(CTGC,-,0.00),35(GCCT,+,0.00),38(TGGC,-,0.00),40(GCCT,+,0.00),45(CAGT,-,0.00),49(GGGT,-,0.00),60(ACCT,+,0.00),69(ACAG,+,0.00),71(AG…
571	chr17	65588375	65588575	Intergenic	-26827	AXIN2	protein-coding	0.01	0.472637	90(GATCAAAG,-,0.00)		-99(GCCT,+,0.00),-82(GCAG,+,0.00),-80(AGGT,-,0.00),-69(AGGT,-,0.00),-48(ACCT,+,0.00),-41(AGGC,-,0.00),-39(GCTG,+,0.00),-32(ACTG,+,0.00),-28(ACAG,+,0.00),-22(ACCT,+,0.00),-18(TGGT,-,0.00),-14(CTGT,-,0.00),-8(CTGT,-,0.00),-5(TGGC,-,0.00),-3(GCTG,+,0.00),-2(CTGC,-,0.00),0(GCAG,+,0.00),1(CAGC,-,0.00),13(AGGC,-,0.00),20(TGGT,-,0.00),28(ACCC,+,0.00),47(ACTG,+,0.00),54(ACGG,+,0.00),55(CGGG,-,0.00),56(GG…
1219	chr7	100673450	100673650	promoter-TSS (NM_005273)	-190	GNB2	protein-coding	0.055	0.60199			-98(ACCC,+,0.00),-89(AGGC,-,0.00),-88(GGCG,+,0.00),-87(GCGG,+,0.00),-86(CGGG,-,0.00),-84(GGGC,-,0.00),-83(GGCG,+,0.00),-82(GCGG,+,0.00),-81(CGGG,-,0.00),-77(AGGC,-,0.00),-75(GCTG,+,0.00),-63(ACCA,+,0.00),-61(CAGC,-,0.00),-60(AGCG,+,0.00),-56(AGCG,+,0.00),-55(GCGG,+,0.00),-54(CGGT,-,0.00),-47(ACCC,+,0.00),-34(GCCA,+,0.00),-32(CAGT,-,0.00),-28(ACCA,+,0.00),-25(ACCT,+,0.00),-17(CAGT,-,0.00),13(TCCG,…
734	chr2	170084075	170084275	TTS (NM_172070)	-93972	MYO3B	protein-coding	0	0.328358	31(GATCAAAG,-,0.00)		-79(ACCT,+,0.00),-77(CTGC,-,0.00),-75(GCTG,+,0.00),-74(CTGT,-,0.00),-66(TGGT,-,0.00),-55(AGGT,-,0.00),-38(ACTG,+,0.00),-37(CTGC,-,0.00),-2(ACAG,+,0.00),-1(CAGT,-,0.00),21(TGGC,-,0.00),23(GCTG,+,0.00),64(GGGT,-,0.00),82(GGGT,-,0.00)
896	chr21	31879525	31879725	intron (NM_014586, intron 1 of 10)	6605	HUNK	protein-coding	0.04	0.537313			-98(CAGC,-,0.00),-97(AGCG,+,0.00),-91(ACAG,+,0.00),-90(CAGT,-,0.00),-86(GCAG,+,0.00),-81(AACG,+,0.00),-80(ACGG,+,0.00),-79(CGGT,-,0.00),-75(GCCC,+,0.00),-71(ACGG,+,0.00),-70(CGGA,-,0.00),-56(ACCC,+,0.00),-42(CTGC,-,0.00),-40(GCAG,+,0.00),-38(AGGT,-,0.00),-26(ACGG,+,0.00),-25(CGGC,-,0.00),-14(ACCC,+,0.00),-13(CCCG,+,0.00),-12(CCGT,-,0.00),-4(ACCA,+,0.00),1(TCCG,+,0.00),3(CGAC,-,0.00),9(AGGT,-,0.00…
209	chr11	15704150	15704350	intron (NM_001293172, intron 1 of 2)	60365	LOC102724957	protein-coding	0	0.507463	20(CTTTGATC,+,0.00)		-95(GCCC,+,0.00),-75(CAGC,-,0.00),-73(GCCT,+,0.00),-67(GCCA,+,0.00),-62(GGGC,-,0.00),-60(GCCT,+,0.00),-55(AGGC,-,0.00),-53(GCAG,+,0.00),-49(ACTG,+,0.00),-40(CAGC,-,0.00),-38(GCAG,+,0.00),-36(AGGC,-,0.00),-34(GCTG,+,0.00),-26(ACAG,+,0.00),-23(GGGT,-,0.00),-15(AGGT,-,0.00),8(TGGT,-,0.00),33(GCAG,+,0.00),34(CAGT,-,0.00),60(TGGC,-,0.00),72(CTGC,-,0.00),74(GCCT,+,0.00),84(GCAG,+,0.00)
876	chr20	57326700	57326900	Intergenic	-3003	SPO11	protein-coding	0.01	0.577114	-32(CTTTGATG,+,0.00)		-84(GCAG,+,0.00),-68(TGGT,-,0.00),-56(ACAG,+,0.00),-55(CAGC,-,0.00),-53(GCCT,+,0.00),-48(GGGC,-,0.00),-46(GCTG,+,0.00),-40(ACTG,+,0.00),-39(CTGT,-,0.00),-21(AGGT,-,0.00),-18(TGGT,-,0.00),-10(ACAG,+,0.00),-9(CAGC,-,0.00),-7(GCTG,+,0.00),-6(CTGC,-,0.00),-4(GCTG,+,0.00),5(GGGC,-,0.00),7(GCCT,+,0.00),18(CTGC,-,0.00),20(GCCG,+,0.00),21(CCGT,-,0.00),28(GCAG,+,0.00),35(ACCT,+,0.00),37(CTGC,-,0.00),39(GC…
1005	chr4	52825250	52825450	Intergenic	35356	LINC01618	ncRNA	0.03	0.517413	60(GTTCAAAG,-,0.00)		-95(AGGC,-,0.00),-84(GACG,+,0.00),-82(CGCT,-,0.00),-81(GCTG,+,0.00),-77(ACTG,+,0.00),-70(ACCC,+,0.00),-67(CAGC,-,0.00),-65(GCCA,+,0.00),-63(CAGC,-,0.00),-61(GCTG,+,0.00),-60(CTGC,-,0.00),-43(ATCG,+,0.00),-41(CGGG,-,0.00),-40(GGGT,-,0.00),-30(GCCA,+,0.00),-24(GGGT,-,0.00),-21(TGGC,-,0.00),-7(CGTC,-,0.00),-2(CGTT,-,0.00),6(ACCT,+,0.00),11(GGGC,-,0.00),27(AACG,+,0.00),28(ACGG,+,0.00),29(CGGG,-,0.00)…
1193	chr7	33739325	33739525	Intergenic	-165490	BMPER	protein-coding	0.01	0.507463	-72(CATCAAAG,-,0.00),7(CTACAAAG,-,0.00)		-99(GCCA,+,0.00),-93(ACCT,+,0.00),-89(GGGT,-,0.00),-66(AGGC,-,0.00),-64(GCAG,+,0.00),-63(CAGC,-,0.00),-61(GCCG,+,0.00),-54(GGGT,-,0.00),-38(ACCT,+,0.00),-36(CTGT,-,0.00),-11(GGGT,-,0.00),0(GGGT,-,0.00),26(CTGT,-,0.00),35(TGGC,-,0.00),37(GCTG,+,0.00),38(CTGC,-,0.00),40(GCTG,+,0.00),42(TGGC,-,0.00),48(ACCA,+,0.00),51(AGGT,-,0.00),65(GCCA,+,0.00),72(ACCT,+,0.00),81(GGGT,-,0.00)
125	chr1	235079600	235079800	Intergenic	-9882	LINC01348	ncRNA	0.015	0.606965	-89(CTTTGAAG,+,0.00)		-94(AGGC,-,0.00),-92(GCCC,+,0.00),-74(GCCG,+,0.00),-72(CGGT,-,0.00),-61(ACGG,+,0.00),-60(CGGG,-,0.00),-58(GGGT,-,0.00),-51(AGGC,-,0.00),-43(ACCT,+,0.00),-41(CTGC,-,0.00),-39(GCCC,+,0.00),-35(CAGT,-,0.00),-29(GGGC,-,0.00),-27(GCCT,+,0.00),-19(CAGC,-,0.00),-17(GCAG,+,0.00),-9(TGGC,-,0.00),-7(GCCT,+,0.00),0(ACCT,+,0.00),2(CTGC,-,0.00),8(GCAG,+,0.00),10(AGGC,-,0.00),12(GCTG,+,0.00),21(GCTG,+,0.00),23…
1242	chr8	5540025	5540225	Intergenic	-545211	CSMD1	protein-coding	0	0.427861	-75(CTTTGATC,+,0.00)		-90(GCCA,+,0.00),-81(CTGT,-,0.00),-63(GCTG,+,0.00),-62(CTGC,-,0.00),-36(ACTG,+,0.00),-35(CTGC,-,0.00),-33(GCCT,+,0.00),-27(AGGT,-,0.00),-4(GCCA,+,0.00),-2(CAGC,-,0.00),17(TGGT,-,0.00),23(GCCT,+,0.00),25(CTGT,-,0.00),33(TGGT,-,0.00),38(GGGC,-,0.00),62(GCTG,+,0.00),84(ACCC,+,0.00)
563	chr17	61045950	61046150	intron (NM_001330413, intron 20 of 25)	321654	LOC101927855	ncRNA	0.005	0.069652			80(ACTG,+,0.00),82(TGGC,-,0.00),83(GGCG,+,0.00),85(CGCC,-,0.00),86(GCCA,+,0.00),88(CAGT,-,0.00)
513	chr16	84535625	84535825	Intergenic	-31066	MEAK7	protein-coding	0.015	0.427861	7(CTTTGATG,+,0.00)		-97(AGGC,-,0.00),-90(CTGT,-,0.00),-84(ACCA,+,0.00),-81(ACCT,+,0.00),-79(CTGC,-,0.00),-77(GCCC,+,0.00),-66(GCCT,+,0.00),-39(GCCG,+,0.00),-27(CTGT,-,0.00),-10(ACTG,+,0.00),-9(CTGC,-,0.00),-7(GCCT,+,0.00),0(GCTG,+,0.00),1(CTGC,-,0.00),3(GCCC,+,0.00),22(AGGC,-,0.00),39(GCTG,+,0.00),65(AGGC,-,0.00),67(GCAG,+,0.00),76(AACG,+,0.00),77(ACGG,+,0.00),78(CGGT,-,0.00),92(GCAG,+,0.00),93(CAGT,-,0.00)
364	chr13	16563700	16563900	Intergenic	-1631497	FAM230C	ncRNA	0.03	0.40796			-96(CTGC,-,0.00),-75(GCTG,+,0.00),-74(CTGT,-,0.00),-62(CGTT,-,0.00),-55(AACG,+,0.00),-54(ACGG,+,0.00),-53(CGGG,-,0.00),-27(ACAG,+,0.00),-9(ACTG,+,0.00),-8(CTGC,-,0.00),-3(CTGT,-,0.00),6(CTGC,-,0.00),19(ACAG,+,0.00),34(GCCT,+,0.00),46(GCAG,+,0.00),48(AGGT,-,0.00),56(AACG,+,0.00),58(CGCT,-,0.00),84(GACG,+,0.00),86(CGTT,-,0.00),91(CGGA,-,0.00),93(GACG,+,0.00),94(ACGG,+,0.00),95(CGGT,-,0.00)
973	chr3	140941625	140941825	promoter-TSS (NM_018155)	-111	SLC25A36	protein-coding	0.09	0.606965			-99(ACCA,+,0.00),-96(ACCC,+,0.00),-92(TCCG,+,0.00),-90(CGGG,-,0.00),-89(GGGC,-,0.00),-82(CGTT,-,0.00),-77(TGGC,-,0.00),-75(GCCA,+,0.00),-71(CGCC,-,0.00),-70(GCCT,+,0.00),-65(GCGG,+,0.00),-64(CGGC,-,0.00),-62(GCCC,+,0.00),-44(GCCC,+,0.00),-43(CCCG,+,0.00),-42(CCGT,-,0.00),-19(ACTG,+,0.00),-18(CTGC,-,0.00),-16(GCAG,+,0.00),-5(GACG,+,0.00),-3(CGTC,-,0.00),2(CGAC,-,0.00),3(GACG,+,0.00),5(CGCT,-,0.00)…
36	chr1	74197900	74198100	promoter-TSS (NM_001199328)	176	LRRIQ3	protein-coding	0.035	0.527363	-98(CTTTGATG,+,0.00)		-100(GCCT,+,0.00),-85(GCTG,+,0.00),-62(CGCC,-,0.00),-61(GCCT,+,0.00),-50(AGCG,+,0.00),-49(GCGG,+,0.00),-48(CGGG,-,0.00),-47(GGGT,-,0.00),-45(GTCG,+,0.00),-43(CGGT,-,0.00),-24(ACCC,+,0.00),-18(ACTG,+,0.00),-13(ACCA,+,0.00),-6(ACCG,+,0.00),-4(CGGG,-,0.00),-3(GGGT,-,0.00),3(ACTG,+,0.00),6(GGGC,-,0.00),8(GCTG,+,0.00),9(CTGC,-,0.00),15(GCCC,+,0.00),37(TGGC,-,0.00),39(GCCC,+,0.00),42(CAGC,-,0.00),44(GC…
14	chr1	21922575	21922775	intron (NM_005529, intron 1 of 96)	14635	HSPG2	protein-coding	0.005	0.59204			-100(TGGC,-,0.00),-98(GCCC,+,0.00),-91(GGGC,-,0.00),-80(ACCT,+,0.00),-78(CTGT,-,0.00),-72(GGGC,-,0.00),-65(AGGT,-,0.00),-61(GGGT,-,0.00),-44(AGGT,-,0.00),-38(AGGT,-,0.00),-15(ACCT,+,0.00),-8(GCCA,+,0.00),-5(AACG,+,0.00),1(AGGT,-,0.00),8(GCCT,+,0.00),21(AGGT,-,0.00),24(TGGC,-,0.00),26(GCCC,+,0.00),29(CTGC,-,0.00),31(GCCT,+,0.00),38(ACCC,+,0.00),44(CTGC,-,0.00),46(GCCT,+,0.00),53(AGGC,-,0.00),55(GC…
218	chr11	61508450	61508650	promoter-TSS (NR_039708)	-46	MIR4488	ncRNA	0.1	0.711443			-100(CGTT,-,0.00),-91(CGCC,-,0.00),-90(GCCT,+,0.00),-80(ACCC,+,0.00),-79(CCCG,+,0.00),-78(CCGC,-,0.00),-76(GCGG,+,0.00),-75(CGGC,-,0.00),-67(GGGC,-,0.00),-66(GGCG,+,0.00),-56(ACCG,+,0.00),-55(CCGC,-,0.00),-49(ACCA,+,0.00),-44(ACAG,+,0.00),-43(CAGC,-,0.00),-42(AGCG,+,0.00),-40(CGTC,-,0.00),-39(GTCG,+,0.00),-37(CGGG,-,0.00),-36(GGGC,-,0.00),-35(GGCG,+,0.00),-33(CGTC,-,0.00),-32(GTCG,+,0.00),-30(CGG…
713	chr2	102723900	102724100	intron (NM_032718, intron 4 of 5)	12888	MFSD9	protein-coding	0.01	0.427861	74(CTTTGAAC,+,0.00)		-92(ACCT,+,0.00),-90(CTGC,-,0.00),-66(CTGT,-,0.00),-50(ACCA,+,0.00),-26(CTGT,-,0.00),-17(ACCT,+,0.00),12(TGGT,-,0.00),25(AGGC,-,0.00),27(GCAG,+,0.00),28(CAGC,-,0.00),39(ACCA,+,0.00),47(ACCA,+,0.00),50(ACCA,+,0.00),53(ACGG,+,0.00),54(CGGC,-,0.00),87(AGGT,-,0.00),91(CTGC,-,0.00),93(GCCG,+,0.00),95(CGGT,-,0.00)
150	chr10	40266850	40267050	Intergenic	1570354	ACTR3BP5	pseudo	0.01	0.363184			-78(ACAG,+,0.00),-32(ACAG,+,0.00),-22(ACCT,+,0.00),-5(GCAG,+,0.00),11(CTGT,-,0.00),32(GCAG,+,0.00),42(AGCG,+,0.00),44(CGCT,-,0.00),51(AGGC,-,0.00),53(GCCT,+,0.00),58(TGGC,-,0.00),60(GCAG,+,0.00),93(ACAG,+,0.00)
1208	chr7	63425300	63425500	Intergenic	-26359	LOC100287834	ncRNA	0	0.154229			45(AGGC,-,0.00),47(GCCT,+,0.00),56(ACCT,+,0.00),73(ACCA,+,0.00),91(CTGT,-,0.00)
382	chr13	17956975	17957175	Intergenic	-238222	FAM230C	ncRNA	0.015	0.402985			-98(CGCT,-,0.00),-83(CGTT,-,0.00),-39(AGCG,+,0.00),-37(CGCT,-,0.00),-23(TGGT,-,0.00),-3(ACCC,+,0.00),12(ACAG,+,0.00),49(ACCC,+,0.00),52(CAGC,-,0.00),54(GCCA,+,0.00),85(GCAG,+,0.00),87(AGGT,-,0.00)
422	chr14	50875425	50875625	intron (NM_181814, intron 1 of 10)	3365	ABHD12B	protein-coding	0.02	0.532338	12(GATCAAAG,-,0.00)		-87(ACCC,+,0.00),-84(CTGT,-,0.00),-79(GCAG,+,0.00),-78(CAGC,-,0.00),-65(ACCA,+,0.00),-63(CAGC,-,0.00),-55(ACCA,+,0.00),-53(CAGT,-,0.00),-39(CAGT,-,0.00),-34(AGGT,-,0.00),-20(CTGT,-,0.00),-14(GACG,+,0.00),-12(CGCT,-,0.00),-11(GCTG,+,0.00),-10(CTGT,-,0.00),-5(TGGT,-,0.00),0(ACAG,+,0.00),1(CAGC,-,0.00),3(GCTG,+,0.00),4(CTGC,-,0.00),6(GCAG,+,0.00),7(CAGC,-,0.00),9(GCTG,+,0.00),19(GGGC,-,0.00),35(ACCA…
432	chr14	64942700	64942900	promoter-TSS (NM_002083)	-55	GPX2	protein-coding	0.01	0.527363			-89(TGGC,-,0.00),-78(GCCA,+,0.00),-74(TGGT,-,0.00),-68(AGCG,+,0.00),-65(GCAG,+,0.00),-56(GCCC,+,0.00),-54(CCCG,+,0.00),-53(CCGC,-,0.00),-51(GCAG,+,0.00),-45(AGGC,-,0.00),-43(GCCT,+,0.00),-37(GCCC,+,0.00),-25(GCCT,+,0.00),-14(GGGT,-,0.00),5(GCCA,+,0.00),18(ACAG,+,0.00),72(ACAG,+,0.00),74(AGGT,-,0.00),82(ACCT,+,0.00),84(CTGT,-,0.00),92(GCTG,+,0.00),93(CTGT,-,0.00)
1118	chr6	31738125	31738325	promoter-TSS (NM_001287593).2	-907	CLIC1	protein-coding	0.01	0.507463			-84(CTGT,-,0.00),-80(GGGT,-,0.00),-70(CTGC,-,0.00),-58(GGGC,-,0.00),-56(GCCT,+,0.00),-41(CCCG,+,0.00),-39(CGAC,-,0.00),-37(ACAG,+,0.00),-31(AGGC,-,0.00),-21(TGGT,-,0.00),-14(CGTT,-,0.00),-3(ACTG,+,0.00),-2(CTGT,-,0.00),8(CTGT,-,0.00),14(GGGT,-,0.00),28(GCCT,+,0.00),32(CTGT,-,0.00),38(GGGT,-,0.00),55(TGGT,-,0.00),60(ACCC,+,0.00),71(CTGC,-,0.00),77(ACAG,+,0.00),82(ACCC,+,0.00)
818	chr20	19784800	19785000	Intergenic	-101621	RIN2	protein-coding	0.015	0.507463	84(GATCAAAG,-,0.00)		-99(ACCC,+,0.00),-87(ACAG,+,0.00),-85(AGGC,-,0.00),-83(GCCC,+,0.00),-63(ACCA,+,0.00),-58(ACAG,+,0.00),-57(CAGT,-,0.00),-48(ACTG,+,0.00),-43(AGGC,-,0.00),-38(ACAG,+,0.00),-37(CAGC,-,0.00),-35(GCCG,+,0.00),-34(CCGT,-,0.00),-25(AGGC,-,0.00),-24(GGCG,+,0.00),-20(AGGT,-,0.00),-15(ACTG,+,0.00),12(GGGC,-,0.00),16(ACTG,+,0.00),17(CTGC,-,0.00),19(GCCC,+,0.00),33(TGGT,-,0.00),51(AGGC,-,0.00),72(GGGT,-,0.00…
676	chr2	9631025	9631225	promoter-TSS (NM_006826)	-128	YWHAQ	protein-coding	0.135	0.756219			-99(CCCG,+,0.00),-97(CGGG,-,0.00),-95(GGGC,-,0.00),-93(GCCG,+,0.00),-87(GGGC,-,0.00),-86(GGCG,+,0.00),-85(GCGG,+,0.00),-84(CGGT,-,0.00),-78(ACCG,+,0.00),-77(CCGC,-,0.00),-76(CGCC,-,0.00),-75(GCCC,+,0.00),-64(CGCC,-,0.00),-63(GCCG,+,0.00),-52(CCCG,+,0.00),-43(CCCG,+,0.00),-42(CCGC,-,0.00),-41(CGCC,-,0.00),-40(GCCC,+,0.00),-35(CAGC,-,0.00),-34(AGCG,+,0.00),-30(CGCC,-,0.00),-29(GCCG,+,0.00),-28(CCGC…
242	chr11	102263450	102263650	Intergenic	-53934	BIRC3	protein-coding	0.005	0.442786	25(GATCAAAG,-,0.00),72(CTTTGATG,+,0.00)		-98(GCAG,+,0.00),-88(GGGT,-,0.00),-83(CAGT,-,0.00),-76(GGGC,-,0.00),-74(GCCG,+,0.00),-73(CCGC,-,0.00),-72(CGCT,-,0.00),-71(GCTG,+,0.00),-70(CTGC,-,0.00),-68(GCAG,+,0.00),-67(CAGC,-,0.00),-65(GCCA,+,0.00),-58(ACAG,+,0.00),-57(CAGT,-,0.00),-46(TGGC,-,0.00),-44(GCAG,+,0.00),-43(CAGT,-,0.00),-23(GCCT,+,0.00),-16(GCCA,+,0.00),0(TGGC,-,0.00),18(ACAG,+,0.00),19(CAGC,-,0.00),21(GCCA,+,0.00),32(GCCC,+,0.0…
1383	chrY	11546200	11546400	Intergenic	875290	GYG2P1	pseudo	0.035	0.39801			-95(ATCG,+,0.00),-80(ATCG,+,0.00),-50(ATCG,+,0.00),34(ACAG,+,0.00),80(AACG,+,0.00),85(ATCG,+,0.00)
1326	chr9	35815300	35815500	promoter-TSS (NM_032593)	-358	HINT2	protein-coding	0.04	0.547264			-83(GCCT,+,0.00),-77(AGGT,-,0.00),-38(TGGC,-,0.00),-30(AGGT,-,0.00),-25(GCGG,+,0.00),-24(CGGC,-,0.00),-19(CCCG,+,0.00),-12(GGGT,-,0.00),-9(TGGT,-,0.00),1(CGTT,-,0.00),7(TGGT,-,0.00),12(CGTC,-,0.00),22(AGGT,-,0.00),27(TGGT,-,0.00),37(TGGT,-,0.00),43(GCGG,+,0.00),44(CGGG,-,0.00),55(GGGC,-,0.00),56(GGCG,+,0.00),57(GCGG,+,0.00),58(CGGG,-,0.00),60(GGGC,-,0.00),64(TCCG,+,0.00),65(CCGC,-,0.00),66(CGCC,-…
330	chr12	111287575	111287775	intron (NM_015267, intron 4 of 21)	-16467	MIR6760	ncRNA	0.06	0.59204			-99(CTGC,-,0.00),-97(GCCT,+,0.00),-89(CGCT,-,0.00),-84(GCTG,+,0.00),-81(GGGT,-,0.00),-52(CAGC,-,0.00),-50(GCCC,+,0.00),-49(CCCG,+,0.00),-47(CGGG,-,0.00),-34(TGGC,-,0.00),-28(ACCC,+,0.00),-25(CTGC,-,0.00),-23(GCTG,+,0.00),-22(CTGC,-,0.00),-18(GCAG,+,0.00),-16(AGGC,-,0.00),-14(GCCC,+,0.00),-11(CTGC,-,0.00),-9(GCCT,+,0.00),-2(GACG,+,0.00),-1(ACGG,+,0.00),0(CGGG,-,0.00),2(GGGC,-,0.00),3(GGCG,+,0.00),…
725	chr2	128178625	128178825	intron (NR_027671, intron 34 of 40)	87525	UGGT1	protein-coding	0.015	0.422886	-51(CTTTGAAG,+,0.00)		-87(AGGT,-,0.00),-72(CTGC,-,0.00),-57(CTGT,-,0.00),-27(ACTG,+,0.00),-25(TGGC,-,0.00),-19(GCCA,+,0.00),8(CCCG,+,0.00),9(CCGC,-,0.00),10(CGCC,-,0.00),11(GCCG,+,0.00),12(CCGT,-,0.00),13(CGTC,-,0.00),18(CTGT,-,0.00),60(AGGC,-,0.00),62(GCTG,+,0.00),63(CTGC,-,0.00),65(GCAG,+,0.00),66(CAGC,-,0.00),68(GCCC,+,0.00),75(AACG,+,0.00),77(CGTC,-,0.00),81(ACTG,+,0.00),82(CTGT,-,0.00)
668	chr19	49877550	49877750	promoter-TSS (NM_001168222)	-52	TBC1D17	protein-coding	0.07	0.597015			-97(AGGT,-,0.00),-91(CAGT,-,0.00),-81(ACCC,+,0.00),-65(TGGT,-,0.00),-58(ACCC,+,0.00),-57(CCCG,+,0.00),-56(CCGC,-,0.00),-55(CGCT,-,0.00),-41(AACG,+,0.00),-40(ACGG,+,0.00),-39(CGGG,-,0.00),-38(GGGT,-,0.00),-36(GTCG,+,0.00),-34(CGGG,-,0.00),-33(GGGC,-,0.00),-31(GCCG,+,0.00),-30(CCGC,-,0.00),-29(CGCT,-,0.00),-25(ACCA,+,0.00),-22(ACTG,+,0.00),-21(CTGT,-,0.00),-18(TCCG,+,0.00),-16(CGGC,-,0.00),-14(GCCC…
789	chr20	1122625	1122825	intron (NM_006814, intron 1 of 6)	4123	PSMF1	protein-coding	0.01	0.457711			-92(ACCA,+,0.00),-84(ACTG,+,0.00),-83(CTGT,-,0.00),-73(AGGC,-,0.00),-60(ACTG,+,0.00),-59(CTGT,-,0.00),-56(TGGC,-,0.00),-24(GGGT,-,0.00),-18(ACAG,+,0.00),-15(GGGC,-,0.00),-13(GCAG,+,0.00),-12(CAGT,-,0.00),-7(GCAG,+,0.00),-3(ACCA,+,0.00),5(TGGC,-,0.00),7(GCCT,+,0.00),14(ATCG,+,0.00),16(CGCC,-,0.00),17(GCCA,+,0.00),21(GGGT,-,0.00),25(CTGT,-,0.00),32(CTGT,-,0.00),38(ACTG,+,0.00),57(ACTG,+,0.00),58(CT…
811	chr20	14860675	14860875	intron (NM_001351663, intron 5 of 17)	68743	MACROD2-AS1	ncRNA	0.005	0.467662			-87(GGGC,-,0.00),-85(GCAG,+,0.00),-84(CAGC,-,0.00),-77(ACCC,+,0.00),-73(AGGT,-,0.00),-67(AGGT,-,0.00),-61(CTGC,-,0.00),-59(GCTG,+,0.00),-40(AGGC,-,0.00),-38(GCTG,+,0.00),-37(CTGT,-,0.00),-32(ACCA,+,0.00),-27(ACAG,+,0.00),-26(CAGC,-,0.00),-24(GCCT,+,0.00),-12(ACTG,+,0.00),-11(CTGT,-,0.00),0(GCCA,+,0.00),2(CAGC,-,0.00),17(ACAG,+,0.00),18(CAGC,-,0.00),20(GCCC,+,0.00),29(ACCT,+,0.00),31(CTGC,-,0.00),…
890	chr21	10014850	10015050	Intergenic	-193889	LINC01667	ncRNA	0.03	0.442786			-97(ATCG,+,0.00),-95(CGCC,-,0.00),-94(GCCG,+,0.00),-93(CCGC,-,0.00),-92(CGCC,-,0.00),-91(GCCG,+,0.00),-89(CGGG,-,0.00),-80(AGGC,-,0.00),-79(GGCG,+,0.00),-78(GCGG,+,0.00),-77(CGGG,-,0.00),-69(GCCC,+,0.00),-67(CCCG,+,0.00),-65(CGGC,-,0.00),-63(GCAG,+,0.00),-61(AGGT,-,0.00),-52(GCTG,+,0.00),-51(CTGC,-,0.00),-16(ACCT,+,0.00),-8(GCTG,+,0.00),-6(TGGT,-,0.00),4(AGGC,-,0.00),11(ACCC,+,0.00),15(CTGT,-,0.0…
313	chr12	94177150	94177350	intron (NM_005761, intron 2 of 30)	28673	PLXNC1	protein-coding	0.01	0.263682			18(GGGC,-,0.00),20(GCTG,+,0.00),21(CTGC,-,0.00),23(GCAG,+,0.00),26(GGGT,-,0.00),34(GGGT,-,0.00),65(GCCA,+,0.00),73(ACCT,+,0.00),84(AGGT,-,0.00),89(TGGC,-,0.00),97(ACCA,+,0.00)
587	chr17	77370750	77370950	intron (NM_006640, intron 1 of 10)	-2487	SEPTIN9	protein-coding	0.005	0.527363	14(GATCAAAG,-,0.00)		-94(AGGC,-,0.00),-92(GCCC,+,0.00),-86(AGGC,-,0.00),-84(GCCC,+,0.00),-70(GGGT,-,0.00),-63(GGGC,-,0.00),-61(GCCT,+,0.00),-47(CTGT,-,0.00),-36(AGGC,-,0.00),-34(GCCT,+,0.00),-15(GCCC,+,0.00),-8(ACTG,+,0.00),-3(ACCC,+,0.00),0(CAGC,-,0.00),2(GCCC,+,0.00),23(ACAG,+,0.00),24(CAGC,-,0.00),29(CGGG,-,0.00),44(GGGC,-,0.00),64(AGGC,-,0.00),66(GCTG,+,0.00),79(AGGC,-,0.00),81(GCCA,+,0.00),92(ACTG,+,0.00)
983	chr3	155111000	155111200	intron (NM_000902, intron 3 of 22)	31089	MME	protein-coding	0.02	0.427861	73(CTTCAAAG,-,0.00)		-78(ACAG,+,0.00),-55(GCCC,+,0.00),-51(AGGT,-,0.00),-46(TGGC,-,0.00),-33(AGGT,-,0.00),11(CGAC,-,0.00),13(ACCA,+,0.00),15(CAGT,-,0.00),22(ACAG,+,0.00),23(CAGT,-,0.00),31(CGTC,-,0.00),34(CTGT,-,0.00),43(ACGG,+,0.00),44(CGGC,-,0.00),46(GCCT,+,0.00),53(ACCC,+,0.00),65(ACCG,+,0.00),66(CCGC,-,0.00),67(CGCT,-,0.00),68(GCTG,+,0.00),87(CAGC,-,0.00),91(ACAG,+,0.00)
853	chr20	47321475	47321675	TTS (NR_024594)	3073	LOC100131496	ncRNA	0	0.467662	68(CTTCAAAG,-,0.00)		-99(AGGC,-,0.00),-97(GCCC,+,0.00),-86(ACAG,+,0.00),-85(CAGT,-,0.00),-81(GCCA,+,0.00),-77(AGGC,-,0.00),-75(GCTG,+,0.00),-63(TGGT,-,0.00),-47(CAGT,-,0.00),-38(ACCA,+,0.00),-35(AGGC,-,0.00),-33(GCAG,+,0.00),-31(AGGT,-,0.00),-24(ACCA,+,0.00),-9(ACCA,+,0.00),-6(ACCC,+,0.00),-2(ACAG,+,0.00),2(AGGT,-,0.00),46(ACCT,+,0.00),49(TGGT,-,0.00),52(TGGC,-,0.00),54(GCCC,+,0.00),87(ACCA,+,0.00),89(CAGT,-,0.00),93…
315	chr12	96664700	96664900	intron (NM_001306084, intron 39 of 67)	175223	CFAP54	protein-coding	0	0.179104			48(AGGT,-,0.00),56(TGGT,-,0.00),64(CTGT,-,0.00),72(AGGT,-,0.00),93(ACTG,+,0.00),94(CTGT,-,0.00)
107	chr1	213572875	213573075	Intergenic	-351774	LINC00538	ncRNA	0	0.38806			-58(CTGT,-,0.00),-19(TGGT,-,0.00),-7(GCCC,+,0.00),13(TGGC,-,0.00),15(GCAG,+,0.00),16(CAGC,-,0.00),18(GCTG,+,0.00),19(CTGT,-,0.00),42(TGGT,-,0.00),51(GCAG,+,0.00),52(CAGC,-,0.00),54(GCCT,+,0.00),59(CTGC,-,0.00),76(GCAG,+,0.00)
1396	chrY	56698475	56698675	Intergenic	-255680	SPRY3	protein-coding	0.02	0.378109			-26(AACG,+,0.00),-25(ACGG,+,0.00),-24(CGGA,-,0.00),9(ACTG,+,0.00),10(CTGT,-,0.00),59(ACTG,+,0.00),60(CTGC,-,0.00)
634	chr19	11374775	11374975	exon (NM_175871, exon 1 of 2)	168	SWSAP1	protein-coding	0.065	0.616915	1(CTTCAAAG,-,0.00)		-99(CGGT,-,0.00),-93(ACCA,+,0.00),-77(ACAG,+,0.00),-76(CAGC,-,0.00),-75(AGCG,+,0.00),-73(CGCT,-,0.00),-72(GCTG,+,0.00),-71(CTGC,-,0.00),-62(GCTG,+,0.00),-61(CTGC,-,0.00),-59(GCGG,+,0.00),-58(CGGC,-,0.00),-56(GCCC,+,0.00),-49(AGGC,-,0.00),-48(GGCG,+,0.00),-47(GCGG,+,0.00),-46(CGGC,-,0.00),-45(GGCG,+,0.00),-44(GCGG,+,0.00),-43(CGGG,-,0.00),-36(GGGC,-,0.00),-34(GCCA,+,0.00),-30(AGGC,-,0.00),-28(GCCC…
1130	chr6	41644750	41644950	intron (NM_001300805, intron 2 of 3)	6382	MDFI	protein-coding	0.01	0.527363			-95(ACCC,+,0.00),-80(CTGT,-,0.00),-48(ACCC,+,0.00),-45(CTGT,-,0.00),-35(CTGT,-,0.00),-27(CTGT,-,0.00),-21(CTGC,-,0.00),-13(GCCT,+,0.00),-4(TGGT,-,0.00),4(CTGT,-,0.00),9(GGGT,-,0.00),24(GGGC,-,0.00),32(CTGC,-,0.00),34(GCTG,+,0.00),35(CTGT,-,0.00),53(CTGT,-,0.00),57(CTGC,-,0.00),59(GCCC,+,0.00),60(CCCG,+,0.00),61(CCGT,-,0.00),73(CTGT,-,0.00),83(CTGC,-,0.00),85(GCCT,+,0.00),92(CCCG,+,0.00),93(CCGT,-…
431	chr14	64938775	64938975	TTS (NM_002083)	3870	GPX2	protein-coding	0	0.447761			-95(AGGC,-,0.00),-75(TGGC,-,0.00),-73(GCCC,+,0.00),-70(CAGT,-,0.00),-66(ACCC,+,0.00),-62(ACAG,+,0.00),-61(CAGT,-,0.00),-40(ACTG,+,0.00),-39(CTGT,-,0.00),-25(ACAG,+,0.00),-24(CAGC,-,0.00),-22(GCCT,+,0.00),-5(ACCA,+,0.00),1(GGGC,-,0.00),25(ACCT,+,0.00),54(CAGT,-,0.00),69(GCTG,+,0.00),70(CTGT,-,0.00)
1230	chr7	145019775	145019975	Intergenic	-183822	TPK1	protein-coding	0	0.034826
260	chr11	131520350	131520550	intron (NM_001352003, intron 1 of 8)	20417	LOC101929653	ncRNA	0.01	0.427861	0(GTTCAAAG,-,0.00),37(CTTTGATG,+,0.00)		-99(GCTG,+,0.00),-87(AGGT,-,0.00),-54(TGGT,-,0.00),-48(AGGT,-,0.00),-44(GGGT,-,0.00),-34(ACCA,+,0.00),-23(ACTG,+,0.00),-20(GGGC,-,0.00),-19(GGCG,+,0.00),-18(GCGG,+,0.00),-17(CGGC,-,0.00),-8(ACCA,+,0.00),46(CTGT,-,0.00),51(CAGC,-,0.00),61(CTGT,-,0.00),64(TGGT,-,0.00),78(GCCA,+,0.00)
768	chr2	219081300	219081500	intron (NM_024782, intron 5 of 7)	-20479	IHH	protein-coding	0.03	0.542289	-77(GATCAAAG,-,0.00)		-96(ACCT,+,0.00),-91(GGGC,-,0.00),-89(GCAG,+,0.00),-87(AGGC,-,0.00),-86(GGCG,+,0.00),-85(GCGG,+,0.00),-84(CGGC,-,0.00),-82(GCAG,+,0.00),-62(GCTG,+,0.00),-31(GCCC,+,0.00),-26(CTGC,-,0.00),-14(CGAC,-,0.00),-12(ACTG,+,0.00),-7(GCCA,+,0.00),3(CGAT,-,0.00),9(ACCG,+,0.00),11(CGGC,-,0.00),13(GCCA,+,0.00),21(GCGG,+,0.00),22(CGGG,-,0.00),23(GGGT,-,0.00),28(ACTG,+,0.00),29(CTGC,-,0.00),31(GCCC,+,0.00),59(A…
265	chr12	6998650	6998850	intron (NM_005768, intron 1 of 12)	19726	LPCAT3	protein-coding	0	0.422886	-58(CTTTGATC,+,0.00)		-76(AGGT,-,0.00),-63(GCCA,+,0.00),-60(ACCT,+,0.00),-46(CTGT,-,0.00),-30(GCCT,+,0.00),-16(ACAG,+,0.00),-14(AGGC,-,0.00),-12(GCAG,+,0.00),-6(GCCA,+,0.00),2(ACCT,+,0.00),15(CAGC,-,0.00),23(CTGT,-,0.00),29(ACCT,+,0.00),34(GGGC,-,0.00),36(GCTG,+,0.00),48(GCTG,+,0.00),53(ACAG,+,0.00),54(CAGT,-,0.00),69(ACAG,+,0.00),86(ACTG,+,0.00),97(ACCT,+,0.00)
143	chr10	30611950	30612150	intron (NM_183058, intron 4 of 4)	17703	LYZL2	protein-coding	0.03	0.487562			-99(CAGT,-,0.00),-88(ACCT,+,0.00),-83(ACAG,+,0.00),-82(CAGT,-,0.00),-70(CAGT,-,0.00),-68(GTCG,+,0.00),-66(CGGA,-,0.00),-63(ACAG,+,0.00),-61(AGGT,-,0.00),-47(ACAG,+,0.00),-46(CAGT,-,0.00),-34(CAGC,-,0.00),-32(GCCT,+,0.00),-27(GCCT,+,0.00),-20(GACG,+,0.00),-2(GCAG,+,0.00),-1(CAGC,-,0.00),1(GCAG,+,0.00),10(AGCG,+,0.00),25(ACCG,+,0.00),26(CCGT,-,0.00),27(CGTC,-,0.00),32(CAGT,-,0.00),46(ACAG,+,0.00),5…
1353	chr9	135949150	135949350	intron (NM_016172, intron 3 of 9)	12123	UBAC1	protein-coding	0.01	0.412935	-20(GATCAAAG,-,0.00)		-99(ACGG,+,0.00),-98(CGGA,-,0.00),-87(ACCA,+,0.00),-52(ACTG,+,0.00),-50(TGGC,-,0.00),-48(GCCT,+,0.00),-27(ACAG,+,0.00),-26(CAGC,-,0.00),-24(GCCA,+,0.00),-12(AGGC,-,0.00),-7(ACAG,+,0.00),37(CGCC,-,0.00),38(GCCT,+,0.00),42(ACCA,+,0.00),44(CAGC,-,0.00),46(GCCA,+,0.00),63(ACAG,+,0.00),97(ACCA,+,0.00)
693	chr2	42133175	42133375	Intergenic	-36078	EML4	protein-coding	0.025	0.572139	-60(CTTTGATC,+,0.00)		-90(TGGC,-,0.00),-88(GCCC,+,0.00),-87(CCCG,+,0.00),-86(CCGC,-,0.00),-85(CGCC,-,0.00),-84(GCCC,+,0.00),-83(CCCG,+,0.00),-82(CCGC,-,0.00),-81(CGCC,-,0.00),-80(GCCA,+,0.00),-78(CAGC,-,0.00),-76(GCCT,+,0.00),-72(ACCT,+,0.00),-44(TGGT,-,0.00),-32(CTGC,-,0.00),-30(GCAG,+,0.00),-24(GCAG,+,0.00),-23(CAGC,-,0.00),-16(CTGC,-,0.00),-14(GCCA,+,0.00),-12(CAGC,-,0.00),-10(GCAG,+,0.00),-9(CAGC,-,0.00),-3(GCAG,+…
1199	chr7	44606600	44606800	promoter-TSS (NM_001003941)	73	OGDH	protein-coding	0.13	0.736318			-99(GCCC,+,0.00),-97(CCCG,+,0.00),-95(CGGA,-,0.00),-88(GGGT,-,0.00),-84(GTCG,+,0.00),-82(CGGC,-,0.00),-81(GGCG,+,0.00),-79(CGCC,-,0.00),-78(GCCT,+,0.00),-70(CGGG,-,0.00),-69(GGGT,-,0.00),-62(GCTG,+,0.00),-57(GCCG,+,0.00),-55(CGGA,-,0.00),-50(ACAG,+,0.00),-48(AGGT,-,0.00),-43(ACCG,+,0.00),-42(CCGT,-,0.00),-37(CGCT,-,0.00),-36(GCTG,+,0.00),-35(CTGT,-,0.00),-33(GTCG,+,0.00),-31(CGCC,-,0.00),-30(GCCG…
76	chr1	187856050	187856250	Intergenic	412522	LINC01037	ncRNA	0.005	0.218905			14(ACCA,+,0.00),17(ACAG,+,0.00),18(CAGT,-,0.00),36(ACTG,+,0.00),46(GGGC,-,0.00),54(GGGT,-,0.00),58(TGGT,-,0.00)
569	chr17	65523550	65523750	Intergenic	37998	AXIN2	protein-coding	0.005	0.343284			-95(ACCA,+,0.00),-87(ACCA,+,0.00),-81(ACCC,+,0.00),-22(ACAG,+,0.00),-21(CAGT,-,0.00),1(ACCA,+,0.00),13(GACG,+,0.00),38(CTGT,-,0.00),50(GGGT,-,0.00),82(AGGT,-,0.00)
130	chr10	3776075	3776275	non-coding (NR_027653, exon 4 of 4)	9034	KLF6	protein-coding	0.01	0.59204			-92(CTGC,-,0.00),-90(GCCT,+,0.00),-81(ACCC,+,0.00),-66(GCCT,+,0.00),-62(CAGC,-,0.00),-60(GCCA,+,0.00),-57(AGGT,-,0.00),-50(TGGC,-,0.00),-48(GCAG,+,0.00),-45(GGGC,-,0.00),-43(GCTG,+,0.00),-41(TGGC,-,0.00),-39(GCTG,+,0.00),-31(AGGT,-,0.00),-27(AGGC,-,0.00),-25(GCCC,+,0.00),-22(CAGC,-,0.00),-14(GCTG,+,0.00),-13(CTGC,-,0.00),-11(GCGG,+,0.00),-10(CGGA,-,0.00),-6(ACTG,+,0.00),0(GCAG,+,0.00),2(AGGC,-,0.…
122	chr1	234612575	234612775	Intergenic	-3150	IRF2BP2	protein-coding	0.025	0.527363			-86(GCAG,+,0.00),-85(CAGC,-,0.00),-83(GCCT,+,0.00),-80(TGGC,-,0.00),-78(GCCT,+,0.00),-58(GCAG,+,0.00),-57(CAGC,-,0.00),-50(ATCG,+,0.00),-48(CGAT,-,0.00),-8(ACCC,+,0.00),-4(ACCG,+,0.00),-3(CCGC,-,0.00),-2(CGCT,-,0.00),6(CCCG,+,0.00),8(CGGC,-,0.00),12(ACAG,+,0.00),16(ACTG,+,0.00),38(AGCG,+,0.00),39(GCGG,+,0.00),40(CGGC,-,0.00),42(GCTG,+,0.00),43(CTGC,-,0.00),45(GCTG,+,0.00),46(CTGC,-,0.00),48(GCAG,…
1110	chr6	15969150	15969350	Intergenic	-159836	MYLIP	protein-coding	0.005	0.348259			-50(ACCC,+,0.00),-26(ACTG,+,0.00),-22(ATCG,+,0.00),-20(CGTT,-,0.00),-14(ACCT,+,0.00),18(ACTG,+,0.00),30(TGGC,-,0.00),48(GCCT,+,0.00),54(ACCA,+,0.00),57(ACAG,+,0.00),59(AGGC,-,0.00),64(ACAG,+,0.00),65(CAGT,-,0.00),82(AGGC,-,0.00),86(ACCC,+,0.00),92(GCCC,+,0.00)
383	chr13	21604500	21604700	promoter-TSS (NM_152726)	-430	MICU2	protein-coding	0	0.368159			-76(ACTG,+,0.00),-75(CTGT,-,0.00),-61(CTGC,-,0.00),-39(AGGC,-,0.00),-32(CTGT,-,0.00),-22(CAGT,-,0.00),14(CAGT,-,0.00),27(AGGT,-,0.00),51(ACCT,+,0.00),72(ACAG,+,0.00),73(CAGC,-,0.00),75(GCAG,+,0.00),76(CAGC,-,0.00),82(ACCA,+,0.00),84(CAGC,-,0.00),86(GCCC,+,0.00)
751	chr2	189601425	189601625	Intergenic	-20714	SLC40A1	protein-coding	0	0.288557			-36(ACCT,+,0.00),26(ACCC,+,0.00),29(CAGT,-,0.00),39(TGGC,-,0.00),46(ACTG,+,0.00),47(CTGT,-,0.00),67(GCCT,+,0.00),76(TGGT,-,0.00),85(ACCT,+,0.00)
1300	chr8	122799050	122799250	intron (NM_001362797, intron 1 of 4)	17495	ZHX2	protein-coding	0.015	0.497512			-88(CGCT,-,0.00),-72(ACCA,+,0.00),-67(ACCC,+,0.00),-66(CCCG,+,0.00),-65(CCGT,-,0.00),-54(ACAG,+,0.00),-53(CAGC,-,0.00),-49(ACTG,+,0.00),-48(CTGC,-,0.00),-46(GCCC,+,0.00),-19(AGCG,+,0.00),-9(ACAG,+,0.00),3(ACCA,+,0.00),11(CAGC,-,0.00),13(GCCC,+,0.00),29(GCCT,+,0.00),51(ACCA,+,0.00),54(ACCT,+,0.00),59(TGGT,-,0.00),65(GCAG,+,0.00),68(GGGC,-,0.00),80(CAGC,-,0.00),82(GCCA,+,0.00),87(GCCT,+,0.00)
1100	chr6	2989675	2989875	intron (NR_026856, intron 2 of 2)	1808	LINC01011	ncRNA	0.025	0.462687			-58(GCTG,+,0.00),-43(AGGT,-,0.00),-38(GGGT,-,0.00),-21(GGGC,-,0.00),-19(GCTG,+,0.00),-16(GGGC,-,0.00),-3(ACGG,+,0.00),-2(CGGG,-,0.00),31(AACG,+,0.00),32(ACGG,+,0.00),33(CGGA,-,0.00),44(CCCG,+,0.00),46(CGGA,-,0.00),58(ACCC,+,0.00),70(CTGT,-,0.00),81(TGGT,-,0.00),91(CAGT,-,0.00),93(GTCG,+,0.00),95(CGTT,-,0.00)
1174	chr6	162250225	162250425	intron (NM_004562, intron 3 of 11)	-476807	PACRG	protein-coding	0.005	0.39801	-15(CTTTGTAG,+,0.00)		-89(GGGC,-,0.00),-87(GCCA,+,0.00),-61(TGGT,-,0.00),-57(GCAG,+,0.00),-56(CAGC,-,0.00),-55(AGCG,+,0.00),-53(CGTT,-,0.00),-33(TGGC,-,0.00),-31(GCAG,+,0.00),-24(GCTG,+,0.00),-23(CTGT,-,0.00),-19(ACCA,+,0.00),-7(AGGC,-,0.00),-5(GCTG,+,0.00),3(ACCT,+,0.00),21(TGGT,-,0.00),38(CAGT,-,0.00),45(ACAG,+,0.00),52(ACCC,+,0.00),65(TGGT,-,0.00)
1259	chr8	28694025	28694225	Intergenic	7339	EXTL3-AS1	ncRNA	0.005	0.477612			-83(AGGC,-,0.00),-77(GCTG,+,0.00),-62(GGGC,-,0.00),-60(GCTG,+,0.00),-58(TGGC,-,0.00),-56(GCAG,+,0.00),-55(CAGC,-,0.00),-53(GCCA,+,0.00),-34(AGGC,-,0.00),-30(ACCT,+,0.00),-5(ACTG,+,0.00),-4(CTGT,-,0.00),4(ACCA,+,0.00),6(CAGT,-,0.00),18(CTGT,-,0.00),76(CAGT,-,0.00),82(GGGC,-,0.00),84(GCCC,+,0.00)
653	chr19	41263900	41264100	promoter-TSS (NM_001321208)	-372	HNRNPUL1	protein-coding	0.04	0.472637			-96(CTGC,-,0.00),-94(GCCG,+,0.00),-92(CGAC,-,0.00),-90(ACCC,+,0.00),-76(TGGT,-,0.00),-67(TGGT,-,0.00),-60(ACCC,+,0.00),-59(CCCG,+,0.00),-58(CCGC,-,0.00),-57(CGCT,-,0.00),-53(CGGA,-,0.00),-40(GGGC,-,0.00),-39(GGCG,+,0.00),-38(GCGG,+,0.00),-37(CGGG,-,0.00),-25(ACCA,+,0.00),-21(ATCG,+,0.00),-19(CGGA,-,0.00),-6(ACAG,+,0.00),20(ACTG,+,0.00),21(CTGC,-,0.00),25(GCAG,+,0.00),32(AGGC,-,0.00),34(GCCG,+,0.0…
464	chr15	69114350	69114550	Intergenic	33600	EWSAT1	ncRNA	0.025	0.477612	40(CTTTGAAG,+,0.00)		-98(GCCT,+,0.00),-91(CTGC,-,0.00),-89(GCCA,+,0.00),-84(ACCC,+,0.00),-79(AGGC,-,0.00),-73(CAGT,-,0.00),-67(TCCG,+,0.00),-66(CCGT,-,0.00),-65(CGTC,-,0.00),-62(CAGC,-,0.00),-54(AACG,+,0.00),-53(ACGG,+,0.00),-52(CGGT,-,0.00),-35(GCCT,+,0.00),-3(CGCT,-,0.00),14(CTGC,-,0.00),23(CAGC,-,0.00),25(GCTG,+,0.00),46(AGGT,-,0.00),57(CGCC,-,0.00),58(GCCT,+,0.00),64(TGGT,-,0.00),70(CTGC,-,0.00),79(GCCG,+,0.00),8…
1252	chr8	15353800	15354000	Intergenic	-115469	SGCZ	protein-coding	0.01	0.253731			8(ACAG,+,0.00),26(GCCC,+,0.00),30(AGGC,-,0.00),32(GCTG,+,0.00),40(GCAG,+,0.00),41(CAGT,-,0.00),44(TGGC,-,0.00),61(ACTG,+,0.00),62(CTGT,-,0.00),68(GCCG,+,0.00),69(CCGC,-,0.00),72(CGCC,-,0.00),73(GCCT,+,0.00),80(AGGT,-,0.00),97(CTGC,-,0.00)
791	chr20	1947275	1947475	non-coding (NR_134520, exon 1 of 4)	165	PDYN-AS1	ncRNA	0.065	0.646766	-57(CTTTGAAG,+,0.00)		-96(GCTG,+,0.00),-95(CTGC,-,0.00),-89(GGGC,-,0.00),-74(GACG,+,0.00),-69(GCTG,+,0.00),-68(CTGC,-,0.00),-62(AGGC,-,0.00),-60(GCCC,+,0.00),-46(TCCG,+,0.00),-45(CCGC,-,0.00),-44(CGCC,-,0.00),-43(GCCC,+,0.00),-40(CTGC,-,0.00),-33(TGGC,-,0.00),-29(ACCT,+,0.00),-23(CGCC,-,0.00),-22(GCCT,+,0.00),-15(GCTG,+,0.00),5(ACCC,+,0.00),9(CTGC,-,0.00),17(TCCG,+,0.00),18(CCGT,-,0.00),21(TGGT,-,0.00),25(GCGG,+,0.00)…
1305	chr8	127218900	127219100	non-coding (NR_108049, exon 1 of 2)	268	CCAT1	ncRNA	0.025	0.442786	12(CTTCAAAG,-,0.00)		-86(CGGC,-,0.00),-82(ACCT,+,0.00),-68(ACAG,+,0.00),-65(GGGC,-,0.00),-50(ACAG,+,0.00),-40(GCCT,+,0.00),-37(TGGC,-,0.00),-35(GCCT,+,0.00),-13(CAGC,-,0.00),0(AGGC,-,0.00),10(GCCT,+,0.00),21(ACAG,+,0.00),22(CAGC,-,0.00),36(CTGT,-,0.00),42(ATCG,+,0.00),48(AGCG,+,0.00),50(CGTT,-,0.00),69(ACGG,+,0.00),70(CGGC,-,0.00),72(GCAG,+,0.00),73(CAGC,-,0.00),75(GCTG,+,0.00),77(TGGT,-,0.00),95(CTGT,-,0.00)
1405	chrY	56741225	56741425	Intergenic	-212930	SPRY3	protein-coding	0.015	0.363184			-83(TGGC,-,0.00),-39(ATCG,+,0.00),-29(ATCG,+,0.00),56(AGGC,-,0.00),82(TGGT,-,0.00),86(CTGT,-,0.00)
1188	chr7	26001775	26001975	Intergenic	-51889	MIR148A	ncRNA	0.02	0.467662	-40(GATCAAAG,-,0.00),40(CTTTGATC,+,0.00)		-97(TGGC,-,0.00),-77(AGGT,-,0.00),-57(ACAG,+,0.00),-56(CAGC,-,0.00),-55(AGCG,+,0.00),-54(GCGG,+,0.00),-53(CGGC,-,0.00),-47(TGGT,-,0.00),-34(AGCG,+,0.00),-32(CGTT,-,0.00),-28(GGGT,-,0.00),-14(ACTG,+,0.00),-13(CTGT,-,0.00),-7(TGGC,-,0.00),1(GGGT,-,0.00),7(TGGC,-,0.00),9(GCTG,+,0.00),10(CTGC,-,0.00),12(GCCT,+,0.00),28(AACG,+,0.00),31(GCAG,+,0.00),32(CAGC,-,0.00),34(GCCT,+,0.00),37(TGGC,-,0.00),62(AC…
703	chr2	74489000	74489200	intron (NR_027749, intron 2 of 11)	6019	TTC31	protein-coding	0	0.442786			-87(ACCA,+,0.00),-84(ACTG,+,0.00),-83(CTGC,-,0.00),-75(CAGC,-,0.00),-73(GCCT,+,0.00),-69(GGGT,-,0.00),-64(ACAG,+,0.00),-49(ACCT,+,0.00),-31(ACCT,+,0.00),-17(TGGC,-,0.00),-6(CAGC,-,0.00),3(GCCC,+,0.00),20(GCTG,+,0.00),21(CTGC,-,0.00),23(GCCT,+,0.00),26(TGGC,-,0.00),28(GCCA,+,0.00),83(ACAG,+,0.00),93(TGGT,-,0.00)
578	chr17	68072000	68072200	Intergenic	-29455	LINC00674	ncRNA	0	0.00995
247	chr11	114835175	114835375	Intergenic	156748	NXPE2	protein-coding	0	0.487562	11(GATCAAAG,-,0.00)		-96(AGGC,-,0.00),-94(GCTG,+,0.00),-75(GGGT,-,0.00),-71(GCCA,+,0.00),-69(CAGC,-,0.00),-64(TGGT,-,0.00),-53(TGGT,-,0.00),-44(ACTG,+,0.00),-43(CTGC,-,0.00),-34(TGGT,-,0.00),-28(GCAG,+,0.00),-26(AGGT,-,0.00),42(CTGT,-,0.00),50(ACAG,+,0.00),86(AGGC,-,0.00),88(GCCC,+,0.00),93(ACCT,+,0.00)
499	chr16	50539400	50539600	Intergenic	-8896	NKD1	protein-coding	0.025	0.542289			-97(ACAG,+,0.00),-96(CAGC,-,0.00),-94(GCCT,+,0.00),-92(CTGC,-,0.00),-90(GCCT,+,0.00),-81(TGGT,-,0.00),-69(GCAG,+,0.00),-67(AGGC,-,0.00),-66(GGCG,+,0.00),-65(GCGG,+,0.00),-64(CGGA,-,0.00),-59(GCCT,+,0.00),-57(CTGC,-,0.00),-30(ACAG,+,0.00),-23(GGGC,-,0.00),-21(GCTG,+,0.00),-12(GGGC,-,0.00),12(ACCC,+,0.00),23(TCCG,+,0.00),24(CCGC,-,0.00),26(GCAG,+,0.00),45(AGGC,-,0.00),46(GGCG,+,0.00),48(CGCC,-,0.00…
114	chr1	221742175	221742375	promoter-TSS (NR_111940)	-99	DUSP10	protein-coding	0.075	0.59204			-99(CGGA,-,0.00),-91(GCCG,+,0.00),-89(CGAC,-,0.00),-87(ACCG,+,0.00),-86(CCGC,-,0.00),-85(CGCT,-,0.00),-81(ACCT,+,0.00),-76(ACAG,+,0.00),-71(GCCC,+,0.00),-69(CCCG,+,0.00),-68(CCGC,-,0.00),-65(CGAC,-,0.00),-63(ACCA,+,0.00),-57(GGGC,-,0.00),-55(GCAG,+,0.00),-54(CAGC,-,0.00),-52(GCCT,+,0.00),-45(GGGC,-,0.00),-44(GGCG,+,0.00),-43(GCGG,+,0.00),-42(CGGG,-,0.00),-41(GGGT,-,0.00),-33(AGGC,-,0.00),-32(GGCG…
119	chr1	231512500	231512700	Intergenic	-16053	TSNAX-DISC1	ncRNA	0.005	0.402985			-98(GCAG,+,0.00),-97(CAGC,-,0.00),-68(AGGT,-,0.00),-44(AGGT,-,0.00),-37(GACG,+,0.00),-29(ACCA,+,0.00),-27(CAGC,-,0.00),14(ACAG,+,0.00),20(ACCA,+,0.00),22(CAGT,-,0.00),26(GCAG,+,0.00),27(CAGT,-,0.00),69(CAGC,-,0.00),93(GGGT,-,0.00)
1150	chr6	79463925	79464125	Intergenic	73405	LCA5	protein-coding	0.005	0.363184	-40(CTTTGTTC,+,0.00),-32(CTTTGATC,+,0.00)		-94(ACAG,+,0.00),-93(CAGT,-,0.00),-87(ACCC,+,0.00),-84(CTGC,-,0.00),-65(TGGC,-,0.00),-63(GCCA,+,0.00),-52(GCCA,+,0.00),-50(CAGT,-,0.00),-44(ACCT,+,0.00),-23(CTGC,-,0.00),-10(GCTG,+,0.00),-9(CTGT,-,0.00),40(CTGC,-,0.00),61(ACCA,+,0.00)
[truncated: 490 more rows]

## Sheet: 500bpAllWntPeaks
PeakID (cmd=annotatePeaks.pl WntAll_norepeat.bed hg38 -m Figure5/Nomismatch_TCFLEF.motif Figure5/TCF7L2Helper.motif Figure5/Helper.motif -size 500)	Chr	Start	End	Annotation	Distance to TSS	Gene Name	Gene Type	CpG%	GC%	TCFLEF Distance From Peak(sequence,strand,conservation)	TCF7L2Helper Distance From Peak(sequence,strand,conservation)	Helper Distance From Peak(sequence,strand,conservation)
[truncated: 1,415 more rows]
